# Supplementary material for: pathCHEMO, a generalizable computational framework uncovers molecular pathways of chemoresistance in lung adenocarcinoma
Source: Commun Biol. 2019 Sep 6;2:334. doi: 10.1038/s42003-019-0572-6 (PMC6731276; doi:10.1038/s42003-019-0572-6)
Supplement: Supplementary file 3 — Supplementary Data 1 [file 42003_2019_572_MOESM3_ESM.xlsx]

## Sheet: Supplementary Data 1A
Supplementary Data 1 (A) Related to Fig. 2(b-c), 3, Supplementary Fig. 2-3, 7: Treatment response (carboplatin-paclitaxel) differential expression signature, comparing poor response and favorable response patients (p < 0.05).
human entrez	gene	t-stat	fold change	p-value
50506	DUOX2	10.47	11.653	7.8678e-05
51317	PHF21A	9.145	8.499	0.000125707
1869	E2F1	9.831	10.26	0.000132783
8857	FCGBP	8.371	6.679	0.000242933
55209	SETD5	6.854	5.919	0.000482489
9775	EIF4A3	-7.171	-8.982	0.000592174
162979	ZNF296	6.741	4.685	0.000678862
79908	BTNL8	6.177	4.659	0.000829838
11116	FGFR1OP	-6.703	-7.46	0.000839271
51132	RLIM	6.161	4.04	0.000890261
23410	SIRT3	7.948	6.333	0.000893778
641372	ACOT6	6.051	3.606	0.000948983
284323	ZNF780A	6.679	4.682	0.000957272
6645	SNTB2	6.783	5.863	0.000958458
149345	SHISA4	-6.317	-5.353	0.000981932
55031	USP47	7.031	5.976	0.00104439
2978	GUCA1A	-7.702	-9.046	0.0010873
7153	TOP2A	-6.04	-4.341	0.00114974
390980	ZNF805	5.946	3.414	0.00124839
1038	CDR1	5.772	3.361	0.00133704
9217	VAPB	-5.91	-4.108	0.00135351
56907	SPIRE1	5.6	3.252	0.00152849
39	ACAT2	-6.545	-5.829	0.00155425
8318	CDC45	-6.194	-4.943	0.00155745
26986	PABPC1	6.098	3.82	0.00156176
29072	SETD2	6.174	4.058	0.00160926
84939	MUM1	5.692	3.358	0.00196449
7767	ZNF224	5.357	3.156	0.00201065
9903	KLHL21	5.197	2.933	0.00202039
23253	ANKRD12	5.492	3.216	0.00203714
54861	SNRK	5.474	3.205	0.00213342
81848	SPRY4	5.142	2.688	0.00220675
493	ATP2B4	5.222	3.036	0.00223283
6199	RPS6KB2	-5.567	-3.974	0.00224326
2872	MKNK2	5.686	3.286	0.00226627
401265	KLHL31	-5.069	-3.542	0.00230143
6119	RPA3	5.327	3.112	0.00234251
51304	ZDHHC3	5.2	2.996	0.00237423
9261	MAPKAPK2	5.306	3.054	0.00238095
7182	NR2C2	5.002	2.658	0.00248483
163786	SASS6	-5.887	-4.095	0.00254014
9729	KIAA0408	4.962	2.545	0.002553
6247	RS1	5.026	2.669	0.00256286
4054	LTBP3	4.978	2.643	0.00258107
4708	NDUFB2	-4.884	-3.285	0.00277924
29781	NCAPH2	-5.807	-4.015	0.00287222
1028	CDKN1C	5.511	3.228	0.00289112
404734	ANKHD1-EIF4EBP3	5.138	2.672	0.00289388
199713	NLRP7	-5.397	-3.673	0.00295276
57405	SPC25	-5.014	-3.411	0.0030793
55954	ZMAT5	-4.935	-3.329	0.00307989
27086	FOXP1	5.314	3.08	0.00319422
51081	MRPS7	-4.792	-3.012	0.00319814
7035	TFPI	4.818	2.497	0.00325758
8317	CDC7	-5.974	-4.186	0.0033523
145389	SLC38A6	-4.711	-2.825	0.00338649
1654	DDX3X	4.89	2.507	0.00369363
11188	NISCH	5.146	2.927	0.00377257
9665	KIAA0430	4.584	2.465	0.00387524
57116	ZNF695	-4.534	-2.68	0.00397122
10311	DSCR3	-4.609	-2.782	0.00400041
54676	GTPBP2	-4.553	-2.741	0.00403793
1849	DUSP7	4.484	2.422	0.00419586
284942	RPL23AP82	-5.602	-3.977	0.00430116
64940	STAG3L4	-4.605	-2.755	0.00433862
55388	MCM10	-4.798	-3.036	0.0045963
2317	FLNB	4.409	2.384	0.00460877
57222	ERGIC1	4.448	2.411	0.00461328
10848	PPP1R13L	4.441	2.388	0.00476386
5894	RAF1	4.524	2.447	0.0047883
5888	RAD51	-4.374	-2.446	0.00483797
1477	CSTF1	-5.247	-3.59	0.00496497
285704	RGMB	4.463	2.418	0.0051078
55215	FANCI	-4.786	-2.962	0.0051756
1894	ECT2	-4.274	-2.393	0.00525913
22919	MAPRE1	-4.4	-2.447	0.0053128
51204	TACO1	-4.496	-2.609	0.00540341
9441	MED26	4.412	2.386	0.00543203
81858	SHARPIN	4.326	2.37	0.00570637
84953	MICALCL	6.097	3.75	0.00571505
4719	NDUFS1	-4.232	-2.381	0.00575368
29980	DONSON	-6.232	-5.282	0.00580947
375449	MAST4	4.565	2.462	0.00583035
79019	CENPM	-4.427	-2.501	0.00587629
79786	KLHL36	-4.851	-3.241	0.00596553
147841	SPC24	-4.492	-2.608	0.00606492
51567	TDP2	-4.161	-2.362	0.00616815
64693	CTAGE1	-4.439	-2.521	0.00619136
3833	KIFC1	-4.539	-2.703	0.00641825
10180	RBM6	4.31	2.343	0.0065576
5984	RFC4	-4.14	-2.337	0.00662289
11180	WDR6	4.242	2.309	0.00683008
7508	XPC	4.355	2.371	0.00684329
5111	PCNA	-4.125	-2.329	0.00690715
64763	ZNF574	4.262	2.317	0.00692262
56945	MRPS22	-4.8	-3.06	0.0069521
4605	MYBL2	-4.875	-3.247	0.00700505
23518	R3HDM1	-4.628	-2.804	0.0072307
168620	BHLHA15	-3.98	-2.261	0.0072883
1750	DLX6	-4.028	-2.29	0.00734614
84154	RPF2	-3.974	-2.261	0.00737584
7711	ZNF155	4.273	2.317	0.0075396
91452	ACBD5	-3.966	-2.217	0.00769501
1954	MEGF8	3.977	2.172	0.00778738
9212	AURKB	-3.931	-2.104	0.00780576
79879	CCDC134	-3.986	-2.277	0.00784574
154791	C7orf55	-4.119	-2.312	0.00791809
55841	WWC3	3.906	2.151	0.00794614
64149	C17orf75	-4.404	-2.481	0.00808809
5631	PRPS1	-3.982	-2.262	0.00813424
340252	ZNF680	-3.932	-2.116	0.00813728
5976	UPF1	4.096	2.253	0.00814999
8911	CACNA1I	-3.914	-2.09	0.00824162
23524	SRRM2	3.994	2.177	0.0083417
55732	C1orf112	-4.37	-2.411	0.00846643
1808	DPYSL2	3.941	2.156	0.00864175
6497	SKI	3.854	2.118	0.00879861
115201	ATG4A	-3.821	-2.074	0.00880131
57659	ZBTB4	4.488	2.439	0.00883406
201514	ZNF584	3.806	2.093	0.00891808
51659	GINS2	-3.948	-2.161	0.00916386
8553	BHLHE40	4.964	2.616	0.00919014
9587	MAD2L1BP	-3.812	-2.069	0.0092313
728833	FAM72D	-3.8	-2.052	0.00924915
5557	PRIM1	-4.371	-2.43	0.00925395
80150	ASRGL1	-3.77	-2.043	0.00936601
9114	ATP6V0D1	-3.803	-2.064	0.00943408
100132406	NBPF10	3.964	2.169	0.0095399
9956	HS3ST2	-5.48	-3.722	0.00964644
79735	TBC1D17	3.738	2.038	0.00965683
8520	HAT1	-3.831	-2.078	0.00971529
283377	SPRYD4	-3.904	-2.088	0.00976469
342945	ZSCAN22	4.273	2.336	0.010025
387103	CENPW	-3.741	-2.02	0.0100605
2873	GPS1	-3.764	-2.037	0.0101863
1979	EIF4EBP2	4.134	2.269	0.0101993
29089	UBE2T	-3.808	-2.065	0.0102556
9134	CCNE2	-4.22	-2.363	0.0102718
132321	C4orf33	-3.846	-2.082	0.0103098
60509	AGBL5	-3.824	-2.077	0.010354
5889	RAD51C	-4.645	-2.804	0.0104846
219527	LRRC55	4.668	2.489	0.010532
79798	ARMC5	3.669	1.976	0.0105801
4175	MCM6	-4.158	-2.347	0.0106268
51512	GTSE1	-3.706	-2.005	0.0106729
124641	OVCA2	-3.683	-1.995	0.0106826
8498	RANBP3	4.099	2.253	0.0106926
51106	TFB1M	-3.683	-1.993	0.0107474
10106	CTDSP2	3.637	1.942	0.0108905
65012	SLC26A10	-3.668	-1.965	0.010942
6300	MAPK12	-3.733	-2.02	0.0110518
4751	NEK2	-3.668	-1.964	0.0110983
153579	BTNL9	4.224	2.275	0.0111499
246243	RNASEH1	-3.944	-2.148	0.011274
5983	RFC3	-3.647	-1.961	0.0113703
220134	SKA1	-3.679	-1.992	0.0113826
1454	CSNK1E	3.987	2.175	0.0114002
23546	SYNGR4	-4.452	-2.561	0.0115443
80319	CXXC4	-3.723	-2.017	0.0115953
79915	ATAD5	-3.636	-1.925	0.011751
53358	SHC3	3.66	1.966	0.0118364
9033	PKD2L1	-4.961	-3.348	0.0118379
8460	TPST1	-3.706	-1.998	0.0118629
63932	CXorf56	-4.121	-2.325	0.011948
5042	PABPC3	3.665	1.974	0.011953
23601	CLEC5A	4.05	2.211	0.0120897
55840	EAF2	-3.648	-1.962	0.0121125
130827	TMEM182	-3.861	-2.085	0.0122356
84083	ZRANB3	-3.954	-2.188	0.0123357
79968	WDR76	-3.539	-1.871	0.0123486
57717	PCDHB16	3.549	1.848	0.0124775
6197	RPS6KA3	3.601	1.912	0.0125757
9831	ZNF623	3.511	1.806	0.0126731
7840	ALMS1	3.678	1.977	0.0126948
55605	KIF21A	-3.642	-1.957	0.0126948
142678	MIB2	3.862	2.125	0.012712
79962	DNAJC22	-4.374	-2.43	0.0127953
826	CAPNS1	3.573	1.905	0.0128664
85465	EPT1	-3.714	-2.012	0.0129202
8029	CUBN	4.05	2.236	0.0129593
9794	MAML1	3.496	1.795	0.013107
54108	CHRAC1	3.485	1.783	0.0131173
23142	DCUN1D4	-3.784	-2.046	0.0131285
54884	RETSAT	3.472	1.774	0.0132853
387700	SLC16A12	4.552	2.451	0.0133036
25801	GCA	-3.532	-1.869	0.013474
5264	PHYH	-3.46	-1.837	0.0134821
1317	SLC31A1	-3.673	-1.969	0.0136428
2491	CENPI	-4.093	-2.308	0.0136854
23013	SPEN	3.444	1.76	0.0138285
25778	DSTYK	3.518	1.825	0.0138403
64785	GINS3	-3.434	-1.82	0.0139487
9700	ESPL1	-3.845	-2.079	0.0139876
2717	GLA	-3.95	-2.174	0.0139879
51053	GMNN	-3.59	-1.909	0.014046
2997	GYS1	3.516	1.81	0.0140928
55486	PARL	-3.504	-1.864	0.0141895
23075	SWAP70	3.428	1.758	0.0144168
55201	MAP1S	3.724	2.019	0.0146385
113178	SCAMP4	3.39	1.733	0.0147063
201254	STRA13	-4.785	-2.918	0.0148022
65003	MRPL11	-3.399	-1.8	0.0148519
55508	SLC35E3	-3.393	-1.798	0.0148873
51174	TUBD1	-3.414	-1.806	0.0149108
149998	LIPI	-4.508	-2.612	0.0149861
57182	ANKRD50	3.36	1.72	0.0152408
81532	MOB2	3.86	2.124	0.0153396
79172	CENPO	-3.573	-1.886	0.0155812
1763	DNA2	-3.41	-1.806	0.0158088
6482	ST3GAL1	3.327	1.701	0.015968
3913	LAMB2	3.718	2.019	0.0159722
115294	PCMTD1	3.489	1.793	0.0160246
84930	MASTL	-3.939	-2.146	0.0160719
57504	MTA3	-4.026	-2.285	0.0160864
23645	PPP1R15A	3.348	1.715	0.0160972
8565	YARS	3.434	1.758	0.0161085
81789	TIGD6	3.924	2.153	0.0161137
79022	TMEM106C	-3.726	-2.02	0.0161602
83891	SNX25	3.546	1.847	0.0162172
55322	C5orf22	-4.73	-2.874	0.0162704
26146	TRAF3IP1	3.317	1.698	0.0162945
9044	BTAF1	3.9	2.137	0.0163052
9633	MTL5	-3.336	-1.777	0.0163143
4774	NFIA	3.367	1.723	0.0164952
79188	TMEM43	3.301	1.666	0.0165097
83903	GSG2	-3.295	-1.769	0.0165467
55568	GALNT10	3.313	1.698	0.0165596
29068	ZBTB44	3.309	1.685	0.0165896
6790	AURKA	-3.814	-2.07	0.0166965
5747	PTK2	3.885	2.133	0.0168085
405753	DUOXA2	3.281	1.655	0.0168165
8639	AOC3	3.285	1.658	0.0168463
339175	METTL2A	-3.566	-1.874	0.01686
1876	E2F6	-3.8	-2.049	0.0169701
51069	MRPL2	-3.403	-1.8	0.0169847
345778	MTX3	3.39	1.736	0.0170088
65082	VPS33A	-3.296	-1.769	0.0170648
2643	GCH1	-3.355	-1.783	0.0171132
3899	AFF3	3.306	1.668	0.0171245
64180	DPEP3	-4.802	-3.157	0.0171258
9156	EXO1	-3.285	-1.762	0.0172891
146956	EME1	-3.26	-1.737	0.0173051
63905	MANBAL	-3.268	-1.744	0.0173158
81570	CLPB	-3.328	-1.771	0.0174362
55143	CDCA8	-3.367	-1.792	0.0174579
29074	MRPL18	-3.246	-1.722	0.0175962
51006	SLC35C2	-3.931	-2.102	0.0176142
284297	SSC5D	3.479	1.776	0.0176212
728773	PABPC1P2	3.242	1.626	0.017705
151246	SGOL2	-3.57	-1.878	0.0177571
5137	PDE1C	-3.792	-2.048	0.017849
56954	NIT2	-3.253	-1.731	0.0178721
8761	PABPC4	3.261	1.644	0.0178853
23475	QPRT	-3.231	-1.696	0.0179702
221302	ZUFSP	-3.241	-1.717	0.0179751
5701	PSMC2	-3.233	-1.703	0.0180913
11339	OIP5	-3.432	-1.815	0.0181088
285268	ZNF621	3.697	1.988	0.0181197
7249	TSC2	3.339	1.712	0.0181708
9736	USP34	3.508	1.805	0.01829
2146	EZH2	-3.343	-1.779	0.0182955
10391	CORO2B	3.529	1.828	0.0183696
29028	ATAD2	-3.352	-1.78	0.0184279
152006	RNF38	3.532	1.837	0.0184308
55195	C14orf105	3.277	1.654	0.0185158
51319	RSRC1	-3.243	-1.72	0.0185166
653820	FAM72B	-3.24	-1.71	0.0186016
55856	ACOT13	-3.227	-1.695	0.0187093
7866	IFRD2	3.219	1.603	0.0187275
1870	E2F2	-3.346	-1.779	0.0187602
83930	STARD3NL	-3.427	-1.814	0.0187857
55723	ASF1B	-3.582	-1.888	0.018842
28992	MACROD1	-3.182	-1.68	0.0190772
55041	PLEKHB2	-3.268	-1.74	0.0191137
10581	IFITM2	3.24	1.626	0.0191219
118433	RPL23AP7	-3.281	-1.756	0.0191392
9986	RCE1	-3.237	-1.706	0.0192541
23358	USP24	3.402	1.752	0.019402
84812	PLCD4	3.167	1.579	0.0194459
27125	AFF4	3.268	1.646	0.0194672
9617	MTRF1	-3.283	-1.758	0.0194801
79023	NUP37	-4.094	-2.31	0.0195477
4321	MMP12	-3.512	-1.867	0.0195788
5074	PAWR	-3.211	-1.691	0.0196614
6241	RRM2	-3.64	-1.95	0.0196744
4758	NEU1	-3.862	-2.087	0.0197346
4253	CTAGE5	-3.933	-2.143	0.0197876
56937	PMEPA1	3.159	1.575	0.0198397
338	APOB	4.038	2.184	0.0200673
1848	DUSP6	3.705	1.993	0.0200905
699	BUB1	-3.138	-1.665	0.0201081
56301	SLC7A10	3.633	1.936	0.020193
8969	HIST1H2AG	-3.434	-1.818	0.0201934
1020	CDK5	-3.184	-1.684	0.020245
7874	USP7	3.607	1.914	0.0203642
8239	USP9X	3.169	1.584	0.020406
8208	CHAF1B	-3.509	-1.865	0.0204374
23038	WDTC1	3.479	1.778	0.0205459
57526	PCDH19	3.215	1.597	0.0205626
10522	DEAF1	3.141	1.572	0.0205701
55593	OTUD5	3.215	1.6	0.020646
6829	SUPT5H	3.376	1.726	0.0206478
51650	MRPS33	-3.299	-1.771	0.0207166
201475	RAB12	3.231	1.618	0.0207241
57511	COG6	-3.42	-1.812	0.0208055
740	MRPL49	-3.161	-1.673	0.0208369
25992	SNED1	3.114	1.564	0.0209375
7296	TXNRD1	-3.112	-1.633	0.020938
91754	NEK9	3.262	1.644	0.0210541
10780	ZNF234	3.339	1.713	0.0211092
10181	RBM5	3.372	1.725	0.0211294
51303	FKBP11	-3.44	-1.835	0.0211303
401375	GTF2IRD2P1	3.1	1.563	0.0211363
5119	CHMP1A	-3.1	-1.625	0.0211731
9319	TRIP13	-3.272	-1.744	0.0212279
79685	SAP30L	3.616	1.932	0.0212721
29890	RBM15B	4.092	2.24	0.0213216
3667	IRS1	4.086	2.236	0.0214701
388115	C15orf52	3.311	1.689	0.0214835
84364	ARFGAP2	3.747	2.042	0.0215325
348654	GEN1	-3.391	-1.793	0.0216272
10038	PARP2	-3.959	-2.214	0.0216698
894	CCND2	3.084	1.559	0.0217185
1387	CREBBP	3.135	1.567	0.0217397
55626	AMBRA1	3.091	1.562	0.0217465
26355	FAM162A	-3.292	-1.767	0.0217615
10884	MRPS30	-3.117	-1.639	0.0218452
157570	ESCO2	-3.596	-1.913	0.0219308
55839	CENPN	-3.106	-1.627	0.0219382
3073	HEXA	-3.146	-1.669	0.0219443
79750	ZNF385D	3.266	1.645	0.0220754
9923	ZBTB40	3.401	1.745	0.022135
10721	POLQ	-3.179	-1.679	0.0221361
7267	TTC3	3.068	1.538	0.0221589
5689	PSMB1	-3.099	-1.623	0.0221792
5939	RBMS2	3.227	1.604	0.0221814
9055	PRC1	-4.032	-2.304	0.0222895
80335	WDR82	3.179	1.592	0.0223329
8480	RAE1	-3.591	-1.911	0.0223638
9645	MICAL2	3.395	1.74	0.022491
54962	TIPIN	-3.354	-1.782	0.022742
375133	PI4KAP2	-3.084	-1.614	0.0227556
54954	FAM120C	3.283	1.657	0.0227966
9601	PDIA4	-3.849	-2.084	0.0228246
990	CDC6	-3.238	-1.707	0.0228404
6839	SUV39H1	-3.357	-1.786	0.0228447
9296	ATP6V1F	-3.742	-2.032	0.0230389
5989	RFX1	3.161	1.579	0.023065
90993	CREB3L1	3.173	1.587	0.0230817
79980	DSN1	-3.172	-1.674	0.0232033
324	APC	3.097	1.563	0.0232786
79822	ARHGAP28	3.301	1.667	0.0233388
51649	MRPS23	-3.157	-1.672	0.023507
91582	RPS19BP1	-3.107	-1.63	0.0237291
200576	PIKFYVE	4.091	2.237	0.0238453
6491	STIL	-3.008	-1.583	0.0238581
83461	CDCA3	-3.039	-1.603	0.0239814
203859	ANO5	-3.63	-1.924	0.0239933
79763	ISOC2	-3.184	-1.682	0.024072
2175	FANCA	-3.285	-1.761	0.0241274
10293	TRAIP	-3.097	-1.621	0.0243772
2298	FOXD4	3.832	2.108	0.024412
4853	NOTCH2	3.041	1.531	0.0246055
257364	SNX33	3.025	1.529	0.0246847
64848	YTHDC2	3.065	1.537	0.0247787
51031	GLOD4	-3.407	-1.804	0.0248455
284992	CCDC150	-3.765	-2.039	0.0251957
57456	KIAA1143	3.132	1.566	0.0252986
9125	RQCD1	-3.256	-1.731	0.0253221
55669	MFN1	-3.201	-1.686	0.0253351
11342	RNF13	-2.957	-1.559	0.0254978
11062	DUS4L	-3.114	-1.639	0.0255378
216	ALDH1A1	-3.444	-1.836	0.0255484
5713	PSMD7	-2.976	-1.573	0.025559
9696	CROCC	3.152	1.573	0.0255625
6502	SKP2	-3.723	-2.014	0.0255893
55329	MNS1	-3.416	-1.81	0.0256647
8623	ASMTL	3.354	1.719	0.025671
9154	SLC28A1	-3.917	-2.092	0.0257602
6886	TAL1	2.945	1.47	0.0257864
6560	SLC12A4	3.137	1.568	0.0258163
51529	ANAPC11	-2.943	-1.548	0.0259297
93323	HAUS8	-2.937	-1.547	0.0261195
138474	TAF1L	2.991	1.488	0.02612
125	ADH1B	2.936	1.466	0.026146
23616	SH3BP1	-3.361	-1.786	0.026215
9807	IP6K1	3.475	1.776	0.0262458
7317	UBA1	3.028	1.529	0.0262688
54478	FAM64A	-3.019	-1.59	0.0263267
7358	UGDH	-3.013	-1.588	0.0264352
116832	RPL39L	-3.078	-1.612	0.0264877
11215	AKAP11	3.082	1.554	0.0265529
11194	ABCB8	-3.113	-1.636	0.0265883
9644	SH3PXD2A	3.177	1.589	0.0266539
4199	ME1	-3.125	-1.648	0.0266923
8510	MMP23B	3.317	1.699	0.0267309
147912	SIX5	3.077	1.546	0.0267783
140862	ISM1	3.273	1.649	0.026848
63943	FKBPL	-3.639	-1.926	0.0268547
80178	C16orf59	-2.931	-1.543	0.0268981
6631	SNRPC	-3.127	-1.654	0.0270912
995	CDC25C	-3.107	-1.629	0.0271162
55527	FEM1A	3.247	1.635	0.0271458
11070	TMEM115	2.928	1.464	0.0271479
1408	CRY2	2.905	1.459	0.0272276
133746	JMY	2.996	1.493	0.0272579
60561	RINT1	-3.482	-1.843	0.0273356
5985	RFC5	-2.902	-1.536	0.0274266
133619	PRRC1	3.395	1.742	0.0277423
5427	POLE2	-3.259	-1.732	0.0277847
27332	ZNF638	3.307	1.67	0.0277879
167227	DCP2	3.003	1.5	0.0278786
50939	IMPG2	2.982	1.487	0.027998
1058	CENPA	-2.927	-1.54	0.0280119
23152	CIC	3.172	1.585	0.0280634
90338	ZNF160	2.945	1.473	0.0280801
7226	TRPM2	-2.882	-1.508	0.0280922
4824	NKX3-1	2.981	1.486	0.0283205
63899	NSUN3	-2.888	-1.511	0.0283283
677	ZFP36L1	2.903	1.451	0.0284471
63931	MRPS14	-2.929	-1.543	0.0286348
54830	NUP62CL	-3.275	-1.755	0.0286626
25788	RAD54B	-2.899	-1.522	0.0287936
54873	PALMD	2.859	1.423	0.0288988
55296	TBC1D19	-3.537	-1.871	0.0289095
283152	CCDC153	-3.436	-1.823	0.0290545
51256	TBC1D7	-2.899	-1.519	0.0292859
84681	HINT2	-2.962	-1.562	0.0293038
7260	TSSC1	-2.875	-1.505	0.029334
10151	HNRNPA3P1	2.85	1.419	0.0295199
79943	ZNF696	2.857	1.423	0.029538
29081	METTL5	-3.365	-1.791	0.0295542
435	ASL	-3.5	-1.849	0.0295856
1437	CSF2	2.84	1.412	0.0296348
9975	NR1D2	2.847	1.416	0.0296622
147808	ZNF784	3.244	1.632	0.0297318
79568	C2orf47	-3.226	-1.693	0.0297721
84062	DTNBP1	-2.878	-1.506	0.0297889
84303	CHCHD6	-2.99	-1.578	0.0298415
701	BUB1B	-3.109	-1.632	0.0298606
9294	S1PR2	3.773	2.086	0.0299341
340061	TMEM173	2.852	1.42	0.0299807
27341	RRP7A	-3.392	-1.797	0.0300102
200734	SPRED2	2.832	1.405	0.030037
11253	MAN1B1	-2.949	-1.558	0.0303333
221037	JMJD1C	2.838	1.408	0.0303841
358	AQP1	2.842	1.413	0.0304016
131474	CHCHD4	3.238	1.623	0.0305094
8504	PEX3	-2.999	-1.582	0.030515
401541	CENPP	-2.835	-1.499	0.0305261
1948	EFNB2	2.879	1.432	0.0305816
7110	TMF1	3.018	1.501	0.0306171
51272	BET1L	3.762	2.084	0.0306345
5241	PGR	3.438	1.76	0.0306347
84253	GARNL3	2.815	1.397	0.0306697
56999	ADAMTS9	2.815	1.401	0.0306746
7342	UBP1	3.46	1.763	0.0306872
9742	IFT140	2.881	1.433	0.0307382
28978	TMEM14A	-2.909	-1.538	0.0308079
10087	COL4A3BP	2.862	1.428	0.0309568
284306	ZNF547	3.338	1.711	0.0310092
57727	NCOA5	3.553	1.859	0.0311046
11343	MGLL	2.921	1.461	0.0311881
64151	NCAPG	-3.365	-1.786	0.0312489
9768	KIAA0101	-2.839	-1.502	0.0312509
80119	PIF1	-2.832	-1.499	0.0312527
23397	NCAPH	-3.239	-1.709	0.0314398
65249	ZSWIM4	2.8	1.394	0.0316074
6556	SLC11A1	3.483	1.78	0.031717
113675	SDSL	-2.905	-1.538	0.0317204
11197	WIF1	2.895	1.446	0.0317656
2108	ETFA	-3.609	-1.916	0.0317817
26190	FBXW2	2.941	1.47	0.031952
9064	MAP3K6	2.903	1.457	0.0320675
84316	NAA38	-2.817	-1.49	0.0320787
23177	CEP68	2.777	1.379	0.0321759
247	ALOX15B	3.018	1.502	0.0323979
92126	DSEL	2.777	1.379	0.0323986
2819	GPD1	2.993	1.49	0.0325023
5694	PSMB6	-2.967	-1.57	0.0326041
126917	IFFO2	3.158	1.574	0.0327601
212	ALAS2	3.089	1.56	0.0328076
3551	IKBKB	2.806	1.395	0.0328654
29893	PSMC3IP	-3.131	-1.656	0.0328712
84888	SPPL2A	-3.149	-1.671	0.0328981
6610	SMPD2	-3.075	-1.607	0.0329482
116442	RAB39B	-2.797	-1.484	0.0330151
3371	TNC	3.241	1.626	0.0330484
4134	MAP4	2.827	1.402	0.0330845
79703	C11orf80	-3.273	-1.746	0.033086
55168	MRPS18A	-3.037	-1.602	0.0331716
55182	RNF220	2.839	1.409	0.0332459
10395	DLC1	3.228	1.616	0.0332612
56648	EIF5A2	-2.818	-1.491	0.0333052
2776	GNAQ	2.936	1.466	0.0333493
3284	HSD3B2	3.734	2.037	0.0334334
10617	STAMBP	-3.134	-1.658	0.0337679
341	APOC1	-2.791	-1.474	0.0337931
25832	NBPF14	2.841	1.412	0.0338724
4521	NUDT1	-2.953	-1.559	0.0339139
7049	TGFBR3	2.907	1.46	0.033934
80174	DBF4B	-3.145	-1.668	0.0340035
631	BFSP1	-3.139	-1.666	0.0341038
27299	ADAMDEC1	-2.795	-1.478	0.0342535
8603	FAM193A	2.732	1.352	0.034264
23164	MPRIP	3.47	1.765	0.0343303
23258	DENND5A	2.729	1.352	0.0343973
57634	EP400	3.258	1.638	0.0345041
54815	GATAD2A	3.001	1.494	0.0345786
79085	SLC25A23	2.723	1.347	0.0345831
10113	PREB	-2.757	-1.461	0.0346418
84187	TMEM164	2.793	1.39	0.0346427
80131	LRRC8E	2.925	1.461	0.0347116
340371	NRBP2	3.59	1.907	0.0348818
1822	ATN1	2.749	1.36	0.0349012
10869	USP19	3.331	1.705	0.0349081
27076	LYPD3	-2.802	-1.484	0.034918
10478	SLC25A17	-2.901	-1.532	0.0350708
145741	C2CD4A	-2.815	-1.486	0.0350931
7979	SHFM1	-2.717	-1.439	0.0351521
53905	DUOX1	2.979	1.481	0.0353612
54927	CHCHD3	-2.709	-1.425	0.0355082
285282	RABL3	-2.759	-1.464	0.03557
84310	C7orf50	-2.944	-1.555	0.0356106
6358	CCL14	2.699	1.339	0.035622
5134	PDCD2	-2.901	-1.523	0.0356885
54870	QRICH1	2.783	1.385	0.0357648
128869	PIGU	-3.113	-1.634	0.0357783
9856	KIAA0319	-2.769	-1.468	0.0358518
60495	HPSE2	3.567	1.867	0.035906
389856	USP27X	3.042	1.532	0.0359395
11130	ZWINT	-3.01	-1.585	0.0359507
55298	RNF121	-2.691	-1.404	0.0360138
127687	C1orf122	-2.754	-1.457	0.03602
80219	COQ10B	-3.126	-1.651	0.0362044
346171	ZFP57	-2.99	-1.575	0.0362426
909	CD1A	2.961	1.474	0.0362514
283820	NOMO2	-2.704	-1.423	0.0363682
84689	MS4A14	2.69	1.32	0.0364294
10039	PARP3	2.892	1.44	0.0365825
55279	ZNF654	2.698	1.333	0.0366227
23429	RYBP	3.102	1.564	0.0366727
375790	AGRN	2.688	1.316	0.0367039
54552	GNL3L	2.739	1.356	0.0367078
9821	RB1CC1	2.677	1.306	0.0367633
6182	MRPL12	-2.687	-1.396	0.0368046
9837	GINS1	-2.977	-1.575	0.0368184
285533	RNF175	3.167	1.582	0.0368312
91875	TTC5	-2.735	-1.453	0.0369289
79075	DSCC1	-2.704	-1.414	0.0369507
5253	PHF2	2.709	1.344	0.0369888
22800	RRAS2	2.675	1.304	0.0370117
64978	MRPL38	-2.747	-1.455	0.0372047
57661	PHRF1	2.688	1.319	0.0372245
138050	HGSNAT	2.663	1.292	0.0374298
2645	GCK	-2.666	-1.386	0.037435
147007	TMEM199	-3.054	-1.606	0.0375278
56102	PCDHGB3	3.001	1.499	0.0375508
10928	RALBP1	2.782	1.383	0.037562
2992	GYG1	-2.86	-1.504	0.037637
9570	GOSR2	-2.775	-1.47	0.0376519
1106	CHD2	2.657	1.287	0.0376758
29127	RACGAP1	-2.737	-1.454	0.0377289
11235	PDCD10	-3.252	-1.731	0.0377353
5310	PKD1	2.667	1.297	0.0377707
79269	DCAF10	2.795	1.393	0.038139
8402	SLC25A11	-2.687	-1.392	0.0382026
6009	RHEB	-3.105	-1.626	0.0382853
192111	PGAM5	-2.645	-1.37	0.038313
201299	RDM1	-2.723	-1.447	0.038409
1460	CSNK2B	-2.658	-1.38	0.0384311
55863	TMEM126B	-2.912	-1.539	0.0384551
81502	HM13	-3.027	-1.599	0.0385267
57645	POGK	2.789	1.386	0.038621
10791	VAMP5	-2.905	-1.538	0.0386821
641	BLM	-2.796	-1.482	0.0387464
5608	MAP2K6	-2.803	-1.485	0.038812
4056	LTC4S	2.686	1.309	0.0388187
26115	TANC2	2.853	1.421	0.0388243
2043	EPHA4	2.822	1.402	0.0388852
8541	PPFIA3	-2.641	-1.358	0.0389384
57817	HAMP	-2.638	-1.355	0.0390249
51805	COQ3	-2.765	-1.466	0.0390348
23499	MACF1	2.64	1.279	0.0390511
56109	PCDHGA6	3.019	1.505	0.0392457
9950	GOLGA5	-3.05	-1.604	0.0393171
2877	GPX2	-2.727	-1.45	0.0394038
84698	CAPS2	-2.626	-1.354	0.0394077
3508	IGHMBP2	-2.979	-1.575	0.0394144
84317	CCDC115	-2.648	-1.371	0.0394361
116328	C8orf34	2.761	1.375	0.0394599
78995	C17orf53	-2.758	-1.461	0.0394611
23168	RTF1	3.264	1.645	0.0394681
26268	FBXO9	-2.732	-1.452	0.0395652
389677	RBM12B	2.625	1.262	0.0395903
9915	ARNT2	3.021	1.508	0.0396082
1657	DMXL1	2.778	1.381	0.0397043
5704	PSMC4	-2.829	-1.491	0.0397254
653437	AQP12B	-3.49	-1.845	0.0397576
112840	WDR89	2.625	1.265	0.0397694
114879	OSBPL5	2.979	1.481	0.0398161
60490	PPCDC	-2.616	-1.339	0.039869
440275	EIF2AK4	2.672	1.299	0.0398864
10612	TRIM3	3.076	1.543	0.0401423
1583	CYP11A1	2.614	1.261	0.0401714
60481	ELOVL5	-2.618	-1.353	0.0402967
1385	CREB1	3.233	1.619	0.0403195
64422	ATG3	-2.939	-1.547	0.0403233
26271	FBXO5	-2.721	-1.441	0.0404473
5936	RBM4	-2.616	-1.338	0.0406896
1452	CSNK1A1	2.757	1.374	0.0408333
25836	NIPBL	2.888	1.437	0.0408888
56131	PCDHB4	2.661	1.29	0.0409158
25915	NDUFAF3	2.77	1.377	0.0410034
6945	MLX	-2.727	-1.447	0.0411209
54165	DCUN1D1	-2.639	-1.358	0.0412232
8661	EIF3A	2.648	1.285	0.0412355
51780	KDM3B	3.04	1.531	0.0412422
203286	ANKS6	2.752	1.36	0.0413844
80227	PAAF1	-3.173	-1.674	0.0414513
157310	PEBP4	2.597	1.256	0.0415664
26151	NAT9	-2.701	-1.414	0.0418034
205428	C3orf58	2.582	1.242	0.0418667
4597	MVD	-2.582	-1.309	0.0420455
4255	MGMT	-2.925	-1.539	0.0421528
334	APLP2	2.692	1.332	0.0422323
10024	TROAP	-2.574	-1.305	0.0422353
55193	PBRM1	2.582	1.245	0.0423761
51136	RNFT1	-3.121	-1.639	0.0423805
6599	SMARCC1	2.897	1.449	0.0424629
10535	RNASEH2A	-2.568	-1.299	0.0425058
6487	ST3GAL3	2.567	1.228	0.0425058
340385	ZNF517	2.7	1.341	0.0425134
2990	GUSB	-2.607	-1.33	0.0426771
7516	XRCC2	-3.123	-1.642	0.0426975
50489	CD207	3.208	1.593	0.0427317
65061	CDK15	3.289	1.659	0.0427486
26058	GIGYF2	2.827	1.403	0.042835
55905	RNF114	-3.291	-1.763	0.0429687
127495	LRRC39	2.709	1.346	0.042982
4700	NDUFA6	-3.089	-1.615	0.0430115
8913	CACNA1G	2.973	1.478	0.0430195
208	AKT2	2.613	1.261	0.0430294
2588	GALNS	-2.844	-1.502	0.0431741
11019	LIAS	-2.653	-1.374	0.0432557
10926	DBF4	-2.734	-1.452	0.0432846
7145	TNS1	2.715	1.346	0.0433064
8019	BRD3	2.565	1.223	0.0433514
5683	PSMA2	-3.13	-1.656	0.0433936
23132	RAD54L2	2.561	1.221	0.0434118
762	CA4	-2.669	-1.386	0.043468
3145	HMBS	-2.786	-1.472	0.0434911
4728	NDUFS8	-2.566	-1.297	0.0435156
29843	SENP1	-2.551	-1.294	0.0435426
118	ADD1	2.55	1.168	0.0436164
10206	TRIM13	2.636	1.272	0.0437561
56929	FEM1C	2.545	1.156	0.0437713
79901	CYBRD1	2.83	1.404	0.0438216
91687	CENPL	-2.66	-1.383	0.043883
5692	PSMB4	-2.571	-1.302	0.0439783
51409	HEMK1	2.551	1.182	0.0441063
51203	NUSAP1	-2.549	-1.286	0.0441388
10724	MGEA5	2.579	1.236	0.0441667
5191	PEX7	-2.544	-1.285	0.0441905
9824	ARHGAP11A	-2.892	-1.517	0.0442244
28988	DBNL	-2.701	-1.404	0.0443019
51433	ANAPC5	-2.616	-1.335	0.0443423
3396	ICT1	-2.597	-1.32	0.0443753
51450	PRRX2	-3.136	-1.662	0.0444008
4608	MYBPH	3.208	1.596	0.0444372
59269	HIVEP3	2.534	1.144	0.0444819
283459	GATC	-2.568	-1.299	0.0445541
80230	RUFY1	2.557	1.196	0.0445966
4802	NFYC	2.609	1.26	0.0445996
1646	AKR1C2	-2.681	-1.388	0.0447108
8314	BAP1	2.645	1.285	0.0447298
5688	PSMA7	-2.755	-1.461	0.0447466
84067	FAM160A2	2.803	1.395	0.0447518
55742	PARVA	2.893	1.445	0.0448038
3231	HOXD1	3.299	1.664	0.0448224
64324	NSD1	2.862	1.432	0.0448376
401399	PRRT4	2.686	1.313	0.0448554
25816	TNFAIP8	2.581	1.238	0.0448761
501	ALDH7A1	2.54	1.152	0.0449504
8438	RAD54L	-2.999	-1.58	0.0450748
3560	IL2RB	-2.584	-1.312	0.0454383
10577	NPC2	2.679	1.307	0.0455087
310	ANXA7	-2.516	-1.239	0.0455985
57104	PNPLA2	2.703	1.343	0.0457596
343505	NBPF7	2.542	1.154	0.0459019
26065	LSM14A	2.508	1.115	0.0460307
120224	TMEM45B	-2.519	-1.252	0.0460858
7477	WNT7B	2.939	1.467	0.0461733
116496	FAM129A	2.54	1.152	0.0463417
339829	CCDC39	2.504	1.076	0.0463571
29915	HCFC2	-2.889	-1.512	0.0464329
57558	USP35	-2.599	-1.325	0.0466509
8726	EED	-2.634	-1.354	0.0466959
9997	SCO2	-2.58	-1.306	0.046713
23213	SULF1	-2.51	-1.211	0.0468318
93	ACVR2B	2.556	1.194	0.0468363
27249	MMADHC	-2.541	-1.277	0.046885
25901	CCDC28A	-2.571	-1.301	0.0469423
112616	CMTM7	2.772	1.379	0.0470364
6013	RLN1	-2.503	-1.177	0.0471623
51449	PCYOX1	2.837	1.405	0.0472557
375444	C5orf34	-3.023	-1.598	0.0472849
85476	GFM1	-2.56	-1.297	0.0473838
65220	NADK	-2.532	-1.257	0.0474698
4943	TBC1D25	2.727	1.348	0.0475523
54487	DGCR8	2.517	1.122	0.047589
9093	DNAJA3	-2.73	-1.451	0.0476022
55003	PAK1IP1	-2.492	-1.168	0.0476295
29916	SNX11	-2.888	-1.511	0.0476671
79077	DCTPP1	-2.779	-1.47	0.0477023
4830	NME1	-2.663	-1.385	0.0477035
55577	NAGK	-2.786	-1.471	0.0477272
4232	MEST	-2.66	-1.381	0.0478435
90161	HS6ST2	2.666	1.294	0.0479406
3805	KIR2DL4	-2.479	-1.163	0.0479905
899	CCNF	-2.665	-1.386	0.0480475
3638	INSIG1	-2.504	-1.195	0.048101
1105	CHD1	2.755	1.362	0.0481041
5160	PDHA1	2.583	1.246	0.0482085
51024	FIS1	-2.961	-1.559	0.0483822
130502	TTC32	-2.548	-1.286	0.0484017
4189	DNAJB9	-2.919	-1.539	0.0484393
83658	DYNLRB1	-3.127	-1.652	0.0484958
283120	H19	2.543	1.155	0.0485307
10793	ZNF273	-2.54	-1.271	0.0485335
29924	EPN1	2.545	1.158	0.0486207
84722	PSRC1	-2.529	-1.255	0.048771
6738	TROVE2	2.548	1.166	0.0487873
115111	SLC26A7	2.698	1.335	0.0488142
79731	NARS2	-2.831	-1.492	0.0488337
151556	GPR155	-2.468	-1.141	0.0488345
22872	SEC31A	2.5	1.062	0.0488763
79929	MAP6D1	-2.936	-1.545	0.0491279
80017	C14orf159	2.493	1.042	0.0491917
10476	ATP5H	-2.474	-1.146	0.0491974
116988	AGAP3	3.008	1.501	0.0494478
8479	HIRIP3	-2.463	-1.078	0.0494706
404037	HAPLN4	-3.058	-1.607	0.049471
84159	ARID5B	2.831	1.404	0.0495393
51586	MED15	2.627	1.268	0.0496799
5813	PURA	2.644	1.279	0.0496981
83543	AIF1L	-2.613	-1.331	0.0497167
2078	ERG	2.564	1.223	0.0497288
79622	SNRNP25	-2.455	-1.037	0.0497411
57804	POLD4	-2.686	-1.39	0.0497413
883	CCBL1	2.476	1.031	0.049938

## Sheet: Supplementary Data 1B
Supplementary Data 1 (B) Related to Fig. 2(b-c), 3, Supplementary Fig. 2-3, 7: Treatment response (carboplatin-paclitaxel) differential methylation signature, comparing poor response and favorable response patients (p < 0.05).
Human entrez	gene	CpG site	gene region	t-stat	fold change	p-value
79139	DERL1	cg17356532	Body	13.35	14.594	2.05539e-05
140838	NANP	cg14916079	TSS1500	11.13	14	0.000150204
79621	RNASEH2B	cg03708463	TSS1500	9.187	11.427	0.000186067
9527	GOSR1	cg21709140	TSS1500	9.322	11.546	0.00022235
143684	FAM76B	cg18176813	TSS200	8.493	11.326	0.000246229
7026	NR2F2	cg08370996	TSS200	6.999	8.566	0.000424266
2696	GIPR	cg09107315	TSS200	7.017	8.667	0.00042474
10099	TSPAN3	cg24341236	1stExon	6.948	8.512	0.000446143
51121	RPL26L1	cg15659828	TSS1500	6.911	8.304	0.000466111
3914	LAMB3	cg01919208	1stExon	6.903	8.267	0.000474841
9903	KLHL21	cg19923810	TSS1500	-6.85	-7.444	0.000481323
11177	BAZ1A	cg24054653	1stExon	6.822	7.712	0.000487387
54440	SASH3	cg19234089	TSS1500	-7.268	-10.165	0.000536465
3981	LIG4	cg24041995	TSS200	7.645	9.591	0.000628817
1471	CST3	cg10957584	TSS1500	7.684	9.69	0.000693953
8383	OR1A1	cg02150910	TSS1500	6.497	7.652	0.00070702
10243	GPHN	cg01428678	TSS200	10.34	12.091	0.000744149
54952	TRNAU1AP	cg20648108	5'UTR	6.307	7.307	0.000746819
25839	COG4	cg12618251	TSS1500	6.296	7.159	0.000756446
4361	MRE11A	cg13294439	TSS1500	6.278	7.097	0.000763152
80119	PIF1	cg18497960	TSS1500	6.228	6.843	0.00084049
10512	SEMA3C	cg01459453	Body	6.015	6.569	0.0010383
10923	SUB1	cg17091770	5'UTR	6.888	8.027	0.00110667
23480	SEC61G	cg20831708	5'UTR	7.091	9.492	0.00113924
83699	SH3BGRL2	cg08772206	5'UTR	5.892	6.377	0.00120474
245932	DEFB119	cg27443224	1stExon	6.496	7.596	0.00128415
353140	LCE2C	cg12622986	1stExon	6.691	7.69	0.00129307
4151	MB	cg08890043	Body	7.001	8.632	0.00133956
55858	TMEM165	cg15297650	TSS1500	5.626	5.939	0.00137282
6698	SPRR1A	cg11007423	TSS1500	6.259	6.859	0.00152833
56964	WDR93	cg15225105	TSS200	5.627	5.961	0.00157066
26054	SENP6	cg14093936	TSS1500	5.698	6.103	0.00157536
119710	C11orf74	cg17606683	TSS1500	-5.498	-7.361	0.00167843
5833	PCYT2	cg25041148	5'UTR	5.653	6.021	0.00172627
55024	BANK1	cg16408970	TSS1500	-9.523	-12.919	0.00174276
280657	SSX6	cg05246522	TSS200	6.857	7.841	0.00182057
57801	HES4	cg25466368	5'UTR	6.932	8.445	0.00191177
10040	TOM1L1	cg19448990	1stExon	5.378	5.628	0.00192284
5016	OVGP1	cg13991233	TSS1500	5.18	5.247	0.00205663
8193	DPF1	cg00566759	1stExon	5.816	6.257	0.00212055
55611	OTUB1	cg15852891	TSS1500	5.793	6.233	0.00215258
3015	H2AFZ	cg27049761	5'UTR	5.13	5.189	0.00220095
439921	MXRA7	cg23970785	TSS1500	5.188	5.257	0.00220193
10314	LANCL1	cg18307604	TSS200	5.222	5.385	0.00232139
51362	CDC40	cg03490115	TSS1500	5.861	6.277	0.0023281
3625	INHBB	cg05594230	Body	5.724	6.132	0.00235807
51593	SRRT	cg18727700	TSS1500	5.04	4.958	0.0023733
9453	GGPS1	cg19678067	5'UTR	5.134	5.19	0.00239004
51321	AMZ2	cg04317940	Body	5.921	6.463	0.00242899
91687	CENPL	cg10218959	TSS1500	5.167	5.212	0.00243143
1616	DAXX	cg21367040	1stExon	5.158	5.201	0.00248803
375444	C5orf34	cg03529436	TSS200	5.388	5.632	0.00252155
79109	MAPKAP1	cg00083937	Body	5.64	5.999	0.00255704
54522	ANKRD16	cg17560720	TSS1500	6.37	7.423	0.00256258
22919	MAPRE1	cg12914062	5'UTR	5.785	6.169	0.00267125
84648	LCE3D	cg23001457	1stExon	4.979	4.799	0.00269782
55342	STRBP	cg25885771	TSS1500	-5.388	-6.402	0.00274129
1116	CHI3L1	cg07642638	TSS200	-5.248	-5.782	0.00303722
27429	HTRA2	cg18181070	1stExon	5.498	5.845	0.00303762
10257	ABCC4	cg24476569	TSS1500	4.98	4.802	0.00303853
124995	MRPL10	cg01856985	5'UTR	4.826	4.637	0.00308113
8558	CDK10	cg19475870	1stExon	4.775	4.572	0.003104
130888	FBXO36	cg20461541	TSS1500	4.766	4.561	0.00310958
22888	UBOX5	cg06642617	Body	5.518	5.85	0.00316303
10576	CCT2	cg18585306	TSS1500	6.12	6.723	0.00316652
8846	ALKBH1	cg07882831	TSS1500	7.921	10.178	0.00318782
10318	TNIP1	cg06999776	TSS1500	6.194	6.798	0.00319145
79842	ZBTB3	cg20010396	TSS1500	6.269	6.945	0.00325275
90416	C15orf57	cg12753858	TSS200	4.695	4.452	0.00334189
8490	RGS5	cg19944367	Body	-4.772	-4.972	0.00342077
5967	REG1A	cg19738333	TSS200	5.552	5.875	0.00344332
79893	GGNBP2	cg07448460	TSS1500	6.928	8.338	0.00344619
2323	FLT3LG	cg24454143	TSS1500	5.634	5.992	0.00347194
2017	CTTN	cg13713381	TSS1500	4.837	4.643	0.00349197
11228	RASSF8	cg03996822	TSS1500	4.823	4.636	0.00362834
7084	TK2	cg01080862	TSS200	4.689	4.408	0.00368639
98	ACYP2	cg04882894	5'UTR	5.559	5.904	0.0036899
5897	RAG2	cg25836326	TSS1500	6.394	7.573	0.00371199
23555	TSPAN15	cg12567315	1stExon	4.592	4.232	0.0037247
401563	C9orf139	cg20752438	TSS1500	4.816	4.626	0.00373828
84560	MT4	cg05647859	TSS200	4.666	4.354	0.00375388
9032	TM4SF5	cg00903242	TSS1500	4.687	4.4	0.00377026
283742	FAM98B	cg07571117	5'UTR	5.369	5.517	0.00380877
11128	POLR3A	cg24469803	TSS200	4.726	4.486	0.00385743
84525	HOPX	cg03897136	TSS1500	4.557	4.158	0.00389344
10497	UNC13B	cg00821764	Body	4.575	4.199	0.00392135
84138	SLC7A6OS	cg13935507	5'UTR	4.66	4.353	0.00397268
8460	TPST1	cg22875391	5'UTR	4.643	4.33	0.00398147
6628	SNRPB	cg13140267	TSS1500	4.689	4.423	0.00403446
10903	MTMR11	cg16063112	5'UTR	5.058	4.974	0.00407525
80008	TMEM156	cg06154570	TSS1500	4.507	4.089	0.0040846
6725	SRMS	cg17342283	1stExon	4.699	4.453	0.00408734
55711	FAR2	cg19679281	5'UTR	5.003	4.885	0.00411381
54828	BCAS3	cg23018891	TSS200	4.566	4.18	0.004127
23304	UBR2	cg06146910	1stExon	6.859	7.946	0.00413381
130752	MDH1B	cg20119015	5'UTR	4.797	4.61	0.00417348
55236	UBA6	cg25059428	TSS200	4.516	4.099	0.00418892
51704	GPRC5B	cg06776256	TSS1500	5.213	5.298	0.00422424
23643	LY96	cg16426459	5'UTR	5.64	6.009	0.00426309
9031	BAZ1B	cg12254515	Body	4.887	4.681	0.00428972
4619	MYH1	cg21166999	1stExon	4.591	4.223	0.0043583
57511	COG6	cg26701198	TSS200	5.033	4.919	0.00440285
5653	KLK6	cg04349727	TSS1500	4.436	3.993	0.0044587
84286	TMEM175	cg15611923	TSS1500	5.786	6.204	0.00446905
6670	SP3	cg17607231	TSS200	4.513	4.097	0.00447953
3631	INPP4A	cg25753817	1stExon	-5.098	-5.376	0.00451966
7803	PTP4A1	cg11521965	TSS200	5.633	5.984	0.00455662
7280	TUBB2A	cg08715837	1stExon	5.2	5.268	0.00457526
63931	MRPS14	cg11673969	5'UTR	5.831	6.268	0.00458466
10087	COL4A3BP	cg10671066	Body	4.749	4.541	0.00465989
6510	SLC1A5	cg17237063	1stExon	4.637	4.323	0.00476428
55129	ANO10	cg12246527	TSS1500	4.408	3.976	0.00479263
91862	MARVELD3	cg25355803	TSS1500	4.572	4.195	0.00480505
2073	ERCC5	cg10784067	Body	4.63	4.277	0.00494731
90933	TRIM41	cg08604885	Body	4.511	4.092	0.00498999
285237	C3orf38	cg02100848	TSS200	5.907	6.443	0.00502592
286499	FAM133A	cg00292971	TSS1500	4.326	3.918	0.00513001
7337	UBE3A	cg10753073	1stExon	5.662	6.052	0.00514952
171017	ZNF384	cg18424538	1stExon	4.459	4.021	0.00517653
5173	PDYN	cg17740399	5'UTR	4.38	3.966	0.00520965
60496	AASDHPPT	cg20345840	1stExon	4.683	4.381	0.00524637
353131	LCE1A	cg07880854	TSS1500	4.568	4.181	0.00527272
8992	ATP6V0E1	cg19815928	Body	4.408	3.975	0.00541728
3875	KRT18	cg11467738	5'UTR	4.482	4.082	0.00547551
221037	JMJD1C	cg17605847	Body	4.949	4.74	0.00549749
26189	OR1A2	cg01643580	Body	4.456	4.018	0.00554177
84826	SFT2D3	cg24851490	5'UTR	4.222	3.774	0.00554636
10422	UBAC1	cg04490516	TSS1500	4.636	4.316	0.0055547
54928	IMPAD1	cg22757447	TSS1500	4.292	3.862	0.00555721
6037	RNASE3	cg04837071	TSS1500	4.227	3.781	0.00563162
9069	CLDN12	cg20924286	TSS1500	4.206	3.76	0.00564754
2950	GSTP1	cg25250998	TSS1500	4.31	3.897	0.00566003
7482	WNT2B	cg09869042	TSS200	4.588	4.218	0.00567073
3336	HSPE1	cg19451466	TSS1500	4.804	4.616	0.00568924
9536	PTGES	cg16158220	0	4.201	3.756	0.00569523
53354	PANK1	cg26265187	TSS1500	5.039	4.944	0.00571687
55290	BRF2	cg16313343	TSS1500	4.192	3.754	0.00574497
54784	ALKBH4	cg11664825	TSS1500	4.232	3.788	0.00591886
23335	WDR7	cg03574115	TSS1500	5.088	5.066	0.0059319
157680	VPS13B	cg08655844	TSS1500	4.173	3.724	0.0059622
124491	TMEM170A	cg13391638	TSS1500	5.117	5.17	0.00601544
79083	MLPH	cg26990660	Body	6.566	7.687	0.00601876
56129	PCDHB7	cg03504078	TSS200	4.144	3.684	0.0060586
7699	ZNF140	cg02268424	Body	4.216	3.766	0.0060809
51657	STYXL1	cg00616129	TSS200	5.109	5.169	0.00610562
257240	KLHL34	cg15981265	5'UTR	-4.153	-3.955	0.0061192
9639	ARHGEF10	cg07384961	5'UTR	5.433	5.787	0.00612304
10782	ZNF274	cg01954353	5'UTR	4.844	4.654	0.00616737
4199	ME1	cg07296772	Body	4.127	3.665	0.00617807
4774	NFIA	cg07986525	1stExon	5.476	5.834	0.00621489
25904	CNOT10	cg08172935	TSS200	4.151	3.687	0.00625441
8871	SYNJ2	cg20648149	TSS1500	4.588	4.219	0.00628412
57669	EPB41L5	cg22939715	TSS200	4.877	4.68	0.00629438
51187	RSL24D1	cg08233088	TSS1500	4.531	4.14	0.00635637
9342	SNAP29	cg17709676	Body	6.226	6.829	0.00637215
6631	SNRPC	cg17758721	Body	4.157	3.706	0.00638662
3294	HSD17B2	cg08815403	TSS200	4.097	3.621	0.00640012
11232	POLG2	cg19063397	TSS1500	5.171	5.217	0.00640018
2679	GGT3P	cg02815516	5'UTR	-4.667	-4.767	0.0064509
65122	PRAMEF2	cg11630392	1stExon	5.794	6.239	0.00647351
5771	PTPN2	cg16608348	5'UTR	4.175	3.731	0.00647996
84706	GPT2	cg15749858	1stExon	4.305	3.895	0.00650434
4826	NNAT	cg23696618	Body	-4.26	-4.168	0.00655348
25900	IFFO1	cg13228642	TSS1500	-4.128	-3.703	0.00655707
7518	XRCC4	cg16394138	1stExon	4.141	3.681	0.00655772
9889	ZBED4	cg06816161	TSS1500	4.85	4.663	0.00657057
1977	EIF4E	cg11498740	5'UTR	4.062	3.586	0.00664942
3682	ITGAE	cg25870420	1stExon	4.451	4.017	0.00667028
57708	MIER1	cg08587542	Body	4.137	3.678	0.00667254
3621	ING1	cg09435090	TSS200	4.955	4.767	0.0067666
112950	MED8	cg05845357	5'UTR	4.058	3.582	0.0067669
4697	NDUFA4	cg06899329	Body	4.04	3.567	0.00681179
6391	SDHC	cg06044117	TSS1500	4.93	4.731	0.00683923
64708	COPS7B	cg19815139	TSS1500	4.037	3.56	0.00686628
26061	HACL1	cg22313025	Body	5.98	6.535	0.00691998
10421	CD2BP2	cg21434440	Body	4.447	3.999	0.00693074
55620	STAP2	cg06763078	TSS1500	4.177	3.736	0.00702225
22836	RHOBTB3	cg19594691	TSS200	4.294	3.863	0.00702511
27348	TOR1B	cg16718678	1stExon	4.142	3.684	0.00704407
56133	PCDHB2	cg11368643	TSS200	4.852	4.663	0.00707871
6362	CCL18	cg08374799	TSS200	4.045	3.572	0.00708968
80023	NRSN2	cg22367989	TSS1500	4.931	4.737	0.00711003
467	ATF3	cg13798289	TSS1500	-4.35	-4.677	0.00711664
26664	OR7C1	cg05719902	Body	4.804	4.617	0.00714794
23236	PLCB1	cg12757684	1stExon	4.153	3.691	0.0071767
5597	MAPK6	cg14834436	TSS200	4.816	4.632	0.00718484
374403	TBC1D10C	cg18017908	Body	-4.006	-3.639	0.00721268
29925	GMPPB	cg16120811	TSS1500	4.79	4.608	0.00726438
26353	HSPB8	cg16907514	TSS1500	4.365	3.941	0.00739366
397	ARHGDIB	cg10925082	TSS200	-3.966	-3.639	0.00740573
201266	SLC39A11	cg11933375	5'UTR	4.103	3.626	0.00742985
284654	RSPO1	cg02218324	1stExon	3.955	3.477	0.007502
87178	PNPT1	cg06919956	TSS1500	4.004	3.533	0.00751686
7138	TNNT1	cg14672680	TSS1500	4.029	3.551	0.0075404
23054	NCOA6	cg17111669	TSS1500	4.236	3.795	0.00756148
54814	QPCTL	cg11235871	1stExon	4.275	3.841	0.00759851
245936	DEFB123	cg24908058	5'UTR	3.999	3.527	0.00760298
7189	TRAF6	cg19118533	1stExon	4.564	4.175	0.00760538
4848	CNOT2	cg23761196	TSS1500	4.694	4.434	0.00761549
81855	SFXN3	cg17354052	TSS200	4.775	4.579	0.00766599
3949	LDLR	cg03991512	Body	4.745	4.526	0.00772282
8508	NIPSNAP1	cg20109151	TSS200	4.368	3.953	0.00772572
9975	NR1D2	cg05641961	Body	4.828	4.637	0.00776659
85403	EAF1	cg02162412	TSS200	4.489	4.082	0.00777984
11180	WDR6	cg27205791	Body	4.002	3.53	0.0078106
90338	ZNF160	cg08668790	TSS200	4.101	3.626	0.00781708
4081	MAB21L1	cg01129459	0	-4.217	-3.996	0.00782292
7009	TMBIM6	cg22063056	5'UTR	3.931	3.458	0.00783865
308	ANXA5	cg03354519	TSS1500	4.604	4.238	0.00785337
259230	SGMS1	cg03944089	TSS1500	5.047	4.959	0.00788089
2042	EPHA3	cg15146752	TSS1500	4.044	3.569	0.00789117
1973	EIF4A1	cg18788872	Body	4.63	4.279	0.00792526
3008	HIST1H1E	cg09976774	5'UTR	5.42	5.699	0.00793062
55000	TUG1	cg17345480	TSS1500	4.014	3.537	0.00795165
5348	FXYD1	cg26904212	Body	-3.966	-3.495	0.00795774
7317	UBA1	cg27409012	TSS200	3.917	3.442	0.00798021
1824	DSC2	cg06993413	TSS200	5.373	5.553	0.00804487
60561	RINT1	cg14427173	TSS200	3.902	3.435	0.00806422
116966	WDR17	cg05205664	TSS1500	4.016	3.541	0.00808677
23576	DDAH1	cg18928687	1stExon	4.154	3.695	0.00810465
155368	WBSCR27	cg15211677	1stExon	4.613	4.243	0.00815854
55251	PCMTD2	cg26402828	TSS200	4.196	3.754	0.0081982
706	TSPO	cg08268266	5'UTR	5.719	6.119	0.00820628
83734	ATG10	cg27579745	1stExon	4.325	3.913	0.00824441
148266	ZNF569	cg07195282	1stExon	4.149	3.686	0.00824862
27284	SULT1B1	cg08331840	Body	-4.059	-3.652	0.00826315
137835	TMEM71	cg27360560	1stExon	-4.753	-4.883	0.00826537
9508	ADAMTS3	cg11243196	TSS1500	3.875	3.407	0.00829087
3115	HLA-DPB1	cg00575744	1stExon	4.345	3.926	0.00832061
3838	KPNA2	cg03771255	Body	3.875	3.407	0.00833503
578	BAK1	cg18282543	1stExon	4.558	4.167	0.00834868
7222	TRPC3	cg06493386	1stExon	-4.135	-3.733	0.00835355
8732	RNGTT	cg27541374	TSS1500	4.299	3.888	0.00835968
55137	FIGN	cg24642516	TSS1500	4.132	3.67	0.00836435
55074	OXR1	cg00158308	5'UTR	4.897	4.688	0.00837247
4041	LRP5	cg09266433	TSS1500	3.951	3.473	0.00837463
84749	USP30	cg03070588	TSS200	5.448	5.789	0.00837615
84932	RAB2B	cg09052983	TSS1500	4.632	4.313	0.00839012
64960	MRPS15	cg08914916	TSS200	3.924	3.456	0.00844081
8836	GGH	cg10506212	TSS200	4.129	3.666	0.00847193
55720	TSR1	cg00960702	5'UTR	4.96	4.768	0.00852261
242	ALOX12B	cg01192952	5'UTR	4.162	3.709	0.0085268
349667	RTN4RL2	cg07476030	TSS1500	3.917	3.442	0.00853014
442902	MIR330	cg25139619	TSS1500	4.468	4.059	0.00853467
10897	YIF1A	cg24342628	TSS1500	4.665	4.354	0.00855454
407975	MIR17HG	cg18909638	TSS1500	4.548	4.155	0.00855691
5359	PLSCR1	cg11104347	5'UTR	4.274	3.837	0.008617
2208	FCER2	cg13853198	1stExon	4.13	3.667	0.00861914
80108	ZFP2	cg03257423	1stExon	4.744	4.518	0.00862631
54872	PIGG	cg25192419	1stExon	4.472	4.067	0.00866755
7594	ZNF43	cg23713520	Body	3.898	3.43	0.00867734
117285	DEFB118	cg05949660	TSS1500	4.953	4.752	0.00870009
125150	ZSWIM7	cg15077637	TSS1500	4.463	4.027	0.00870355
10949	HNRNPA0	cg23834593	TSS1500	3.93	3.458	0.00875882
1891	ECH1	cg27342122	TSS200	4.018	3.542	0.00879222
65117	RSRC2	cg09979256	1stExon	4.778	4.59	0.00882729
10794	ZNF460	cg11806389	TSS1500	4.19	3.752	0.00884091
55716	LMBR1L	cg13755535	5'UTR	5.105	5.149	0.00884267
1609	DGKQ	cg17592292	1stExon	4.508	4.089	0.00887318
60468	BACH2	cg12693135	TSS200	4.655	4.34	0.00889012
10564	ARFGEF2	cg21039822	Body	4.628	4.277	0.00891196
51166	AADAT	cg09715672	5'UTR	3.876	3.409	0.00891521
6442	SGCA	cg17885062	5'UTR	4.144	3.685	0.00896267
170960	ZNF721	cg24415468	1stExon	5.549	5.853	0.0089797
521	ATP5I	cg08995424	TSS1500	3.851	3.387	0.00898839
4070	TACSTD2	cg26033710	1stExon	3.821	3.355	0.00899049
51063	CALHM2	cg09155001	1stExon	3.86	3.395	0.00899495
26152	ZNF337	cg07068616	1stExon	3.833	3.364	0.00899638
6302	TSPAN31	cg12610070	Body	4.477	4.076	0.00900539
967	CD63	cg09902130	5'UTR	5.217	5.348	0.009012
4092	SMAD7	cg26909431	TSS1500	3.996	3.524	0.00903049
10643	IGF2BP3	cg24450631	1stExon	4.071	3.601	0.0090337
158521	FMR1NB	cg26987645	TSS200	3.975	3.506	0.00903591
27085	MTBP	cg09086761	TSS1500	5.281	5.492	0.00909499
56729	RETN	cg15761405	Body	-5.111	-5.388	0.00912512
54206	ERRFI1	cg08317263	Body	4.92	4.7	0.00914002
311	ANXA11	cg01183669	TSS1500	4.686	4.395	0.00918019
4331	MNAT1	cg20902737	TSS1500	4.58	4.208	0.00918098
4294	MAP3K10	cg17404605	TSS1500	4.558	4.163	0.00919868
142679	DUSP19	cg02278071	TSS200	4.31	3.896	0.00921205
401474	SAMD12	cg03224418	TSS1500	5.877	6.322	0.00925628
10798	OR5I1	cg00673191	5'UTR	4.078	3.609	0.00926849
11234	HPS5	cg18753695	Body	5.247	5.462	0.0092712
22879	MON1B	cg20162159	1stExon	3.818	3.354	0.00927838
2622	GAS8	cg21932800	TSS1500	4.177	3.737	0.00931909
4123	MAN2C1	cg13084335	TSS200	5.289	5.508	0.00936544
339231	ARL16	cg08653874	1stExon	4.135	3.677	0.00938694
203228	C9orf72	cg19123107	TSS1500	4.216	3.764	0.00938967
6697	SPR	cg19099213	TSS1500	4.136	3.678	0.00941296
10651	MTX2	cg10698222	1stExon	3.86	3.394	0.00941795
27335	EIF3K	cg15260250	TSS200	4.248	3.803	0.00949635
25816	TNFAIP8	cg00464269	5'UTR	-3.835	-3.372	0.00951308
85509	MBD3L1	cg17031727	TSS1500	3.92	3.444	0.0095487
9337	CNOT8	cg15241708	TSS1500	3.779	3.32	0.00955391
54344	DPM3	cg23006204	TSS200	3.781	3.324	0.0096147
55193	PBRM1	cg20906802	TSS200	-3.929	-3.421	0.00962862
23321	TRIM2	cg27533013	3'UTR	3.849	3.384	0.00967263
378	ARF4	cg08081407	TSS1500	5.08	5.032	0.00969518
1855	DVL1	cg13417824	5'UTR	4.38	3.962	0.00972378
6772	STAT1	cg05261289	TSS1500	4.369	3.958	0.00983546
3720	JARID2	cg23381116	TSS1500	3.72	3.249	0.00985402
54780	NSMCE4A	cg10196289	1stExon	4.39	3.968	0.00986868
10628	TXNIP	cg15028436	TSS200	4.533	4.145	0.00987425
6389	SDHA	cg19398446	1stExon	4.17	3.716	0.0098979
2030	SLC29A1	cg07103493	5'UTR	4.362	3.939	0.00990361
9066	SYT7	cg12053284	5'UTR	4.395	3.971	0.00992929
4838	NODAL	cg21051046	0	4.064	3.587	0.00995448
991	CDC20	cg14766198	5'UTR	4.054	3.581	0.0100004
27258	LSM3	cg22379207	1stExon	3.72	3.249	0.0100035
81858	SHARPIN	cg04350646	Body	4.465	4.027	0.010038
55929	DMAP1	cg13462129	Body	4.418	3.978	0.0100504
23154	NCDN	cg19917856	Body	3.932	3.462	0.0100633
254956	MORN5	cg21435336	Body	5.028	4.912	0.0100652
2925	GRPR	cg22050893	Body	3.984	3.512	0.0101049
282991	BLOC1S2	cg12683929	TSS1500	3.716	3.244	0.0101356
54896	PQLC2	cg25140501	5'UTR	4.974	4.796	0.010136
84276	NICN1	cg14345281	1stExon	4.227	3.785	0.0101911
84248	FYTTD1	cg17100322	5'UTR	5.085	5.035	0.0101995
162514	TRPV3	cg25261908	TSS200	4.466	4.04	0.010263
83448	PUS7L	cg11394644	TSS1500	5.129	5.184	0.0102791
1183	CLCN4	cg06292277	TSS1500	4.658	4.343	0.0102839
10181	RBM5	cg15967525	1stExon	3.756	3.292	0.0103181
81492	RSPH6A	cg13908977	TSS1500	-4.129	-3.722	0.0103409
7542	ZFPL1	cg25468723	Body	5.052	4.963	0.010344
11196	SEC23IP	cg22638542	TSS1500	4.12	3.654	0.0103565
23047	PDS5B	cg16267491	TSS1500	4.709	4.47	0.0103722
6615	SNAI1	cg02899772	Body	3.725	3.257	0.0103804
30846	EHD2	cg17578903	1stExon	3.774	3.314	0.0103914
404093	CUEDC1	cg15885734	5'UTR	3.976	3.508	0.0104054
10437	IFI30	cg18050213	5'UTR	5.068	5.026	0.0104103
56474	CTPS2	cg21540749	TSS200	3.746	3.278	0.0104124
26658	OR7C2	cg26809968	TSS1500	4.224	3.781	0.0104343
84923	FAM104A	cg10737625	1stExon	4.645	4.333	0.0104495
8907	AP1M1	cg18825999	5'UTR	3.924	3.448	0.0104502
9371	KIF3B	cg04495969	5'UTR	5.19	5.263	0.0104838
90233	ZNF551	cg06458239	TSS200	3.712	3.241	0.0105
114770	PGLYRP2	cg09299388	TSS200	3.933	3.462	0.0105074
140465	MYL6B	cg01242619	Body	4.254	3.817	0.0105121
146664	MGAT5B	cg01476044	TSS1500	3.772	3.311	0.0105143
81618	ITM2C	cg06208111	TSS1500	3.666	3.179	0.0105258
7727	ZNF174	cg10227731	5'UTR	3.796	3.337	0.0105838
79159	NOL12	cg22084336	TSS1500	4.061	3.586	0.0106008
5504	PPP1R2	cg26360732	1stExon	4.774	4.571	0.0106092
8555	CDC14B	cg09343544	Body	4.927	4.718	0.0106112
55198	APPL2	cg14127958	TSS200	3.751	3.285	0.010641
3356	HTR2A	cg11990309	5'UTR	3.959	3.482	0.0106681
54407	SLC38A2	cg02331561	Body	4.996	4.834	0.0106778
222662	LHFPL5	cg20134215	5'UTR	3.694	3.21	0.0106964
2898	GRIK2	cg21816539	TSS200	-4.521	-4.738	0.0107071
10142	AKAP9	cg16688376	Body	4.124	3.66	0.0107302
79816	TLE6	cg04265576	TSS200	3.654	3.16	0.0107772
100287932	TIMM23	cg15587603	TSS1500	4.227	3.782	0.0107868
10332	CLEC4M	cg10923408	TSS200	3.887	3.42	0.0107875
137994	LETM2	cg10481740	Body	4.137	3.68	0.0108603
134218	DNAJC21	cg11700429	TSS200	3.761	3.296	0.0108623
23137	SMC5	cg05815893	5'UTR	3.668	3.182	0.0109021
25780	RASGRP3	cg11206634	TSS200	3.635	3.131	0.0109199
55781	RIOK2	cg14391855	TSS200	3.651	3.152	0.0109249
8446	DUSP11	cg23221122	TSS1500	4.623	4.272	0.0109295
115350	FCRL1	cg26266098	TSS200	3.851	3.385	0.0109427
120863	DEPDC4	cg26365553	TSS1500	4.188	3.749	0.010963
1128	CHRM1	cg08952029	TSS1500	3.834	3.366	0.0110232
4061	LY6E	cg05800321	Body	3.716	3.244	0.0110247
120526	DNAJC24	cg10164686	1stExon	4.126	3.661	0.0110887
329	BIRC2	cg14727952	5'UTR	4.684	4.393	0.0111232
55075	UACA	cg07038887	Body	3.855	3.391	0.0111723
516	ATP5G1	cg11266874	Body	3.964	3.49	0.0111819
10471	PFDN6	cg10353870	1stExon	4.561	4.169	0.0111964
51545	ZNF581	cg15916628	TSS1500	5.155	5.199	0.0112267
80352	RNF39	cg11724134	TSS200	4.476	4.069	0.0112458
150465	TTL	cg13221588	Body	4.709	4.455	0.0113016
5877	RABIF	cg26001030	TSS1500	3.965	3.492	0.011341
3664	IRF6	cg12741420	5'UTR	3.987	3.516	0.0113501
78991	PCYOX1L	cg07297906	5'UTR	4.077	3.607	0.0113879
83853	ROPN1L	cg18699004	Body	3.774	3.314	0.0114204
50619	DEF6	cg03900542	5'UTR	3.608	3.109	0.0115142
64771	C6orf106	cg14178895	1stExon	3.593	3.09	0.0115201
54498	SMOX	cg15239123	1stExon	4.182	3.74	0.0115356
4704	NDUFA9	cg04437590	TSS200	3.977	3.51	0.0115362
114907	FBXO32	cg26043391	Body	4.302	3.893	0.0115591
80351	TNKS2	cg07962051	TSS1500	3.95	3.473	0.0115906
4625	MYH7	cg14541311	5'UTR	3.587	3.079	0.0116469
9235	IL32	cg17983064	1stExon	-3.606	-2.653	0.0116913
11334	TUSC2	cg00020533	TSS1500	3.975	3.505	0.011731
8929	PHOX2B	cg18722841	1stExon	3.74	3.271	0.0118287
1490	CTGF	cg18424091	5'UTR	3.648	3.149	0.0118523
58485	TRAPPC1	cg05807991	TSS200	4.305	3.895	0.0119227
6158	RPL28	cg23034818	TSS1500	3.987	3.514	0.0119244
256880	LOC256880	cg25454755	5'UTR	3.597	3.097	0.0119333
10565	ARFGEF1	cg01086978	Body	3.911	3.438	0.0119393
10607	TBL3	cg11582100	5'UTR	3.899	3.432	0.0119402
4211	MEIS1	cg09018862	3'UTR	4.97	4.776	0.0119572
6868	ADAM17	cg24320643	Body	3.596	3.092	0.0119609
1743	DLST	cg03139057	TSS1500	3.679	3.199	0.0120258
10793	ZNF273	cg23412875	5'UTR	4.174	3.724	0.0120307
8869	ST3GAL5	cg02361363	5'UTR	3.918	3.442	0.012079
5836	PYGL	cg25048564	TSS1500	3.693	3.21	0.0120928
5592	PRKG1	cg21137823	TSS1500	3.664	3.175	0.0121059
11046	SLC35D2	cg24693368	TSS1500	3.551	3.04	0.0121073
100302138	MIR1292	cg03066138	TSS1500	4.674	4.37	0.0121326
126969	SLC44A3	cg19881895	TSS1500	4.965	4.776	0.0121426
23345	SYNE1	cg05342835	Body	4.406	3.973	0.0121466
3190	HNRNPK	cg15342384	1stExon	4.176	3.735	0.012171
27107	ZBTB11	cg01663570	1stExon	4.614	4.246	0.0121851
26088	GGA1	cg06919203	TSS200	4.516	4.105	0.0121874
23264	ZC3H7B	cg08608800	TSS200	3.696	3.211	0.0122078
6801	STRN	cg18152517	TSS1500	3.707	3.232	0.0122358
4726	NDUFS6	cg19028804	TSS200	4.568	4.192	0.0122394
56852	RAD18	cg14072120	TSS200	3.543	3.031	0.0122998
51690	LSM7	cg04482110	5'UTR	4.611	4.24	0.0123067
53615	MBD3	cg07706362	TSS200	4.098	3.621	0.0123233
6164	RPL34	cg03063797	TSS1500	4.15	3.687	0.012342
51454	GULP1	cg21219744	TSS200	4.807	4.621	0.0124126
81553	FAM49A	cg22088594	TSS1500	3.664	3.173	0.0124349
64881	PCDH20	cg14893163	5'UTR	3.577	3.072	0.0124355
1399	CRKL	cg00149976	5'UTR	5.063	5.001	0.0124442
9450	LY86	cg23995753	Body	3.556	3.046	0.0124565
5775	PTPN4	cg22730357	5'UTR	4.45	4.016	0.0124747
8493	PPM1D	cg17884373	TSS1500	3.755	3.29	0.0124818
57549	IGSF9	cg11214889	5'UTR	4.461	4.022	0.0125013
27130	INVS	cg17709884	TSS1500	3.94	3.468	0.0125207
140870	WFDC6	cg25799986	TSS200	3.821	3.356	0.0125637
346389	MACC1	cg26586164	5'UTR	3.591	3.084	0.0125685
4131	MAP1B	cg19441691	TSS200	4.456	4.021	0.0125854
5965	RECQL	cg23352579	5'UTR	3.744	3.276	0.0125994
5104	SERPINA5	cg05788638	1stExon	4.341	3.925	0.0126394
83463	MXD3	cg23560113	TSS1500	4.078	3.61	0.012646
131096	KCNH8	cg19965810	TSS1500	3.524	3.005	0.0126468
51164	DCTN4	cg01465620	Body	4.672	4.37	0.0126526
10048	RANBP9	cg17002259	5'UTR	3.755	3.29	0.0126914
283598	C14orf177	cg08675585	1stExon	4.197	3.754	0.0127255
29781	NCAPH2	cg03349953	1stExon	5.242	5.403	0.0127459
57092	PCNP	cg13218906	TSS1500	3.808	3.345	0.0127502
219749	ZNF25	cg12763546	TSS1500	4.183	3.74	0.0127883
9679	FAM53B	cg03202897	1stExon	4.002	3.532	0.0127925
10095	ARPC1B	cg03417317	TSS200	3.505	2.983	0.0127969
909	CD1A	cg17788013	TSS1500	3.544	3.031	0.0128183
23029	RBM34	cg11041966	TSS200	4.267	3.825	0.0128217
256281	NUDT14	cg02976617	5'UTR	3.886	3.42	0.0128421
5861	RAB1A	cg14944269	TSS1500	3.722	3.252	0.0128477
55295	KLHL26	cg24345138	5'UTR	4.592	4.227	0.0128532
55819	RNF130	cg16351184	1stExon	3.869	3.403	0.0128879
91801	ALKBH8	cg17648241	5'UTR	4.648	4.334	0.0128882
27346	TMEM97	cg25949363	Body	4.07	3.598	0.012905
10765	KDM5B	cg07271268	1stExon	3.769	3.308	0.012951
55314	TMEM144	cg06456031	1stExon	4.355	3.929	0.0129603
117246	FTSJ3	cg11323731	1stExon	3.497	2.971	0.0129748
100130987	LOC100130987	cg02961200	Body	3.491	2.959	0.0129855
338811	FAM19A2	cg20434811	1stExon	3.557	3.047	0.0130001
5562	PRKAA1	cg23476955	TSS200	3.799	3.339	0.0130008
79088	ZNF426	cg10332700	5'UTR	3.498	2.973	0.0130526
11174	ADAMTS6	cg14700821	TSS200	3.643	3.142	0.013082
56889	TM9SF3	cg12353516	TSS1500	4.025	3.55	0.0130969
246181	AKR7L	cg11376198	TSS200	-3.708	-2.966	0.0131019
5358	PLS3	cg18564727	TSS1500	4.103	3.627	0.0131294
56929	FEM1C	cg09272869	TSS200	4.684	4.389	0.0131342
5603	MAPK13	cg21974239	TSS1500	4.096	3.62	0.013145
79905	TMC7	cg07690018	Body	4.985	4.83	0.0131494
9456	HOMER1	cg13668129	TSS1500	4.639	4.323	0.0131783
79852	EPHX3	cg12473775	Body	3.536	3.024	0.0131977
11014	KDELR2	cg22051865	TSS1500	4.671	4.363	0.0132592
28964	GIT1	cg09997082	TSS1500	4.31	3.897	0.0132708
2548	GAA	cg20159072	1stExon	4.299	3.89	0.0133404
80320	SP6	cg14114267	TSS1500	4.251	3.807	0.0133689
51421	AMOTL2	cg22406518	TSS1500	4.367	3.952	0.0133831
25930	PTPN23	cg09291628	1stExon	3.701	3.22	0.0133865
10113	PREB	cg02205739	TSS1500	4.281	3.854	0.0133906
221477	C6orf89	cg04330084	TSS1500	4.191	3.753	0.0134229
26511	CHIC2	cg24527001	TSS200	3.688	3.208	0.0134438
3084	NRG1	cg18905952	TSS1500	3.914	3.441	0.0134458
79058	ASPSCR1	cg09948350	5'UTR	3.461	2.917	0.0134605
116238	TLCD1	cg13836627	Body	3.845	3.378	0.013464
55602	CDKN2AIP	cg12840719	Body	5.095	5.071	0.0134744
3033	HADH	cg23912721	1stExon	4.541	4.151	0.0134762
25884	CHRDL2	cg05921207	5'UTR	-3.811	-3.154	0.0134862
157574	FBXO16	cg16628918	Body	3.522	3.001	0.0134921
5133	PDCD1	cg15800421	1stExon	3.965	3.491	0.0135118
51317	PHF21A	cg21713257	1stExon	3.91	3.437	0.0135265
781	CACNA2D1	cg00095526	1stExon	3.469	2.925	0.0135466
10972	TMED10	cg01785060	5'UTR	3.894	3.425	0.0135776
159090	FAM122B	cg15091337	TSS1500	3.744	3.276	0.013582
79789	CLMN	cg08025786	TSS1500	4.43	3.991	0.0135886
51626	DYNC2LI1	cg11786750	TSS1500	4.117	3.649	0.0136124
54926	UBE2R2	cg09311052	TSS1500	4.436	3.995	0.0136181
2585	GALK2	cg27665659	TSS200	4.154	3.694	0.0136235
5726	TAS2R38	cg26780333	1stExon	3.742	3.274	0.0136247
51185	CRBN	cg12953249	Body	4.53	4.137	0.0136485
1326	MAP3K8	cg01362183	5'UTR	3.526	3.008	0.0136629
608	TNFRSF17	cg08826839	TSS200	-3.524	-2.461	0.0137234
29909	GPR171	cg08779777	TSS200	-3.47	-2.431	0.0137249
51379	CRLF3	cg07209631	5'UTR	3.823	3.357	0.0137392
23409	SIRT4	cg19192316	TSS1500	3.444	2.89	0.0137471
140901	STK35	cg14898779	TSS1500	4.36	3.931	0.0137638
51167	CYB5R4	cg00859655	5'UTR	4.388	3.967	0.0137816
79934	ADCK4	cg18096388	1stExon	3.641	3.14	0.013785
4036	LRP2	cg13794888	5'UTR	3.458	2.912	0.0137977
9091	PIGQ	cg23361608	TSS1500	3.844	3.375	0.0138145
5058	PAK1	cg24683061	5'UTR	3.883	3.418	0.0138358
84909	C9orf3	cg05208153	3'UTR	3.684	3.205	0.0138392
2563	GABRD	cg16509658	TSS1500	4.176	3.734	0.0138724
142689	ASB12	cg07265310	TSS200	3.444	2.89	0.0138732
6187	RPS2	cg20723355	5'UTR	3.437	2.879	0.0139092
5495	PPM1B	cg20811607	Body	3.457	2.91	0.0139424
1474	CST6	cg25965576	TSS1500	4.562	4.171	0.0139446
30849	PIK3R4	cg14125250	TSS1500	3.711	3.24	0.0139448
56122	PCDHB14	cg20592700	1stExon	4.111	3.638	0.0140046
57515	SERINC1	cg14465910	1stExon	4.127	3.664	0.0140106
1837	DTNA	cg23362667	TSS1500	3.651	3.152	0.0140124
8669	EIF3J	cg04197051	1stExon	3.849	3.381	0.0140244
91445	RNF185	cg24286767	TSS1500	4.421	3.982	0.0140291
11238	CA5B	cg18743730	TSS1500	3.433	2.878	0.0140678
140823	ROMO1	cg17138359	TSS200	3.719	3.247	0.0140737
10162	LPCAT3	cg05365670	TSS1500	3.484	2.945	0.0140748
26091	HERC4	cg01802653	TSS1500	4.726	4.49	0.0140866
2619	GAS1	cg19832597	TSS200	4.333	3.92	0.0140961
63916	ELMO2	cg08453021	TSS200	3.494	2.963	0.0141181
112812	FDX1L	cg25884854	Body	3.433	2.878	0.0141481
27293	SMPDL3B	cg19297232	TSS1500	3.668	3.183	0.0141602
55204	GOLPH3L	cg25217357	TSS1500	4.923	4.708	0.0141804
5214	PFKP	cg14236602	Body	4.854	4.664	0.0141949
54801	HAUS6	cg17260725	TSS200	3.634	3.13	0.014201
7328	UBE2H	cg16354207	TSS1500	4.264	3.825	0.0142109
55707	NECAP2	cg24625388	TSS1500	3.589	3.082	0.0142551
51227	PIGP	cg02550358	5'UTR	3.898	3.428	0.0142653
390354	RPL18AP3	cg24046474	Body	4.787	4.607	0.0142758
64766	S100PBP	cg17366294	TSS1500	3.51	2.99	0.0142976
51434	ANAPC7	cg14776416	5'UTR	3.411	2.846	0.0143109
10	NAT2	cg12202913	TSS1500	-4.075	-3.7	0.0143207
65084	TMEM135	cg24030425	Body	3.564	3.053	0.0143522
23405	DICER1	cg04062907	TSS200	4.622	4.25	0.014353
6662	SOX9	cg14242042	5'UTR	4.014	3.538	0.0143611
56952	PRTFDC1	cg20342082	TSS200	3.46	2.917	0.0143614
8632	DNAH17	cg08986416	5'UTR	-3.411	-2.383	0.0143622
4212	MEIS2	cg05098471	TSS1500	3.887	3.422	0.0144102
65988	ZNF747	cg05940463	Body	4.698	4.452	0.0144215
9343	EFTUD2	cg05243909	TSS200	4.756	4.55	0.0144793
55536	CDCA7L	cg08690031	TSS1500	4.845	4.658	0.0144956
8028	MLLT10	cg00282683	1stExon	3.593	3.09	0.0145034
23191	CYFIP1	cg26537639	1stExon	3.544	3.033	0.0145151
84451	KIAA1804	cg23749163	TSS1500	3.46	2.917	0.0145423
8559	PRPF18	cg16282101	5'UTR	4.173	3.722	0.0145478
5292	PIM1	cg06240849	TSS200	3.889	3.424	0.0146123
274	BIN1	cg21223368	Body	4.189	3.75	0.0146415
23645	PPP1R15A	cg20134151	TSS1500	4.451	4.017	0.0146679
65123	INTS3	cg17834443	TSS1500	3.572	3.066	0.0146847
57822	GRHL3	cg21296230	5'UTR	4.26	3.822	0.0147007
125061	AFMID	cg20304401	5'UTR	4.386	3.967	0.0147048
57231	SNX14	cg12563480	TSS1500	4.585	4.214	0.0147193
6522	SLC4A2	cg11004890	TSS200	3.897	3.426	0.0147193
687	KLF9	cg02569333	5'UTR	3.541	3.03	0.0147273
8320	EOMES	cg26021476	TSS1500	-4.288	-4.369	0.0147393
54207	KCNK10	cg11815363	1stExon	3.388	2.814	0.0147589
147687	ZNF417	cg27556566	TSS1500	3.623	3.121	0.0147936
54943	DNAJC28	cg17466768	Body	4.55	4.157	0.0147951
23011	RAB21	cg09068198	1stExon	4.074	3.603	0.0148062
89795	NAV3	cg23260799	Body	-3.552	-2.558	0.0148113
91752	ZNF804A	cg02497758	1stExon	3.399	2.83	0.0148257
1240	CMKLR1	cg22334665	Body	4.998	4.869	0.0148629
252839	TMEM9	cg23671708	TSS200	4.409	3.976	0.0148796
56916	SMARCAD1	cg17747332	TSS1500	3.747	3.279	0.0148841
317662	FAM149B1	cg10615091	5'UTR	3.828	3.36	0.0148922
1528	CYB5A	cg17034109	TSS1500	4.049	3.577	0.0148987
4720	NDUFS2	cg16409869	5'UTR	-3.705	-2.964	0.014932
55333	SYNJ2BP	cg07707227	TSS1500	3.472	2.93	0.0149329
969	CD69	cg22468055	Body	-3.699	-2.912	0.0149745
2180	ACSL1	cg18042079	TSS1500	4.058	3.585	0.0150169
118	ADD1	cg02496295	5'UTR	4.314	3.897	0.0150229
57122	NUP107	cg07220442	TSS200	3.655	3.161	0.0150409
4666	NACA	cg17639059	1stExon	3.994	3.52	0.0150541
80321	CEP70	cg06688848	TSS200	3.659	3.169	0.0150545
30	ACAA1	cg15348640	TSS1500	4.366	3.942	0.0150853
79683	ZDHHC14	cg18429742	TSS200	4.436	3.993	0.0151053
7326	UBE2G1	cg20623943	Body	4.759	4.556	0.0151356
63908	NAPB	cg13236854	TSS200	4.636	4.317	0.0151661
9646	CTR9	cg00901652	TSS1500	3.367	2.79	0.0151811
5595	MAPK3	cg02909042	TSS1500	4.767	4.566	0.0151974
4651	MYO10	cg09107232	1stExon	4.773	4.568	0.01523
79929	MAP6D1	cg17356181	TSS1500	3.36	2.781	0.0152346
57185	NIPAL3	cg09617747	Body	4.059	3.586	0.015287
22834	ZNF652	cg01909378	1stExon	3.751	3.288	0.0153125
100302185	MIR1204	cg05717160	TSS1500	4.273	3.837	0.0153342
63967	CLSPN	cg02671806	1stExon	4.206	3.761	0.0153695
285696	LOC285696	cg08771731	Body	3.457	2.911	0.0153965
2671	GFER	cg11050116	5'UTR	4.528	4.134	0.0154014
51361	HOOK1	cg16899036	TSS1500	3.485	2.949	0.0154262
23387	SIK3	cg14820798	Body	4.11	3.638	0.0154267
4857	NOVA1	cg08491964	1stExon	4.175	3.731	0.015431
9553	MRPL33	cg01651821	TSS1500	4.533	4.143	0.0154327
162966	ZNF600	cg11934695	TSS1500	4.622	4.254	0.015456
23421	ITGB3BP	cg04790129	5'UTR	3.865	3.397	0.0154606
57674	RNF213	cg11320084	TSS1500	3.848	3.38	0.0154641
57563	KLHL8	cg05086873	Body	4.269	3.826	0.0154927
23352	UBR4	cg22796458	Body	4.462	4.025	0.0155434
5003	SLC22A18AS	cg16558203	TSS200	3.54	3.029	0.0155538
6093	ROCK1	cg00497251	5'UTR	3.352	2.761	0.0155867
7410	VAV2	cg13134662	TSS1500	4.108	3.633	0.0155984
79828	METTL8	cg08045757	Body	-4.642	-4.742	0.0156099
27086	FOXP1	cg24980458	5'UTR	3.882	3.416	0.0156108
5790	PTPRCAP	cg22335340	TSS1500	-3.79	-3.092	0.0156292
1072	CFL1	cg16866038	1stExon	3.351	2.759	0.0156476
157657	C8orf37	cg03465847	TSS200	3.861	3.397	0.0156595
51649	MRPS23	cg09989883	TSS200	4.077	3.608	0.015692
9167	COX7A2L	cg24110063	TSS200	3.337	2.736	0.0156937
8823	FGF16	cg11295113	1stExon	-3.621	-2.774	0.0157218
6495	SIX1	cg09936839	Body	4.184	3.746	0.0157278
7869	SEMA3B	cg10150813	TSS1500	-3.546	-2.515	0.0157323
3281	HSBP1	cg21753834	Body	3.873	3.404	0.0157326
6731	SRP72	cg03330516	1stExon	3.607	3.108	0.0157341
23767	FLRT3	cg17410236	1stExon	3.362	2.785	0.0157526
51720	UIMC1	cg23317501	Body	4.421	3.978	0.0157595
1015	CDH17	cg14221831	1stExon	-3.452	-2.41	0.0157759
9787	DLGAP5	cg22007326	Body	3.401	2.831	0.0158293
4051	CYP4F3	cg05358291	TSS1500	3.35	2.757	0.0158357
27067	STAU2	cg04745805	5'UTR	3.334	2.729	0.0158555
7162	TPBG	cg23490074	TSS1500	4.743	4.516	0.0158821
10295	BCKDK	cg15785580	TSS200	4.122	3.655	0.0158822
9833	MELK	cg20652889	5'UTR	3.876	3.409	0.0159156
3030	HADHA	cg16940801	1stExon	3.377	2.799	0.0159159
6699	SPRR1B	cg09056317	Body	3.334	2.729	0.0159261
145389	SLC38A6	cg22396353	5'UTR	4.112	3.645	0.0159264
7466	WFS1	cg12547930	TSS1500	4.403	3.972	0.0159277
51247	PAIP2	cg14865516	TSS1500	3.455	2.904	0.0159426
28966	SNX24	cg12179176	TSS200	3.406	2.837	0.0159743
5981	RFC1	cg25136687	TSS1500	3.329	2.725	0.0159776
708	C1QBP	cg06615667	1stExon	4.38	3.966	0.0159859
4795	NFKBIL1	cg07440387	TSS1500	4.242	3.799	0.015994
51005	AMDHD2	cg12312863	TSS1500	3.407	2.839	0.0160021
10068	IL18BP	cg07832674	TSS1500	-3.455	-2.414	0.0160241
1677	DFFB	cg17460846	TSS1500	4.735	4.495	0.0160549
10428	CFDP1	cg24473385	TSS200	4.526	4.116	0.0160825
9617	MTRF1	cg07093046	5'UTR	4.317	3.903	0.0161453
11157	LSM6	cg14853515	TSS200	4.539	4.149	0.0161505
8692	HYAL2	cg03738331	TSS200	-3.732	-3.076	0.0161636
60	ACTB	cg21306218	TSS1500	4.572	4.199	0.0161754
10284	SAP18	cg12712746	1stExon	3.801	3.342	0.0161791
54058	C21orf58	cg25110234	TSS1500	4.763	4.557	0.0162005
79872	CBLL1	cg22780475	1stExon	4.026	3.551	0.0162146
154043	CNKSR3	cg26267038	1stExon	4.725	4.477	0.0162198
57084	SLC17A6	cg03835296	5'UTR	3.339	2.741	0.0162519
55423	SIRPG	cg08528984	TSS1500	3.324	2.72	0.0162594
79673	ZNF329	cg14218343	TSS1500	-3.579	-2.628	0.0163248
22980	TCF25	cg23654219	Body	4.34	3.924	0.0163281
145282	MIPOL1	cg01816336	1stExon	3.57	3.063	0.0163352
283579	C14orf178	cg14520892	TSS1500	3.964	3.489	0.0163502
2733	GLE1	cg17009433	5'UTR	3.922	3.446	0.0163589
8569	MKNK1	cg09809242	TSS1500	4.126	3.662	0.0163757
5023	P2RX1	cg23391006	1stExon	-3.303	-2.319	0.0163804
196383	RILPL2	cg20525549	TSS200	3.305	2.698	0.0164199
100303755	PET117	cg13218435	TSS1500	4.562	4.172	0.0164218
5934	RBL2	cg19370515	5'UTR	3.961	3.485	0.0164244
155	ADRB3	cg01386493	TSS1500	3.612	3.111	0.0164269
51406	NOL7	cg06722216	1stExon	4.22	3.768	0.0164819
116138	KLHDC3	cg02486845	TSS1500	3.301	2.688	0.0164981
1033	CDKN3	cg03496289	TSS1500	4.492	4.085	0.0165162
6622	SNCA	cg16330965	TSS1500	3.314	2.71	0.016517
2275	FHL3	cg04835638	Body	3.867	3.401	0.016528
84296	GINS4	cg14191109	5'UTR	3.711	3.239	0.0165958
84316	NAA38	cg25923856	5'UTR	4.042	3.568	0.0166145
892	CCNC	cg13849825	TSS1500	3.366	2.789	0.0166325
254263	CNIH2	cg27144162	TSS200	4.1	3.622	0.0166666
6009	RHEB	cg09864712	Body	3.823	3.357	0.0166727
79944	L2HGDH	cg16582344	TSS1500	3.693	3.209	0.0166853
114784	CSMD2	cg13273136	1stExon	3.377	2.803	0.0166925
1266	CNN3	cg26619317	Body	4.494	4.087	0.0167084
5566	PRKACA	cg11756837	TSS1500	3.362	2.784	0.016709
26257	NKX2-8	cg15364537	1stExon	3.556	3.047	0.0167131
90324	CCDC97	cg03782453	1stExon	3.286	2.668	0.0167257
624	BDKRB2	cg08843314	Body	3.447	2.895	0.0167399
10807	SDCCAG3	cg10876928	TSS1500	4.82	4.633	0.016743
51503	CWC15	cg16299341	5'UTR	3.791	3.33	0.0167779
54923	LIME1	cg15241084	Body	-3.383	-2.373	0.0167962
29095	ORMDL2	cg25325612	TSS1500	3.421	2.859	0.0168351
79646	PANK3	cg14967972	TSS200	4.105	3.628	0.0168449
1992	SERPINB1	cg16937611	5'UTR	4.228	3.786	0.0168495
117159	DCD	cg13035743	1stExon	3.616	3.114	0.0168571
163259	DENND2C	cg26776069	TSS200	4.222	3.772	0.0168717
11321	GPN1	cg21229055	TSS1500	4.557	4.161	0.0168757
10914	PAPOLA	cg09738100	TSS200	3.289	2.669	0.0169126
6279	S100A8	cg08823182	TSS1500	3.275	2.649	0.0169302
85480	TSLP	cg08458170	Body	3.276	2.651	0.0169346
54464	XRN1	cg25243721	1stExon	3.492	2.96	0.0169391
427	ASAH1	cg17044611	1stExon	3.791	3.33	0.016942
55653	BCAS4	cg03979162	TSS1500	3.821	3.356	0.0170366
387597	ILDR2	cg24585690	1stExon	3.492	2.961	0.0170368
54974	THG1L	cg03940966	Body	4.223	3.778	0.0170409
79883	PODNL1	cg12978308	1stExon	4.43	3.989	0.0170433
84992	PIGY	cg12806381	TSS1500	3.573	3.068	0.0170441
55124	PIWIL2	cg14056644	TSS1500	-3.634	-2.831	0.0170819
2885	GRB2	cg04914105	TSS1500	4.471	4.061	0.0170975
6228	RPS23	cg13785207	TSS200	4.636	4.32	0.0171059
23122	CLASP2	cg05465755	5'UTR	3.551	3.04	0.0171177
5922	RASA2	cg08836024	TSS1500	3.61	3.111	0.0171213
27166	PRELID1	cg16927136	TSS1500	4.233	3.793	0.0171298
652276	LOC652276	cg05718253	TSS1500	4.396	3.971	0.0171434
5894	RAF1	cg19979896	TSS200	4.105	3.63	0.0171696
2186	BPTF	cg18223379	Body	4.253	3.814	0.0171807
4864	NPC1	cg10891025	TSS1500	3.856	3.391	0.0172032
25915	NDUFAF3	cg11814446	TSS1500	3.769	3.306	0.0172155
116832	RPL39L	cg04431133	TSS1500	3.326	2.723	0.0172282
3187	HNRNPH1	cg07964133	TSS1500	3.857	3.392	0.017238
2214	FCGR3A	cg13562542	1stExon	3.526	3.007	0.0172726
5641	LGMN	cg12622273	1stExon	3.676	3.193	0.0172813
55186	SLC25A36	cg19023700	TSS1500	3.742	3.274	0.0172832
23539	SLC16A8	cg18345635	TSS1500	-3.779	-3.084	0.0172954
54795	TRPM4	cg14323928	5'UTR	3.845	3.376	0.0173093
5777	PTPN6	cg00916635	5'UTR	3.264	2.634	0.0173355
9521	EEF1E1	cg11323230	1stExon	3.494	2.965	0.0173597
26808	SNORD42B	cg08103676	Body	4.346	3.927	0.0173782
345757	FAM174A	cg24434118	5'UTR	4.299	3.884	0.0174247
5296	PIK3R2	cg20988728	5'UTR	3.535	3.022	0.0174333
10420	TESK2	cg06750167	TSS1500	3.264	2.636	0.0174661
51804	SIX4	cg12839593	TSS200	4.526	4.12	0.0174687
374875	HSD11B1L	cg16189954	1stExon	4.295	3.864	0.0174737
5269	SERPINB6	cg16484842	TSS1500	3.866	3.401	0.0174747
8453	CUL2	cg06723357	TSS1500	3.514	2.994	0.0174967
6273	S100A2	cg00427635	Body	3.25	2.608	0.017532
23603	CORO1C	cg15810744	TSS200	3.26	2.629	0.01756
8099	CDK2AP1	cg16386080	Body	3.459	2.914	0.0175779
3705	ITPK1	cg02810773	1stExon	3.266	2.637	0.0175815
286676	ILDR1	cg26043257	1stExon	3.42	2.859	0.0175905
2354	FOSB	cg18277754	5'UTR	3.615	3.112	0.0176073
6907	TBL1X	cg27285599	Body	3.291	2.672	0.017627
2643	GCH1	cg25462303	TSS200	3.798	3.339	0.0176564
6125	RPL5	cg07693270	5'UTR	3.376	2.799	0.0176595
7342	UBP1	cg22041658	Body	3.827	3.36	0.0176742
1337	COX6A1	cg16022344	5'UTR	3.351	2.76	0.017683
4520	MTF1	cg20624391	5'UTR	3.389	2.816	0.0176909
4142	MAS1	cg18468219	TSS200	3.24	2.596	0.0177115
54512	EXOSC4	cg14552982	TSS1500	4.402	3.972	0.0177256
9645	MICAL2	cg04747510	TSS1500	4.633	4.314	0.0177456
29967	LRP12	cg25412384	5'UTR	3.271	2.646	0.0177633
178	AGL	cg24794734	1stExon	4.405	3.973	0.017788
55152	DALRD3	cg05766425	TSS200	4.595	4.234	0.0178113
23196	FAM120A	cg27274728	Body	3.288	2.668	0.0178181
84918	LRP11	cg03792653	TSS1500	4.275	3.843	0.0178416
79858	NEK11	cg09475757	TSS200	4.621	4.249	0.0178582
995	CDC25C	cg23112213	TSS200	4.375	3.96	0.0178739
83479	DDX59	cg06337239	TSS1500	4.258	3.82	0.0178751
146540	ZNF785	cg01733783	TSS200	4.333	3.92	0.017876
8892	EIF2B2	cg01110312	Body	3.507	2.988	0.0178792
9044	BTAF1	cg23640092	TSS200	3.515	2.995	0.0179239
5860	QDPR	cg25738273	1stExon	3.666	3.178	0.0179432
10169	SERF2	cg00149659	1stExon	3.817	3.353	0.017944
26019	UPF2	cg01442833	TSS1500	3.698	3.215	0.0179555
9911	TMCC2	cg00447208	TSS1500	4.48	4.081	0.0179688
5372	PMM1	cg04384398	TSS1500	3.532	3.017	0.0179882
662	BNIP1	cg14613546	Body	3.692	3.209	0.0179897
57539	WDR35	cg20254231	TSS1500	3.929	3.457	0.0180235
9874	TLK1	cg13637733	1stExon	3.906	3.435	0.018037
55262	C7orf43	cg03311036	1stExon	4.205	3.757	0.0180584
55670	PEX26	cg14964658	TSS200	3.799	3.341	0.0180688
10664	CTCF	cg14540150	TSS200	3.243	2.599	0.0180751
54953	C1orf27	cg00816620	TSS1500	4.131	3.668	0.0180837
142891	SAMD8	cg16746631	5'UTR	3.43	2.872	0.0180847
26090	ABHD12	cg17351116	TSS1500	3.831	3.362	0.0181377
51122	COMMD2	cg03532114	1stExon	3.591	3.085	0.0181616
79183	TTPAL	cg27043582	Body	3.964	3.49	0.0182073
23705	CADM1	cg16743289	TSS1500	4.466	4.044	0.0182118
84901	NFATC2IP	cg05403071	Body	3.339	2.741	0.0182121
84167	C19orf44	cg24484103	TSS200	3.62	3.118	0.0182197
361	AQP4	cg20491707	TSS1500	3.216	2.551	0.018231
79724	ZNF768	cg10035922	1stExon	3.298	2.683	0.0182312
55740	ENAH	cg22231902	1stExon	4.334	3.922	0.0182378
7022	TFAP2C	cg08965527	5'UTR	4.465	4.033	0.0182733
8878	SQSTM1	cg27553433	TSS200	3.669	3.185	0.0183292
4673	NAP1L1	cg20318748	TSS1500	3.418	2.856	0.0183453
2033	EP300	cg15540820	TSS1500	4.537	4.147	0.0183519
146956	EME1	cg09229960	1stExon	3.926	3.457	0.0183532
79947	DHDDS	cg25536676	TSS1500	3.333	2.728	0.0183754
800	CALD1	cg06938878	TSS1500	-3.279	-2.288	0.0183758
23301	EHBP1	cg25811575	TSS1500	4.148	3.686	0.01838
5576	PRKAR2A	cg25786436	5'UTR	4.107	3.633	0.0184108
81576	CCDC130	cg14972143	5'UTR	3.524	3.002	0.0184321
529	ATP6V1E1	cg17051623	Body	3.865	3.4	0.0184827
163590	TOR1AIP2	cg19012475	1stExon	3.726	3.258	0.0184899
55793	FAM63A	cg10951619	TSS1500	3.934	3.465	0.0185009
1429	CRYZ	cg11649001	TSS200	4.035	3.558	0.018529
4293	MAP3K9	cg03807314	TSS200	3.718	3.246	0.0185344
122953	JDP2	cg00836605	Body	-3.306	-2.346	0.0185602
114885	OSBPL11	cg06699365	1stExon	4.271	3.833	0.0185629
128077	LIX1L	cg16391792	TSS1500	3.572	3.067	0.0185638
1605	DAG1	cg10145369	TSS200	4.264	3.824	0.018568
5695	PSMB7	cg19703628	TSS200	3.736	3.263	0.0185762
9348	NDST3	cg16540259	TSS1500	4.263	3.823	0.0185799
5340	PLG	cg16175792	Body	3.352	2.761	0.0185834
121441	NEDD1	cg07459264	1stExon	3.945	3.473	0.0185852
6988	TCTA	cg23776217	Body	3.858	3.394	0.0186051
11130	ZWINT	cg00766729	TSS200	4.524	4.114	0.018619
3280	HES1	cg08703595	5'UTR	4.405	3.973	0.0186341
26519	TIMM10	cg20832020	1stExon	3.498	2.972	0.0186344
91392	ZNF502	cg06675478	TSS200	3.238	2.592	0.01864
4753	NELL2	cg17371081	TSS200	3.349	2.757	0.018692
51330	TNFRSF12A	cg03126490	5'UTR	4.037	3.561	0.018708
7587	ZNF37A	cg15591678	5'UTR	3.326	2.723	0.0187184
89766	UMODL1	cg09014354	1stExon	3.349	2.757	0.0187644
7040	TGFB1	cg24482053	5'UTR	4.387	3.967	0.018776
79041	TMEM38A	cg13652653	TSS200	4.012	3.537	0.0187795
51645	PPIL1	cg15768203	TSS200	4.471	4.066	0.0187839
7474	WNT5A	cg01830294	TSS200	3.821	3.355	0.0188112
10922	FASTK	cg03079549	TSS200	3.71	3.237	0.0188119
7582	ZNF33B	cg16969623	1stExon	3.657	3.165	0.0188532
9510	ADAMTS1	cg11189837	TSS1500	4.45	4.002	0.0188546
161823	ADAL	cg27015174	1stExon	3.43	2.873	0.018856
337978	KRTAP21-2	cg12643449	TSS1500	4.034	3.557	0.0188995
92579	G6PC3	cg11489580	TSS200	4.25	3.806	0.0189011
26092	TOR1AIP1	cg18792584	TSS200	4.571	4.194	0.0189209
9537	TP53I11	cg20218060	5'UTR	3.214	2.55	0.0189228
139341	FUNDC1	cg16806347	TSS1500	4.579	4.2	0.018943
85021	REPS1	cg12153542	5'UTR	3.705	3.224	0.0189527
55768	NGLY1	cg00133909	5'UTR	3.795	3.335	0.0189634
89953	KLC4	cg03310469	TSS200	4.337	3.923	0.0189699
6498	SKIL	cg05106502	Body	4.09	3.617	0.01899
23451	SF3B1	cg00268338	TSS1500	4.048	3.574	0.01901
466	ATF1	cg27383362	1stExon	4.001	3.53	0.0190118
348327	ZNF530	cg23861715	TSS200	3.756	3.292	0.0190123
5681	PSKH1	cg24056567	TSS1500	3.186	2.5	0.0190221
91750	LIN52	cg19545851	TSS1500	4.133	3.67	0.0190564
9812	KIAA0141	cg26815229	TSS1500	4.544	4.155	0.0190598
11107	PRDM5	cg18305837	TSS200	3.351	2.76	0.0190703
23550	PSD4	cg03406535	TSS1500	-3.228	-2.266	0.0190905
11215	AKAP11	cg10391629	TSS1500	3.853	3.39	0.0190905
84445	LZTS2	cg11227541	TSS200	3.39	2.816	0.0190963
138724	C9orf131	cg22954818	Body	3.179	2.481	0.0191041
6314	ATXN7	cg12316147	TSS1500	3.545	3.033	0.019107
6238	RRBP1	cg17383958	1stExon	3.504	2.981	0.019113
912	CD1D	cg04640913	TSS200	3.766	3.302	0.0191269
7766	ZNF223	cg14990333	TSS200	3.361	2.783	0.0191731
121227	LRIG3	cg26091510	TSS1500	3.648	3.147	0.0191787
253558	LCLAT1	cg17749961	TSS1500	3.344	2.749	0.0191859
54516	MTRF1L	cg02178898	5'UTR	4.393	3.971	0.0191865
196441	ZFC3H1	cg19684883	TSS1500	4.296	3.87	0.0191909
10206	TRIM13	cg25053891	Body	3.829	3.36	0.0192055
657	BMPR1A	cg17561435	TSS200	4.169	3.713	0.0192378
10263	CDK2AP2	cg16245844	5'UTR	3.181	2.488	0.0192836
55188	RIC8B	cg18084798	Body	4.411	3.977	0.0192961
58486	ZBED5	cg23957084	TSS1500	3.711	3.24	0.0193011
84446	BRSK1	cg07851192	Body	-4.237	-4.024	0.0193068
23588	KLHDC2	cg13360404	TSS200	4.289	3.862	0.0193261
204	AK2	cg01620569	TSS1500	4.124	3.659	0.0193787
1089	CEACAM4	cg06552037	TSS1500	3.171	2.469	0.0193827
58490	RPRD1B	cg09788866	Body	3.947	3.473	0.0193848
7087	ICAM5	cg21494776	1stExon	4.325	3.916	0.0193903
4649	MYO9A	cg26952188	5'UTR	3.838	3.37	0.0194035
143282	FGFBP3	cg22065500	TSS200	3.541	3.03	0.0194376
112399	EGLN3	cg22499964	TSS1500	3.952	3.476	0.019455
23613	ZMYND8	cg02813021	5'UTR	3.764	3.3	0.0194569
1629	DBT	cg04731384	Body	3.168	2.46	0.0194582
79685	SAP30L	cg25495394	1stExon	3.346	2.753	0.0194799
25939	SAMHD1	cg20199629	TSS1500	4.186	3.748	0.0194892
7164	TPD52L1	cg04836038	TSS1500	4.23	3.787	0.019502
54676	GTPBP2	cg06417225	TSS1500	3.998	3.526	0.019511
7159	TP53BP2	cg11319389	TSS200	3.709	3.234	0.0195173
56923	NMUR2	cg24292612	5'UTR	3.165	2.456	0.0195292
5590	PRKCZ	cg11638200	5'UTR	4.498	4.088	0.0195309
7639	ZNF85	cg11237115	5'UTR	3.224	2.566	0.0195592
55917	CTTNBP2NL	cg06621126	5'UTR	3.876	3.408	0.0195681
7284	TUFM	cg05668720	TSS200	4.237	3.797	0.0195769
5442	POLRMT	cg20050012	Body	3.709	3.233	0.0195959
131616	TMEM42	cg10493739	1stExon	4.522	4.112	0.0195982
79366	HMGN5	cg17624892	TSS1500	3.169	2.465	0.0196002
57678	GPAM	cg20669525	Body	3.715	3.242	0.0196049
1861	TOR1A	cg02387613	5'UTR	3.509	2.989	0.0196219
5527	PPP2R5C	cg07038400	TSS1500	3.834	3.365	0.0196234
2045	EPHA7	cg15808558	TSS1500	3.285	2.667	0.0196384
3214	HOXB4	cg09313705	TSS200	-3.496	-2.438	0.0196385
55647	RAB20	cg10173675	0	3.832	3.363	0.0196656
2960	GTF2E1	cg24547948	Body	3.461	2.918	0.0196976
118487	CHCHD1	cg26065841	TSS1500	3.531	3.014	0.0197173
23268	DNMBP	cg23391785	Body	-3.805	-3.145	0.0197401
128218	TMEM125	cg16708012	TSS1500	4.041	3.567	0.0197823
2264	FGFR4	cg09772154	TSS1500	4.092	3.619	0.0198029
8220	DGCR14	cg08132931	5'UTR	4.296	3.874	0.0198118
91942	NDUFAF2	cg18705301	TSS1500	3.738	3.266	0.0198124
3416	IDE	cg00468146	1stExon	4.021	3.547	0.0198287
63899	NSUN3	cg05610379	1stExon	-3.825	-3.264	0.0198458
865	CBFB	cg27351358	TSS1500	4.154	3.699	0.0198563
84708	LNX1	cg18939260	TSS1500	-3.955	-3.489	0.0198775
29101	SSU72	cg03389133	TSS1500	4.19	3.752	0.0199024
858	CAV2	cg09253125	1stExon	3.941	3.469	0.0199097
262	AMD1	cg04128563	TSS1500	4.112	3.646	0.019925
112495	GTF3C6	cg09095562	TSS1500	3.995	3.522	0.0199405
23435	TARDBP	cg03802191	TSS1500	4.167	3.713	0.0199447
28977	MRPL42	cg17959722	Body	3.425	2.866	0.0199587
100302152	MIR548N	cg12247247	TSS1500	4.155	3.703	0.0199669
10855	HPSE	cg07924575	TSS1500	4.208	3.763	0.0199823
3824	KLRD1	cg02756698	1stExon	-3.28	-2.292	0.0199839
8061	FOSL1	cg15337055	TSS200	3.591	3.086	0.0199947
4090	SMAD5	cg03294491	TSS1500	3.493	2.962	0.0199975
1347	COX7A2	cg24509668	5'UTR	3.193	2.515	0.0200021
54964	C1orf56	cg04351979	Body	3.606	3.106	0.0200098
1829	DSG2	cg22386311	Body	4.158	3.707	0.0200119
8310	ACOX3	cg06862062	TSS200	4.277	3.851	0.0200302
284370	ZNF615	cg14066280	TSS200	3.305	2.692	0.0200633
53349	ZFYVE1	cg24769045	5'UTR	4.109	3.637	0.0200707
10336	PCGF3	cg00089071	TSS1500	3.589	3.082	0.0200817
8796	SCEL	cg23173910	5'UTR	3.307	2.701	0.0200902
221545	C6orf136	cg21168884	TSS200	3.973	3.503	0.0200952
22848	AAK1	cg14175593	TSS1500	3.637	3.135	0.0200983
8803	SUCLA2	cg11237883	1stExon	4.01	3.536	0.020099
26277	TINF2	cg06508934	1stExon	4.425	3.983	0.0201091
4756	NEO1	cg22236626	Body	4.134	3.677	0.0201182
64837	KLC2	cg18619831	TSS200	3.519	2.998	0.02013
57658	CALCOCO1	cg06419771	TSS200	3.941	3.471	0.0201437
23580	CDC42EP4	cg05469695	TSS1500	4.067	3.589	0.0201794
4175	MCM6	cg20162146	TSS1500	3.58	3.074	0.0202074
79616	CCNJL	cg04590978	TSS1500	3.793	3.333	0.0202168
29952	DPP7	cg06434470	Body	3.899	3.432	0.0202199
55113	XKR8	cg07489003	Body	3.662	3.17	0.0202483
3148	HMGB2	cg09203961	TSS200	3.535	3.023	0.020325
54664	TMEM106B	cg22262549	5'UTR	3.699	3.218	0.0203335
79791	FBXO31	cg17085299	1stExon	4.298	3.876	0.0203348
64096	GFRA4	cg23898073	1stExon	3.738	3.265	0.0203497
121260	SLC15A4	cg05970437	TSS1500	4.284	3.856	0.0203529
81572	PDRG1	cg18877506	TSS1500	3.6	3.1	0.0203719
2639	GCDH	cg12287813	1stExon	3.55	3.039	0.0204261
11016	ATF7	cg03479797	TSS200	4.019	3.544	0.0204549
9429	ABCG2	cg24352530	TSS1500	3.221	2.56	0.020456
51008	ASCC1	cg13631259	Body	4.261	3.823	0.0204624
221468	TMEM217	cg25923018	Body	3.138	2.391	0.0204637
129401	NUP35	cg24642820	TSS1500	3.627	3.124	0.0204871
23020	SNRNP200	cg20017995	TSS200	4.178	3.737	0.020499
4682	NUBP1	cg25664725	5'UTR	3.482	2.943	0.0205081
57486	NLN	cg10038087	1stExon	3.842	3.372	0.0205256
80774	LIMD2	cg04037228	1stExon	-3.328	-2.35	0.0205353
2590	GALNT2	cg22395019	TSS200	4.369	3.955	0.020539
23710	GABARAPL1	cg23983449	TSS1500	4.276	3.847	0.0205654
581	BAX	cg19413110	1stExon	3.152	2.431	0.0205688
9372	ZFYVE9	cg26168249	5'UTR	3.84	3.37	0.0205776
388536	ZNF790	cg06730468	Body	3.644	3.142	0.0206351
10438	C1D	cg23792364	TSS1500	3.958	3.481	0.0206462
8784	TNFRSF18	cg07888234	TSS1500	3.334	2.731	0.0206663
5435	POLR2F	cg21439450	1stExon	4.032	3.555	0.020686
5051	PAFAH2	cg02097636	Body	3.957	3.48	0.0206938
1759	DNM1	cg13669465	TSS1500	3.591	3.085	0.0206971
374786	EFCAB5	cg17904739	5'UTR	3.873	3.405	0.0207098
79807	GSTCD	cg18865999	1stExon	4.234	3.795	0.0207175
26298	EHF	cg08251399	1stExon	3.122	2.358	0.0207227
2119	ETV5	cg24679082	TSS1500	3.19	2.505	0.0207366
10632	ATP5L	cg25085950	TSS1500	3.958	3.482	0.0207544
54961	SSH3	cg03276813	Body	3.61	3.111	0.0207999
3612	IMPA1	cg10316381	TSS200	3.409	2.843	0.0208111
161514	TBC1D21	cg15582789	Body	4.151	3.69	0.0208216
7381	UQCRB	cg13208732	1stExon	3.986	3.513	0.0208298
9578	CDC42BPB	cg17357984	1stExon	3.121	2.356	0.0208482
22822	PHLDA1	cg06544198	5'UTR	3.602	3.101	0.0208653
132949	AASDH	cg03359508	5'UTR	4.091	3.618	0.0208654
8417	STX7	cg15384392	5'UTR	3.586	3.079	0.0208872
51192	CKLF	cg05786809	TSS1500	4.331	3.918	0.0209155
10326	SIRPB1	cg26668713	5'UTR	4.045	3.573	0.0209354
3795	KHK	cg19147570	1stExon	3.58	3.075	0.0209431
7323	UBE2D3	cg24353466	1stExon	4.118	3.653	0.0209584
27163	NAAA	cg24454435	Body	3.797	3.338	0.0209652
29995	LMCD1	cg10796979	5'UTR	3.655	3.163	0.0210376
7082	TJP1	cg18284523	1stExon	3.762	3.297	0.0210542
4606	MYBPC2	cg19872814	TSS200	4.02	3.545	0.0210943
9278	ZBTB22	cg25101936	TSS1500	3.797	3.337	0.0210989
64963	MRPS11	cg03843852	TSS200	3.549	3.039	0.0211349
84668	FAM126A	cg02217814	TSS1500	4.154	3.694	0.0211395
4622	MYH4	cg08495878	5'UTR	3.241	2.597	0.0211523
149473	CCDC24	cg18473117	TSS1500	3.835	3.368	0.0211545
55055	ZWILCH	cg04223442	5'UTR	4.069	3.592	0.0211701
7711	ZNF155	cg17896249	TSS200	3.111	2.335	0.0211844
971	CD72	cg24778383	1stExon	-3.127	-2.174	0.0211874
221895	JAZF1	cg06985415	Body	3.651	3.152	0.0212375
51184	GPN3	cg17572572	1stExon	3.931	3.459	0.0212651
7706	TRIM25	cg16708623	TSS1500	4.039	3.564	0.021282
120103	SLC36A4	cg08376864	TSS1500	3.43	2.872	0.0212856
4258	MGST2	cg12082129	TSS1500	3.719	3.248	0.0212883
84924	ZNF566	cg18587364	TSS200	3.362	2.785	0.0212916
1604	CD55	cg22325572	5'UTR	3.698	3.217	0.021293
160335	TMTC2	cg00954003	TSS1500	3.761	3.296	0.0213019
10015	PDCD6IP	cg07780979	Body	3.134	2.382	0.0213164
51094	ADIPOR1	cg25023057	1stExon	3.402	2.831	0.0213292
55856	ACOT13	cg23020402	TSS1500	3.792	3.331	0.021342
2072	ERCC4	cg06245154	Body	3.292	2.674	0.0213591
1296	COL8A2	cg11846236	1stExon	3.544	3.031	0.0213946
51701	NLK	cg21096502	TSS200	4.254	3.817	0.0214255
8662	EIF3B	cg21289924	Body	3.909	3.436	0.0214399
51193	ZNF639	cg12737574	Body	3.355	2.772	0.021475
1380	CR2	cg14726637	TSS200	3.793	3.333	0.0214808
10730	YME1L1	cg24034992	Body	3.944	3.472	0.0214963
10935	PRDX3	cg02631906	TSS1500	3.796	3.337	0.0215052
5395	PMS2	cg24836175	5'UTR	3.292	2.672	0.0215136
4956	ODF1	cg17001652	TSS1500	-3.24	-2.278	0.0215433
150209	AIFM3	cg10298815	5'UTR	3.183	2.494	0.0215441
51684	SUFU	cg01236137	TSS200	3.781	3.324	0.0215712
8502	PKP4	cg26227465	TSS200	3.091	2.309	0.0215718
55734	ZFP64	cg22201387	5'UTR	4.141	3.683	0.0215781
4522	MTHFD1	cg14299177	5'UTR	3.438	2.883	0.0216118
3836	KPNA1	cg19987219	1stExon	3.25	2.61	0.0216182
10186	LHFP	cg12351433	TSS200	3.377	2.802	0.021624
23443	SLC35A3	cg17341703	TSS1500	4.216	3.766	0.0216379
1892	ECHS1	cg05421946	1stExon	3.098	2.32	0.0216771
5885	RAD21	cg01726775	Body	3.416	2.853	0.0216883
23165	NUP205	cg07577263	TSS200	3.623	3.12	0.02169
64225	ATL2	cg27153400	TSS1500	3.256	2.618	0.0217017
10097	ACTR2	cg11585425	TSS1500	4.301	3.893	0.0217102
2079	ERH	cg05946081	5'UTR	3.822	3.356	0.0217181
7957	EPM2A	cg15156367	TSS1500	4.184	3.743	0.0217277
8462	KLF11	cg19317638	5'UTR	3.431	2.873	0.0217315
51292	GMPR2	cg23486067	1stExon	3.114	2.34	0.0217326
4254	KITLG	cg12998614	TSS1500	3.424	2.862	0.0217382
23593	HEBP2	cg07567107	1stExon	3.532	3.018	0.0217457
10260	DENND4A	cg16425577	5'UTR	3.088	2.301	0.021752
9861	PSMD6	cg25138936	TSS1500	3.585	3.078	0.0217632
286077	FAM83H	cg21771250	Body	-3.181	-2.217	0.0217709
127544	RNF19B	cg13145458	TSS200	3.874	3.405	0.0217725
5481	PPID	cg13592155	Body	3.649	3.151	0.0217907
7536	SF1	cg15384599	TSS200	4.025	3.55	0.0218142
2969	GTF2I	cg15951107	Body	3.448	2.895	0.0218209
5325	PLAGL1	cg04993257	TSS200	-3.18	-2.2	0.0218213
10524	KAT5	cg12062464	1stExon	4.342	3.925	0.0218379
56034	PDGFC	cg24990612	TSS200	4.316	3.903	0.0218391
130340	AP1S3	cg25557858	TSS1500	3.821	3.355	0.0218512
3169	FOXA1	cg08351105	TSS1500	3.525	3.006	0.0219062
9906	SLC35E2	cg02413850	TSS200	3.929	3.458	0.0219144
10445	MCRS1	cg10515956	TSS1500	3.399	2.829	0.0219166
29880	ALG5	cg01780107	Body	3.706	3.226	0.0219177
29842	TFCP2L1	cg12105450	5'UTR	3.17	2.467	0.0219274
7332	UBE2L3	cg25622628	1stExon	3.173	2.471	0.0219392
8800	PEX11A	cg21937169	Body	4.069	3.595	0.0219474
116461	TSEN15	cg14773259	Body	3.996	3.525	0.0219613
5378	PMS1	cg01570769	1stExon	3.924	3.453	0.0219665
533	ATP6V0B	cg24857545	3'UTR	3.943	3.471	0.0219708
5691	PSMB3	cg01887353	TSS200	3.725	3.256	0.021972
54788	DNAJB12	cg02239021	5'UTR	3.662	3.171	0.0219783
84313	VPS25	cg00155167	5'UTR	3.749	3.283	0.0219902
8349	HIST2H2BE	cg07807709	TSS1500	4.166	3.712	0.0219907
57082	CASC5	cg19398783	5'UTR	4.27	3.832	0.0220059
347902	AMIGO2	cg07473175	TSS1500	4.282	3.856	0.0220409
9501	RPH3AL	cg25933726	Body	3.88	3.413	0.0220491
1984	EIF5A	cg22388943	TSS1500	3.067	2.251	0.0220522
11201	POLI	cg07364638	TSS1500	3.626	3.122	0.0220612
637	BID	cg15627524	5'UTR	3.965	3.492	0.0220745
51105	PHF20L1	cg11052068	TSS1500	3.92	3.444	0.022089
5511	PPP1R8	cg09775312	1stExon	4.092	3.619	0.0220939
6491	STIL	cg27626102	TSS1500	3.736	3.264	0.0221205
27101	CACYBP	cg11128808	1stExon	3.066	2.251	0.0221315
6782	HSPA13	cg09458237	TSS1500	4.07	3.601	0.0221348
6355	CCL8	cg08124722	Body	3.697	3.214	0.0221479
5563	PRKAA2	cg05442902	TSS1500	3.152	2.432	0.0221513
10381	TUBB3	cg00231644	TSS1500	4.078	3.611	0.0221704
5874	RAB27B	cg24930915	Body	3.775	3.315	0.0221736
688	KLF5	cg03939688	1stExon	4.039	3.565	0.0221737
57110	HRASLS	cg08209724	Body	4.174	3.725	0.0221812
55140	ELP3	cg06100991	1stExon	3.397	2.825	0.0222092
84886	C1orf198	cg03557698	Body	3.882	3.415	0.0222129
22907	DHX30	cg16738336	5'UTR	4.307	3.896	0.0222353
5824	PEX19	cg06622725	TSS1500	4.046	3.573	0.022263
10714	POLD3	cg01457653	TSS1500	4.287	3.862	0.0222706
1180	CLCN1	cg07173760	TSS1500	3.426	2.866	0.0222912
153396	TMEM161B	cg07688933	TSS200	3.971	3.499	0.0223031
8661	EIF3A	cg20908993	TSS1500	3.566	3.058	0.0223061
8019	BRD3	cg10211788	TSS1500	3.898	3.428	0.0223138
6511	SLC1A6	cg09017174	5'UTR	3.067	2.253	0.0223291
1398	CRK	cg04595372	5'UTR	3.507	2.987	0.0223463
128272	ARHGEF19	cg07084163	Body	3.688	3.207	0.0223756
51068	NMD3	cg08109815	5'UTR	3.501	2.977	0.022397
9806	SPOCK2	cg13888886	TSS200	-3.498	-2.445	0.022415
3268	AGFG2	cg22154562	TSS1500	3.146	2.41	0.0224153
63827	BCAN	cg09256683	1stExon	-3.714	-3.035	0.0224164
55144	LRRC8D	cg06641366	TSS1500	3.979	3.51	0.022417
55094	GPATCH1	cg10061247	5'UTR	3.765	3.301	0.0224223
114883	OSBPL9	cg23013392	TSS1500	3.683	3.204	0.0224265
26503	SLC17A5	cg20439022	Body	4.233	3.793	0.0224384
5345	SERPINF2	cg00514407	TSS1500	4.02	3.544	0.022448
65992	DDRGK1	cg21210789	5'UTR	4.174	3.726	0.0224663
54617	INO80	cg24189717	TSS200	4.114	3.648	0.0224958
285855	RPL7L1	cg13296563	5'UTR	3.404	2.835	0.0225059
132	ADK	cg19339841	Body	3.674	3.189	0.0225118
5888	RAD51	cg04765422	Body	3.491	2.958	0.0225167
8738	CRADD	cg03734660	5'UTR	3.798	3.338	0.0225271
4245	MGAT1	cg07745725	TSS1500	-3.076	-2.089	0.0225285
3181	HNRNPA2B1	cg11160820	5'UTR	3.707	3.231	0.0225294
5013	OTX1	cg09065135	TSS200	3.061	2.245	0.0225562
8013	NR4A3	cg10573763	1stExon	3.4	2.83	0.0225729
302	ANXA2	cg08081036	TSS200	4.18	3.739	0.0225892
7013	TERF1	cg15035713	5'UTR	3.685	3.206	0.0226117
7866	IFRD2	cg17356733	TSS1500	3.048	2.234	0.0226305
23158	TBC1D9	cg05522288	1stExon	3.084	2.294	0.0226553
26135	SERBP1	cg02901159	1stExon	4.106	3.632	0.0226586
79622	SNRNP25	cg05679521	Body	3.75	3.285	0.022688
202052	DNAJC18	cg11679069	TSS1500	3.655	3.161	0.022712
66035	SLC2A11	cg01993576	5'UTR	3.293	2.676	0.0227313
115817	DHRS1	cg21756353	1stExon	3.633	3.13	0.0227411
5783	PTPN13	cg15864184	TSS200	3.701	3.221	0.0227427
1975	EIF4B	cg15473335	TSS200	3.85	3.384	0.0227432
146225	CMTM2	cg13466487	TSS1500	-3.045	-2.037	0.0227488
64975	MRPL41	cg09809950	TSS200	3.134	2.383	0.0227576
10627	MYL12A	cg13810225	TSS1500	3.785	3.324	0.0227581
28978	TMEM14A	cg06302803	Body	3.836	3.368	0.0227729
57556	SEMA6A	cg05322019	5'UTR	3.052	2.238	0.0227752
5007	OSBP	cg14789804	1stExon	4.224	3.779	0.0227761
7057	THBS1	cg27182555	TSS1500	4.21	3.763	0.0228199
79152	FA2H	cg11854877	Body	3.724	3.254	0.0228555
91057	CCDC34	cg22750254	1stExon	3.936	3.465	0.0228627
84669	USP32	cg27234090	5'UTR	3.674	3.189	0.0228662
6873	TAF2	cg20492869	TSS200	3.292	2.673	0.0228744
124245	ZC3H18	cg10891157	1stExon	4.007	3.533	0.0228764
29988	SLC2A8	cg05276137	TSS1500	3.885	3.42	0.0228837
51399	TRAPPC4	cg23513504	1stExon	3.484	2.948	0.0228979
51162	EGFL7	cg14436426	5'UTR	-3.112	-2.148	0.0229023
51650	MRPS33	cg03312124	5'UTR	4.245	3.799	0.0229228
54894	RNF43	cg16474684	TSS1500	3.062	2.247	0.022934
10229	COQ7	cg11298412	Body	3.568	3.059	0.0229382
10082	GPC6	cg08798116	1stExon	3.13	2.374	0.0229471
340024	SLC6A19	cg13739417	TSS200	3.251	2.611	0.0229566
112574	SNX18	cg03101664	TSS1500	3.933	3.465	0.0229726
6616	SNAP25	cg06754047	TSS200	3.752	3.289	0.0229895
84926	SPRYD3	cg22417789	TSS1500	3.573	3.069	0.0229931
1479	CSTF3	cg18695429	TSS1500	3.376	2.798	0.0230193
9636	ISG15	cg13890487	TSS1500	3.887	3.421	0.0230494
64431	ACTR6	cg09464487	TSS1500	3.97	3.496	0.0230516
5445	PON2	cg08030082	TSS1500	3.704	3.224	0.0230678
114823	LENG8	cg19814116	1stExon	3.678	3.193	0.0230774
9704	DHX34	cg12085225	5'UTR	-3.429	-2.389	0.023079
1456	CSNK1G3	cg24355006	5'UTR	3.762	3.298	0.0230891
55316	RSAD1	cg11912049	0	3.265	2.637	0.0231064
1154	CISH	cg06532493	Body	3.563	3.052	0.0231462
6566	SLC16A1	cg26499286	TSS1500	3.07	2.264	0.0231527
10904	BLCAP	cg06518779	5'UTR	-3.824	-3.239	0.0231551
57492	ARID1B	cg22432367	TSS1500	3.354	2.767	0.0231701
10179	RBM7	cg14634738	TSS1500	4.034	3.557	0.0231716
51060	TXNDC12	cg02600394	5'UTR	3.483	2.945	0.023172
4856	NOV	cg06609475	TSS1500	3.133	2.38	0.0231784
79074	C2orf49	cg09480162	Body	3.606	3.106	0.0232002
64852	TUT1	cg17469356	TSS1500	4.238	3.797	0.023262
51027	BOLA1	cg05475028	TSS1500	3.756	3.291	0.0232669
9196	KCNAB3	cg23873703	1stExon	-3.634	-2.808	0.0232698
5371	PML	cg21688707	5'UTR	3.505	2.983	0.0232885
283820	NOMO2	cg12785087	TSS1500	4.117	3.652	0.0233007
22937	SCAP	cg00121904	TSS200	4.073	3.601	0.0233412
199857	ALG14	cg13559495	5'UTR	3.836	3.369	0.0233624
932	MS4A3	cg25956985	TSS1500	3.086	2.3	0.0233689
56681	SAR1A	cg01538982	5'UTR	3.799	3.341	0.0233899
54805	CNNM2	cg04171565	5'UTR	3.914	3.441	0.0233977
7773	ZNF230	cg18728325	5'UTR	4.123	3.658	0.0233991
221294	NT5DC1	cg21280510	Body	3.658	3.168	0.0234165
255394	TCP11L2	cg22407458	5'UTR	4.111	3.638	0.0234434
6732	SRPK1	cg10494773	5'UTR	3.867	3.401	0.0234438
7905	REEP5	cg13588645	5'UTR	3.029	2.208	0.0234538
55920	RCC2	cg02641560	TSS1500	3.976	3.51	0.0234626
25820	ARIH1	cg07594478	TSS200	4.077	3.607	0.0234644
5519	PPP2R1B	cg27543230	TSS1500	3.14	2.399	0.023465
57446	NDRG3	cg18081258	TSS1500	3.173	2.47	0.0234803
124044	SPATA2L	cg03103192	TSS1500	3.982	3.511	0.0234846
10983	CCNI	cg09087966	5'UTR	4.015	3.539	0.0235042
10269	ZMPSTE24	cg18380974	TSS1500	3.952	3.475	0.0235249
9341	VAMP3	cg02317742	1stExon	3.811	3.349	0.0235325
84790	TUBA1C	cg22064451	TSS1500	3.618	3.117	0.023569
377	ARF3	cg16261965	5'UTR	3.266	2.637	0.0235882
27111	SDCBP2	cg24615251	1stExon	3.345	2.75	0.0236055
3840	KPNA4	cg21692936	Body	3.693	3.209	0.0236133
23294	ANKS1A	cg16256230	5'UTR	3.17	2.466	0.0236163
9910	RABGAP1L	cg09394600	TSS1500	3.013	2.183	0.0236182
3177	SLC29A2	cg12771281	TSS200	3.409	2.843	0.0236245
9819	TSC22D2	cg19393006	TSS1500	4.207	3.761	0.0236886
55163	PNPO	cg25025866	TSS1500	3.338	2.738	0.0236892
114836	SLAMF6	cg23922454	TSS1500	3.02	2.197	0.0237373
54951	COMMD8	cg10262425	TSS200	3.719	3.247	0.0237392
435	ASL	cg14556189	1stExon	3.948	3.473	0.0237451
374618	TEX9	cg00547789	5'UTR	4.166	3.713	0.0237507
9308	CD83	cg25729716	TSS1500	3.731	3.261	0.0237586
8178	ELL	cg26245202	TSS1500	4.015	3.541	0.0237658
4734	NEDD4	cg14031452	Body	3.429	2.871	0.0238058
5203	PFDN4	cg17889103	Body	3.57	3.062	0.023826
10894	LYVE1	cg12167564	0	-3.611	-2.756	0.0238296
81623	DEFB126	cg01252496	Body	3.21	2.544	0.0238308
24	ABCA4	cg25221625	5'UTR	-3.542	-2.511	0.0238369
10036	CHAF1A	cg25860314	1stExon	3.629	3.125	0.0238426
257194	NEGR1	cg23290344	TSS1500	3.005	2.174	0.0238589
114787	GPRIN1	cg07789083	TSS200	3.667	3.182	0.0238621
7703	PCGF2	cg26091679	TSS1500	3.023	2.203	0.0238734
27072	VPS41	cg15750102	5'UTR	4.058	3.585	0.023881
5479	PPIB	cg18915211	5'UTR	3.782	3.324	0.0238825
81579	PLA2G12A	cg09009380	1stExon	3.552	3.041	0.0238852
7761	ZNF214	cg27143938	TSS200	3.197	2.522	0.0238854
10569	SLU7	cg12237269	5'UTR	3.563	3.052	0.0238874
6583	SLC22A4	cg06236276	TSS200	3.644	3.142	0.0238897
79803	HPS6	cg15383392	1stExon	3.76	3.295	0.0238919
138428	PTRH1	cg04411625	5'UTR	3.258	2.626	0.0239163
5096	PCCB	cg17036441	Body	4.147	3.685	0.0239277
9277	WDR46	cg11175310	5'UTR	4.075	3.603	0.023955
64965	MRPS9	cg23123694	5'UTR	3.249	2.607	0.0239689
8358	HIST1H3B	cg02704907	TSS1500	3.652	3.155	0.0240188
9860	LRIG2	cg04784672	5'UTR	4.164	3.71	0.0240197
10575	CCT4	cg04011872	Body	4.133	3.675	0.0240291
2060	EPS15	cg16062480	1stExon	3.66	3.169	0.0240307
23113	CUL9	cg11822932	1stExon	3.225	2.566	0.0240355
5686	PSMA5	cg05957518	TSS200	4.066	3.588	0.0240496
2861	GPR37	cg13097816	TSS1500	3.255	2.617	0.0240508
5101	PCDH9	cg20366906	1stExon	4.185	3.746	0.0240556
5082	PDCL	cg19645103	5'UTR	3.843	3.372	0.0240614
57205	ATP10D	cg12650780	Body	3.601	3.101	0.0240759
8780	RIOK3	cg18189601	TSS200	4.069	3.597	0.0240781
51594	NBAS	cg00268009	TSS1500	4.083	3.613	0.0240789
4343	MOV10	cg22403851	Body	3.011	2.177	0.024083
79017	GGCT	cg24670151	Body	3.559	3.049	0.0240878
9793	CKAP5	cg03616357	5'UTR	4.075	3.604	0.0240981
54665	RSBN1	cg24313770	TSS1500	3.785	3.324	0.0241239
10208	USPL1	cg12914014	TSS1500	3.05	2.235	0.0241306
26276	VPS33B	cg15061008	5'UTR	3.723	3.253	0.0241525
10024	TROAP	cg25375711	1stExon	3.566	3.059	0.0241684
11313	LYPLA2	cg15755406	5'UTR	3.72	3.251	0.0242067
7325	UBE2E2	cg06005644	5'UTR	4.031	3.552	0.0242095
114932	MRFAP1L1	cg01723464	TSS1500	3.676	3.192	0.0242521
10785	WDR4	cg11263497	TSS1500	4.128	3.665	0.0242653
8574	AKR7A2	cg25516544	TSS1500	3.922	3.448	0.0242788
1027	CDKN1B	cg10936763	5'UTR	3.748	3.279	0.0242843
9015	TAF1A	cg19221369	TSS1500	3.598	3.099	0.0243124
54460	MRPS21	cg05689121	TSS200	3.268	2.642	0.0243471
2926	GRSF1	cg10328462	TSS200	3.64	3.139	0.0243491
9262	STK17B	cg10862587	Body	3.623	3.12	0.0243543
1786	DNMT1	cg02732134	5'UTR	3.994	3.518	0.0243994
57343	ZNF304	cg18487515	TSS200	3.062	2.248	0.0244011
80746	TSEN2	cg00404599	1stExon	3.808	3.347	0.0244093
6885	MAP3K7	cg20651453	TSS200	3.016	2.189	0.0244259
150290	DUSP18	cg14817848	TSS1500	2.988	2.135	0.0244259
639	PRDM1	cg15503799	5'UTR	4.049	3.577	0.0244712
526	ATP6V1B2	cg06946880	1stExon	3.196	2.519	0.0244753
23081	KDM4C	cg10968649	1stExon	3.932	3.46	0.0245137
2821	GPI	cg27478651	1stExon	3.068	2.254	0.0245261
50626	CYHR1	cg16257040	TSS1500	3.088	2.302	0.0245351
135114	HINT3	cg01328164	Body	4.134	3.676	0.024561
4867	NPHP1	cg03017946	TSS1500	3.758	3.293	0.0245725
80273	GRPEL1	cg01625242	TSS1500	3.866	3.401	0.0245726
89890	KBTBD6	cg12792366	5'UTR	4.151	3.69	0.0245966
3728	JUP	cg17361641	1stExon	3.811	3.353	0.024633
839	CASP6	cg00848394	TSS200	3.432	2.874	0.0246562
80349	WDR61	cg11698762	5'UTR	3.981	3.511	0.024666
84865	CCDC142	cg12501949	TSS1500	3.679	3.199	0.0246979
51499	TRIAP1	cg19839588	5'UTR	3.865	3.4	0.0247039
10440	TIMM17A	cg17408647	5'UTR	3.492	2.96	0.0247086
375775	PNPLA7	cg04659622	5'UTR	3.858	3.394	0.0247088
51637	C14orf166	cg16860587	5'UTR	4.032	3.553	0.0247118
58491	ZNF71	cg04553559	TSS1500	3.28	2.662	0.0247132
119559	SFXN4	cg22932215	5'UTR	3.723	3.253	0.0247177
326625	MMAB	cg22185378	TSS1500	3.843	3.372	0.0247269
10128	LRPPRC	cg25201363	TSS1500	3.778	3.319	0.0247305
51204	TACO1	cg14221171	5'UTR	3.684	3.205	0.0247446
1285	COL4A3	cg27546237	TSS1500	3.54	3.029	0.0247563
80139	ZNF703	cg18440048	TSS1500	4.076	3.607	0.0247858
55621	TRMT1	cg07864632	5'UTR	3.673	3.188	0.024802
5464	PPA1	cg22493172	TSS1500	3.647	3.146	0.0248077
57120	GOPC	cg11662098	TSS200	3.841	3.371	0.0248258
55818	KDM3A	cg20074795	1stExon	3.439	2.884	0.0248661
3487	IGFBP4	cg01840268	5'UTR	3.696	3.211	0.0248805
6354	CCL7	cg12455187	TSS1500	3.176	2.479	0.0248918
54962	TIPIN	cg08174003	1stExon	3.745	3.277	0.0248965
54932	EXD3	cg22972055	5'UTR	2.973	2.109	0.0249286
55773	TBC1D23	cg27625732	TSS1500	3.81	3.348	0.0249295
7763	ZFAND5	cg26608667	Body	3.583	3.077	0.0249621
10988	METAP2	cg14191360	TSS1500	3.268	2.641	0.0249624
2976	GTF3C2	cg09725013	TSS1500	3.736	3.265	0.0250018
10559	SLC35A1	cg21200703	5'UTR	3.844	3.373	0.0250087
55588	MED29	cg20422318	1stExon	4.009	3.534	0.0250313
79989	TTC26	cg04733302	TSS200	3.083	2.292	0.0250539
19	ABCA1	cg21574400	TSS200	3.591	3.086	0.0250646
23177	CEP68	cg18871670	5'UTR	3.083	2.29	0.0250751
6154	RPL26	cg23323711	Body	3.53	3.013	0.0250789
730094	C16orf52	cg22024876	5'UTR	2.966	2.098	0.0250953
23030	KDM4B	cg02863842	5'UTR	4.053	3.581	0.0251146
9325	TRIP4	cg06665984	5'UTR	3.559	3.048	0.0251193
6827	SUPT4H1	cg23488190	TSS200	3.348	2.755	0.0251356
127253	TYW3	cg27584171	TSS1500	2.997	2.153	0.0251425
7879	RAB7A	cg22373112	TSS1500	3.666	3.179	0.0251652
8576	STK16	cg00156744	TSS1500	2.988	2.137	0.0251696
9908	G3BP2	cg20775840	TSS1500	3.72	3.248	0.0251843
22927	HABP4	cg02963198	5'UTR	4.051	3.578	0.0251867
57139	RGL3	cg00950418	Body	3.748	3.279	0.0251885
84700	MYO18B	cg00426498	TSS1500	-3.03	-2.02	0.0251905
9814	SFI1	cg14930396	1stExon	3.837	3.369	0.0252119
100506658	OCLN	cg04961553	5'UTR	3.622	3.12	0.0252168
25917	THUMPD3	cg14283939	Body	2.97	2.104	0.025217
10866	HCP5	cg02860342	1stExon	3.901	3.434	0.0252177
3491	CYR61	cg11102794	TSS200	3.552	3.041	0.0252191
64781	CERK	cg20122476	Body	3.457	2.911	0.0252279
57620	STIM2	cg24903376	5'UTR	3.497	2.971	0.0252585
10163	WASF2	cg11072113	TSS1500	4.01	3.537	0.0252743
51764	GNG13	cg24648715	5'UTR	2.988	2.139	0.025277
149345	SHISA4	cg20696985	Body	2.962	2.092	0.0252836
11337	GABARAP	cg11681617	TSS1500	2.961	2.09	0.0252917
51222	ZNF219	cg08558873	5'UTR	3.366	2.788	0.0253079
54850	FBXL12	cg19464252	TSS1500	3.835	3.367	0.0253087
29982	NRBF2	cg16666160	1stExon	3.714	3.241	0.0253136
11200	CHEK2	cg20870559	1stExon	3.169	2.463	0.0253153
253190	SERHL2	cg20885089	1stExon	3.984	3.513	0.0253362
25809	TTLL1	cg02966329	5'UTR	3.834	3.367	0.0253372
85406	DNAJC14	cg15818800	5'UTR	3.406	2.839	0.0253468
57704	GBA2	cg16660717	TSS1500	3.303	2.691	0.025349
1728	NQO1	cg18438777	5'UTR	3.807	3.343	0.0253691
26121	PRPF31	cg25734864	1stExon	3.898	3.43	0.0253858
80210	ARMC9	cg03369671	TSS200	3.606	3.107	0.0253998
84285	EIF1AD	cg25543604	TSS200	3.496	2.97	0.0254072
3713	IVL	cg06675496	5'UTR	3.6	3.101	0.0254133
81890	QTRT1	cg03168296	TSS1500	3.418	2.856	0.0254294
6407	SEMG2	cg26760212	TSS1500	3.174	2.473	0.025455
22872	SEC31A	cg13234848	1stExon	3.795	3.336	0.0254689
5694	PSMB6	cg13446235	Body	3.362	2.784	0.0254712
81554	WBSCR16	cg24219962	Body	3.548	3.038	0.0254727
8655	DYNLL1	cg14120336	TSS200	3.424	2.865	0.0254769
26984	SEC22A	cg23665603	TSS1500	3.793	3.332	0.0254784
4436	MSH2	cg23710218	1stExon	3.565	3.054	0.0254794
126328	NDUFA11	cg06538003	5'UTR	3.703	3.222	0.0254901
165324	UBXN2A	cg02479196	1stExon	3.452	2.899	0.0254984
55863	TMEM126B	cg26516764	TSS1500	3.989	3.518	0.0255098
5984	RFC4	cg12062995	TSS1500	3.435	2.879	0.0255371
54756	IL17RD	cg07705835	Body	3.79	3.326	0.0255481
5300	PIN1	cg02241586	5'UTR	3.072	2.266	0.0255497
10419	PRMT5	cg21369988	5'UTR	3.998	3.526	0.025565
9526	MPDU1	cg22009489	TSS200	4.01	3.534	0.0255652
11021	RAB35	cg04211745	1stExon	3.667	3.181	0.0255655
11147	HHLA3	cg06834875	TSS1500	3.655	3.164	0.0255715
7270	TTF1	cg11474075	Body	-3.222	-2.245	0.0255717
83693	HSDL1	cg01313966	5'UTR	3.469	2.926	0.025576
4289	MKLN1	cg09932694	TSS1500	3.963	3.489	0.0255839
138162	C9orf116	cg09234872	TSS200	4.063	3.587	0.0255914
9144	SYNGR2	cg27316956	TSS1500	3.005	2.169	0.0255926
3275	PRMT2	cg14576628	TSS200	2.976	2.116	0.0255975
4660	PPP1R12B	cg04802801	TSS1500	3.256	2.621	0.025622
283209	PGM2L1	cg18081881	TSS1500	3.08	2.285	0.0256238
5565	PRKAB2	cg20895877	5'UTR	3.857	3.393	0.0256271
54556	ING3	cg08494812	TSS200	3.432	2.876	0.0256301
1174	AP1S1	cg02148711	1stExon	3.539	3.029	0.0256872
23028	KDM1A	cg04862249	5'UTR	3.726	3.261	0.0257212
9871	SEC24D	cg21624883	TSS1500	3.764	3.299	0.0257634
5670	PSG2	cg25864727	Body	-3.518	-2.455	0.0257907
10732	TCFL5	cg01116966	TSS1500	3.639	3.139	0.0258061
23607	CD2AP	cg04098585	5'UTR	3.793	3.333	0.0258106
1454	CSNK1E	cg05607472	Body	3.092	2.309	0.0258332
6447	SCG5	cg23278885	TSS200	2.976	2.115	0.0258352
23314	SATB2	cg16257685	Body	4.038	3.562	0.0258392
670	BPHL	cg07393322	TSS1500	3.363	2.786	0.0258726
55379	LRRC59	cg05764376	TSS1500	3.271	2.646	0.0258746
29927	SEC61A1	cg27265637	5'UTR	3.751	3.287	0.0259136
1642	DDB1	cg03013422	Body	3.777	3.318	0.0259247
8317	CDC7	cg23188547	TSS1500	3.603	3.104	0.0259365
2158	F9	cg20998885	1stExon	-3.349	-2.366	0.0259396
10915	TCERG1	cg07059052	TSS1500	3.725	3.257	0.0259637
3898	LAD1	cg10125195	Body	3.72	3.25	0.025978
11151	CORO1A	cg02553486	TSS200	3.912	3.439	0.0259817
7080	NKX2-1	cg24334879	1stExon	3.801	3.342	0.0259876
8332	HIST1H2AL	cg11074746	TSS1500	3.213	2.548	0.0259943
1874	E2F4	cg18013830	1stExon	3.74	3.268	0.0260188
11222	MRPL3	cg25503559	TSS200	3.96	3.484	0.0260308
5266	PI3	cg12508624	5'UTR	3.707	3.231	0.0260573
51014	TMED7	cg09955730	TSS1500	3.793	3.333	0.0260751
154661	RUNDC3B	cg06059810	1stExon	3.408	2.843	0.0260806
85004	RERG	cg20855303	Body	3.71	3.237	0.0260807
2949	GSTM5	cg10994126	1stExon	-2.963	-1.98	0.0261
50618	ITSN2	cg01465641	5'UTR	3.003	2.161	0.0261039
1890	TYMP	cg21226225	1stExon	3.592	3.089	0.0261155
90196	SYS1	cg01422136	1stExon	3.522	3.001	0.0261159
81691	LOC81691	cg06132324	TSS1500	3.435	2.878	0.0261289
3835	KIF22	cg18486150	TSS1500	3.598	3.1	0.0261314
23016	EXOSC7	cg09781054	TSS1500	3.796	3.337	0.0261331
22928	SEPHS2	cg02863237	5'UTR	3.37	2.793	0.0261624
57038	RARS2	cg08697665	TSS1500	-2.938	-1.975	0.0261785
51272	BET1L	cg09868597	1stExon	3.778	3.319	0.0261801
386617	KCTD8	cg12288365	1stExon	3.108	2.328	0.0261901
6709	SPTAN1	cg03243895	1stExon	3.476	2.935	0.0261911
10884	MRPS30	cg23455614	TSS200	2.982	2.119	0.026201
26985	AP3M1	cg04208151	Body	3.247	2.605	0.0262373
150248	C22orf15	cg24399106	Body	-3.174	-2.176	0.0262444
5036	PA2G4	cg09458170	Body	3.269	2.643	0.0262519
10598	AHSA1	cg22281207	TSS1500	2.974	2.112	0.0262605
50813	COPS7A	cg26702875	Body	3.36	2.778	0.0262813
55763	EXOC1	cg22474507	5'UTR	3.471	2.929	0.0262993
55156	ARMC1	cg13398993	5'UTR	3.699	3.219	0.0263063
54477	PLEKHA5	cg01246254	5'UTR	3.562	3.051	0.0263067
899	CCNF	cg12187567	5'UTR	3.748	3.281	0.0263169
64969	MRPS5	cg23228048	TSS1500	3.966	3.492	0.0263336
58155	PTBP2	cg21949781	TSS200	4.018	3.542	0.0263416
5701	PSMC2	cg07504780	TSS1500	3.96	3.483	0.0263657
6201	RPS7	cg14576824	TSS200	4.01	3.537	0.0264221
118987	PDZD8	cg18233735	1stExon	3.577	3.072	0.0264323
11140	CDC37	cg25304860	Body	3.481	2.941	0.026442
84833	USMG5	cg13720744	TSS1500	3.873	3.405	0.0264642
55686	MREG	cg21361470	TSS1500	3.777	3.317	0.0264655
23412	COMMD3	cg19332303	Body	3.444	2.891	0.026475
79797	ZNF408	cg12219753	5'UTR	3.861	3.397	0.0264809
988	CDC5L	cg18660898	5'UTR	3.773	3.312	0.0264882
29959	NRBP1	cg01172656	1stExon	3.532	3.015	0.0265063
126248	WDR88	cg13348944	1stExon	-3.657	-2.837	0.0265213
55735	DNAJC11	cg21973276	TSS200	3.622	3.12	0.0265226
4860	PNP	cg25488082	TSS200	3.796	3.337	0.026527
55334	SLC39A9	cg00901766	Body	2.971	2.106	0.0265469
121268	RHEBL1	cg10453365	TSS200	3.973	3.501	0.0265759
4301	MLLT4	cg02201963	TSS1500	3.641	3.14	0.0265822
93474	ZNF670	cg22598028	5'UTR	3.01	2.175	0.0265983
22889	KIAA0907	cg23700778	1stExon	2.935	2.072	0.0266077
80063	ATF7IP2	cg17185639	TSS1500	2.966	2.097	0.0266126
10623	POLR3C	cg15737319	Body	3.571	3.063	0.0266132
2629	GBA	cg19496782	TSS200	3.306	2.7	0.0266364
26273	FBXO3	cg05562327	1stExon	3.826	3.358	0.0266523
10908	PNPLA6	cg13184872	1stExon	3.228	2.574	0.0266565
55667	DENND4C	cg08291539	1stExon	3.129	2.37	0.0266651
27333	GOLIM4	cg20545295	5'UTR	3.708	3.233	0.0266695
114987	WDR31	cg18412984	TSS1500	3.395	2.822	0.0266749
3963	LGALS7	cg03366382	TSS1500	2.929	2.063	0.026675
92106	OXNAD1	cg03001647	Body	3.369	2.792	0.0266766
51768	TM7SF3	cg23026920	1stExon	3.261	2.631	0.0266852
5644	PRSS1	cg01557297	5'UTR	3.809	3.347	0.0267103
1111	CHEK1	cg00657582	5'UTR	4.068	3.591	0.0267193
84068	SLC10A7	cg23493704	TSS1500	3.133	2.38	0.0267211
9854	C2CD2L	cg05065690	TSS200	3.752	3.288	0.0267217
3636	INPPL1	cg14932684	1stExon	3.467	2.923	0.0267443
1854	DUT	cg26703664	5'UTR	3.741	3.272	0.0267474
8578	SCARF1	cg19985911	Body	-2.991	-1.99	0.0267671
4282	MIF	cg13560436	TSS1500	3.798	3.338	0.026777
9294	S1PR2	cg16139316	5'UTR	3.496	2.97	0.0268048
56674	TMEM9B	cg01438829	Body	3.419	2.857	0.0268106
165631	PARP15	cg10124201	1stExon	3.636	3.133	0.0268146
6655	SOS2	cg02175308	TSS1500	3.706	3.226	0.0268364
9927	MFN2	cg20506766	TSS200	3.598	3.1	0.0268376
197131	UBR1	cg02492740	1stExon	3.976	3.507	0.0268544
260425	MAGI3	cg20537629	TSS1500	3.618	3.117	0.0268569
9306	SOCS6	cg05486551	5'UTR	3.57	3.063	0.0268633
1534	CYB561	cg14204735	TSS1500	3.851	3.385	0.0268683
219541	MED19	cg15248979	TSS1500	3.622	3.12	0.0268725
4683	NBN	cg19136075	TSS1500	3.881	3.414	0.0268759
4899	NRF1	cg07880061	Body	3.734	3.261	0.0269035
7334	UBE2N	cg19863003	Body	3.845	3.378	0.0269057
51611	DPH5	cg05173789	TSS200	3.807	3.343	0.0269406
201514	ZNF584	cg15456206	TSS1500	3.31	2.704	0.0269429
11193	WBP4	cg22833175	TSS1500	3.871	3.403	0.02695
26517	TIMM13	cg06766367	TSS1500	3.779	3.321	0.0269744
6341	SCO1	cg12044889	5'UTR	3.924	3.456	0.0269805
8336	HIST1H2AM	cg10704923	TSS200	3.924	3.451	0.0269845
7182	NR2C2	cg14213992	5'UTR	3.552	3.041	0.0269909
84458	LCOR	cg14611112	TSS1500	3.771	3.311	0.0269941
2317	FLNB	cg06758848	TSS1500	3.887	3.424	0.0269964
3703	STT3A	cg05243815	1stExon	3.128	2.366	0.0269968
826	CAPNS1	cg15298594	1stExon	3.868	3.402	0.0269987
192286	HIGD2A	cg25465634	5'UTR	3.599	3.1	0.0270218
9410	SNRNP40	cg19112780	5'UTR	3.424	2.865	0.0270342
8714	ABCC3	cg20633883	TSS200	3.547	3.036	0.0270475
6877	TAF5	cg12533335	TSS200	3.648	3.151	0.0270667
140459	ASB6	cg16543294	TSS1500	3.663	3.171	0.0270812
83608	C18orf21	cg10054857	TSS1500	3.735	3.263	0.0270835
10528	NOP56	cg25802871	TSS1500	3.776	3.317	0.0270852
8743	TNFSF10	cg21610516	1stExon	4.019	3.543	0.027117
55254	TMEM39A	cg24822446	Body	3.631	3.126	0.0271221
7633	ZNF79	cg22617367	TSS1500	3.146	2.41	0.0271258
5864	RAB3A	cg21640749	Body	3.885	3.42	0.0271372
100113393	SNORD12B	cg12477012	TSS1500	3.617	3.115	0.0271442
50484	RRM2B	cg04680304	5'UTR	3.277	2.655	0.0271742
7392	USF2	cg16613192	Body	3.596	3.095	0.0271975
535	ATP6V0A1	cg06659073	1stExon	4	3.527	0.027202
6640	SNTA1	cg18627852	TSS200	3.864	3.397	0.0272022
84216	TMEM117	cg15394409	1stExon	3.52	2.998	0.0272149
79738	BBS10	cg11375475	1stExon	3.368	2.792	0.0272159
23193	GANAB	cg05989054	TSS1500	4.036	3.559	0.0272217
26225	ARL5A	cg24334790	TSS200	3.565	3.056	0.0272265
5192	PEX10	cg22136753	TSS1500	2.923	2.054	0.0272328
53637	S1PR5	cg02494117	TSS200	3.948	3.473	0.0272466
23080	AVL9	cg25955969	TSS200	3.11	2.331	0.0272614
5518	PPP2R1A	cg12089439	Body	3.237	2.586	0.0272845
5699	PSMB10	cg08039281	1stExon	3.476	2.936	0.0272929
3839	KPNA3	cg25564800	TSS1500	3.577	3.071	0.0273104
8031	NCOA4	cg05868799	TSS1500	3.289	2.67	0.0273194
9205	ZMYM5	cg25226891	5'UTR	3.603	3.103	0.0273383
22916	NCBP2	cg26477793	Body	3.877	3.411	0.0273608
3047	HBG1	cg04994456	5'UTR	-2.904	-1.933	0.027363
57396	CLK4	cg22950347	1stExon	3.075	2.275	0.0273662
100313938	MIR548G	cg19435409	1stExon	3.179	2.482	0.0273743
116085	SLC22A12	cg20312687	Body	3.095	2.319	0.0273917
9014	TAF1B	cg18047509	TSS1500	3.831	3.363	0.0273923
8975	USP13	cg01211097	TSS1500	3.377	2.801	0.0273963
5594	MAPK1	cg06866657	Body	2.919	2.052	0.0274079
10293	TRAIP	cg23957424	TSS1500	3.757	3.292	0.0274086
2314	FLII	cg17872757	Body	3.75	3.285	0.0274488
10066	SCAMP2	cg13421924	TSS1500	3.961	3.485	0.0274576
148254	ZNF555	cg06594008	TSS1500	2.897	2.017	0.027471
84861	KLHL22	cg19884658	TSS1500	3.546	3.034	0.0274739
3417	IDH1	cg22812892	Body	3.351	2.76	0.0274752
150684	COMMD1	cg18105675	TSS1500	3.667	3.181	0.027477
84129	ACAD11	cg10894102	Body	3.451	2.898	0.0275138
79915	ATAD5	cg21872391	5'UTR	3.958	3.48	0.0275199
29093	MRPL22	cg10413342	TSS1500	2.935	2.071	0.0275528
127262	TPRG1L	cg18107072	TSS1500	2.9	2.022	0.027553
23483	TGDS	cg22722822	TSS1500	3.924	3.454	0.0275589
9477	MED20	cg03065661	5'UTR	3.596	3.096	0.0275727
2140	EYA3	cg09306675	5'UTR	3.684	3.205	0.0275746
11116	FGFR1OP	cg08132711	1stExon	3.598	3.099	0.0275926
353	APRT	cg24478630	TSS200	3.877	3.412	0.0275947
81555	YIPF5	cg19998328	Body	3.595	3.091	0.0275956
326	AIRE	cg18876487	Body	3.595	3.091	0.0276282
6239	RREB1	cg03922337	TSS200	3.825	3.357	0.027638
7922	SLC39A7	cg00668685	1stExon	2.988	2.138	0.02765
22948	CCT5	cg09058381	TSS1500	3.496	2.968	0.0276525
23786	BCL2L13	cg23180365	TSS1500	2.891	2.01	0.0276559
7037	TFRC	cg09558850	TSS1500	3.638	3.138	0.0276775
79760	GEMIN7	cg13815872	5'UTR	3.776	3.316	0.0276786
195828	ZNF367	cg03382564	TSS200	3.64	3.139	0.0276806
79612	NAA16	cg11694641	Body	3.294	2.679	0.0276864
151556	GPR155	cg14566624	TSS1500	3.742	3.274	0.0277077
80854	SETD7	cg05602615	TSS1500	3.706	3.231	0.0277222
6242	RTKN	cg12671744	TSS200	2.916	2.05	0.0277272
2537	IFI6	cg12661964	TSS1500	3.721	3.252	0.0277442
7857	SCG2	cg00060882	TSS1500	2.913	2.043	0.0277527
51602	NOP58	cg12806521	TSS1500	3.652	3.156	0.0277673
3915	LAMC1	cg12072803	TSS1500	3.516	2.996	0.0277818
136319	MTPN	cg13153865	5'UTR	3.046	2.228	0.0278032
9779	TBC1D5	cg01985852	1stExon	3.206	2.537	0.0278044
65985	AACS	cg03070194	5'UTR	3.749	3.284	0.0278081
5037	PEBP1	cg00050312	1stExon	2.891	2.012	0.0278259
1201	CLN3	cg21339926	TSS1500	3.715	3.243	0.0278321
84376	HOOK3	cg06463913	Body	2.91	2.041	0.0278633
6046	BRD2	cg25943702	1stExon	3.913	3.44	0.0278635
79983	POF1B	cg16028753	TSS1500	3.303	2.69	0.0278821
4172	MCM3	cg15057726	Body	3.486	2.949	0.0278874
84842	HPDL	cg02506908	TSS1500	3.105	2.326	0.0278967
392	ARHGAP1	cg26677874	5'UTR	3.598	3.099	0.0279127
677	ZFP36L1	cg09339527	TSS200	3.154	2.433	0.0279314
55722	CEP72	cg05010058	5'UTR	3.614	3.112	0.0279318
7068	THRB	cg09736922	TSS200	3.37	2.793	0.0279387
170463	SSBP4	cg09529667	Body	3.226	2.571	0.0279393
6259	RYK	cg15460516	TSS200	3.579	3.074	0.0279758
196549	EEF1DP3	cg07879977	1stExon	3.286	2.668	0.027984
254173	TTLL10	cg00969271	Body	-3.576	-2.56	0.0280097
9274	BCL7C	cg19744952	Body	3.852	3.389	0.0280125
11015	KDELR3	cg18678185	TSS1500	3.566	3.058	0.028018
130872	AHSA2	cg11332950	TSS1500	3.59	3.083	0.0280183
10554	AGPAT1	cg16521836	TSS1500	3.794	3.335	0.0280533
9722	NOS1AP	cg21006686	TSS1500	3.537	3.027	0.0280571
55191	NADSYN1	cg25490411	1stExon	3.138	2.392	0.0280736
10905	MAN1A2	cg15475323	1stExon	3.764	3.301	0.0280809
9183	ZW10	cg17560327	1stExon	3.628	3.125	0.0280835
3708	ITPR1	cg16340268	5'UTR	3.151	2.43	0.0280902
64843	ISL2	cg06521280	3'UTR	3.663	3.173	0.0280909
80777	CYB5B	cg10878998	1stExon	3.763	3.299	0.0280919
10038	PARP2	cg22068038	5'UTR	3.465	2.921	0.0281006
8682	PEA15	cg14473924	TSS200	-3.212	-2.244	0.0281034
4193	MDM2	cg23926526	TSS1500	3.767	3.303	0.0281265
84957	RELT	cg25203561	3'UTR	3.657	3.165	0.0281368
7153	TOP2A	cg04119538	TSS200	3.283	2.664	0.0281385
1876	E2F6	cg04950789	Body	2.999	2.156	0.0281396
51133	KCTD3	cg26745540	TSS200	3.569	3.062	0.0281573
1488	CTBP2	cg02847216	1stExon	3.83	3.362	0.0281704
10617	STAMBP	cg04697562	5'UTR	3.706	3.226	0.0281729
11153	FICD	cg21546057	TSS1500	3.724	3.254	0.0282063
22880	MORC2	cg18173454	Body	3.599	3.1	0.0282115
2734	GLG1	cg18878891	1stExon	3.89	3.425	0.0282215
1845	DUSP3	cg15876417	TSS1500	3.525	3.006	0.0282298
9296	ATP6V1F	cg27485921	TSS1500	3.697	3.214	0.028232
6059	ABCE1	cg05257479	1stExon	3.527	3.01	0.0282528
619505	SNORA21	cg07315445	TSS200	3.389	2.815	0.0282572
3482	IGF2R	cg02860543	TSS1500	3.489	2.955	0.0282887
5997	RGS2	cg23651356	TSS1500	3.734	3.263	0.0283211
54969	C4orf27	cg10409560	1stExon	3.697	3.213	0.0283291
22926	ATF6	cg13462160	5'UTR	3.306	2.699	0.0283346
9655	SOCS5	cg06630241	Body	3.897	3.427	0.0283411
92595	ZNF764	cg19392138	TSS1500	3.665	3.177	0.0283707
5493	PPL	cg14212314	1stExon	3.842	3.372	0.0283747
122622	ADSSL1	cg19426827	Body	2.902	2.029	0.0283996
5567	PRKACB	cg14367344	TSS1500	3.137	2.388	0.028406
1738	DLD	cg05226008	1stExon	3.855	3.391	0.0284274
3727	JUND	cg20750215	TSS1500	3.429	2.871	0.0284331
22884	WDR37	cg01220033	5'UTR	3.957	3.478	0.0284478
327	APEH	cg03688818	TSS1500	3.571	3.064	0.028462
1994	ELAVL1	cg13896604	TSS200	3.86	3.395	0.0284723
56255	TMX4	cg23142900	TSS200	3.257	2.624	0.0284816
7465	WEE1	cg26315802	5'UTR	3.626	3.122	0.0285023
2937	GSS	cg22061523	Body	3.391	2.817	0.0285104
79741	CCDC7	cg02620769	1stExon	3.682	3.203	0.0285218
57222	ERGIC1	cg03127334	5'UTR	3.048	2.23	0.0285341
57157	PHTF2	cg01580044	Body	3.615	3.113	0.0285587
1643	DDB2	cg18055007	TSS200	3.369	2.793	0.0285836
6683	SPAST	cg26943001	1stExon	3.863	3.397	0.0285869
2049	EPHB3	cg14271400	TSS1500	3.636	3.132	0.0285874
79594	MUL1	cg17071536	Body	3.459	2.915	0.0285912
1871	E2F3	cg21211748	TSS1500	3.853	3.389	0.028594
8645	KCNK5	cg13412615	TSS1500	3.672	3.188	0.0285981
116986	AGAP2	cg17611475	TSS1500	-3.21	-2.224	0.0285989
84071	ARMC2	cg03801144	1stExon	3.504	2.98	0.0286201
80176	SPSB1	cg07909527	Body	3.453	2.901	0.028627
6730	SRP68	cg27462969	TSS200	3.293	2.678	0.0286556
6843	VAMP1	cg03328804	5'UTR	3.553	3.044	0.0286588
11183	MAP4K5	cg15738916	1stExon	3.514	2.995	0.0286863
83876	MRO	cg16474696	TSS1500	3.438	2.881	0.0286894
58505	OSTC	cg06168449	Body	3.885	3.419	0.028714
117145	THEM4	cg25912717	Body	3.511	2.993	0.0287192
9252	RPS6KA5	cg19696622	TSS1500	3.791	3.33	0.0287558
84727	SPSB2	cg15765896	Body	3.439	2.884	0.0287622
55274	PHF10	cg13303256	TSS1500	3.623	3.12	0.0287947
6811	STX5	cg24219638	Body	3.487	2.952	0.0287965
4209	MEF2D	cg08223748	5'UTR	3.602	3.103	0.0287966
79811	SLTM	cg14452875	TSS1500	3.8	3.342	0.0288017
6414	SEPP1	cg27264345	Body	3.152	2.432	0.0288055
118881	COMTD1	cg18824775	Body	3.561	3.05	0.0288345
9445	ITM2B	cg08434152	Body	3.683	3.204	0.0288401
201163	FLCN	cg16998207	TSS1500	3.793	3.333	0.0288544
3671	ISLR	cg21410991	TSS1500	-3.212	-2.227	0.028886
4794	NFKBIE	cg05852416	TSS1500	2.883	2.004	0.0289164
10180	RBM6	cg18962105	5'UTR	3.484	2.948	0.0289173
23462	HEY1	cg06803184	TSS200	3.505	2.986	0.0289371
51614	ERGIC3	cg08839620	Body	3.232	2.578	0.0289458
6597	SMARCA4	cg04086834	TSS1500	3.638	3.139	0.0289463
85415	RHPN2	cg12189880	1stExon	3.671	3.187	0.0289623
94097	SFXN5	cg26788215	TSS200	3.055	2.239	0.0289632
3134	HLA-F	cg25764570	TSS1500	3.598	3.1	0.0289782
2048	EPHB2	cg15903282	TSS1500	3.131	2.375	0.0289839
55028	C17orf80	cg21028326	1stExon	3.256	2.618	0.0289859
8269	TMEM187	cg15853374	5'UTR	2.897	2.016	0.0289862
9129	PRPF3	cg16525761	Body	2.901	2.027	0.0289867
10966	RAB40B	cg05055720	TSS200	3.9	3.433	0.02899
8467	SMARCA5	cg24447042	TSS1500	3.811	3.35	0.0290054
64853	AIDA	cg11010122	TSS1500	3.677	3.193	0.0290105
54732	TMED9	cg19716462	1stExon	3.848	3.381	0.0290196
23287	AGTPBP1	cg18304674	1stExon	3.906	3.435	0.0290351
4325	MMP16	cg22658979	TSS200	2.885	2.006	0.0290513
23657	SLC7A11	cg14424530	TSS1500	2.878	1.999	0.0290571
10781	ZNF266	cg24758027	1stExon	2.866	1.981	0.0290656
374291	NDUFS7	cg07388493	TSS1500	3.339	2.739	0.0290663
79412	KREMEN2	cg01791232	Body	3.772	3.312	0.0290783
9807	IP6K1	cg00459975	TSS1500	3.471	2.93	0.0290795
285268	ZNF621	cg05778847	Body	3.251	2.611	0.0290908
755	C21orf2	cg10198932	TSS1500	3.646	3.144	0.0290919
22849	CPEB3	cg26855724	TSS200	3.08	2.284	0.029097
1718	DHCR24	cg18765542	TSS1500	3.42	2.859	0.029102
9382	COG1	cg02068676	TSS1500	3.764	3.3	0.0291168
10906	TRAFD1	cg02269221	1stExon	3.26	2.63	0.0291331
5781	PTPN11	cg22925006	5'UTR	3.857	3.392	0.0291609
6096	RORB	cg25766046	Body	3.487	2.951	0.0291638
666	BOK	cg13042487	TSS1500	3.8	3.342	0.0291717
7867	MAPKAPK3	cg11299964	TSS1500	3.79	3.328	0.0291818
801	CALM1	cg07895149	TSS200	2.863	1.98	0.0292041
84817	TXNDC17	cg22468123	5'UTR	3.462	2.92	0.0292429
359	AQP2	cg12650635	TSS200	-2.849	-1.891	0.029244
9810	RNF40	cg13098382	TSS1500	3.359	2.775	0.0292507
3074	HEXB	cg13587740	1stExon	3.844	3.375	0.0292537
10999	SLC27A4	cg25417405	TSS1500	3.535	3.022	0.0292678
3344	FOXN2	cg10213812	TSS1500	3.278	2.655	0.0292728
10767	HBS1L	cg17714030	TSS1500	3.449	2.898	0.029273
4286	MITF	cg02550200	TSS1500	3.736	3.265	0.029273
1026	CDKN1A	cg14755341	5'UTR	3.705	3.226	0.0292832
26261	FBXO24	cg08141806	TSS1500	3.414	2.852	0.0292887
6191	RPS4X	cg27537600	5'UTR	3.868	3.402	0.029308
23129	PLXND1	cg24579896	TSS1500	3.411	2.847	0.0293122
4931	NVL	cg15149645	TSS200	3.504	2.98	0.0293152
1435	CSF1	cg10125119	TSS200	3.007	2.174	0.0293188
4616	GADD45B	cg06532176	Body	3.702	3.221	0.029325
1457	CSNK2A1	cg20702327	TSS200	3.902	3.435	0.0293441
6595	SMARCA2	cg09535168	TSS200	3.307	2.7	0.0293455
10726	NUDC	cg00324733	5'UTR	3.847	3.38	0.0293737
140460	ASB7	cg22080282	1stExon	2.937	2.075	0.0293814
10236	HNRNPR	cg01809579	1stExon	3.846	3.379	0.0293875
8347	HIST1H2BC	cg17384145	1stExon	2.911	2.042	0.0293884
57665	RDH14	cg06351503	TSS1500	3.495	2.967	0.0294114
25861	DFNB31	cg04770504	1stExon	2.999	2.156	0.029412
5126	PCSK2	cg15120925	5'UTR	2.988	2.138	0.0294198
11097	NUPL2	cg08532057	TSS1500	3.54	3.029	0.029432
23528	ZNF281	cg08088989	5'UTR	2.856	1.967	0.0294326
7407	VARS	cg23752985	TSS1500	3.918	3.443	0.0294496
206358	SLC36A1	cg26233253	1stExon	3.829	3.361	0.0294514
10296	MAEA	cg26525091	TSS1500	3.882	3.416	0.0294562
80179	MYO19	cg21510697	TSS1500	3.891	3.425	0.0294836
64785	GINS3	cg11857445	TSS1500	3.773	3.313	0.0294859
7386	UQCRFS1	cg11792664	TSS1500	3.845	3.377	0.0294912
171023	ASXL1	cg03737135	TSS1500	3.769	3.306	0.0294939
6181	RPLP2	cg09156233	5'UTR	3.693	3.21	0.0295076
6319	SCD	cg14785479	TSS1500	3.531	3.015	0.029518
1946	EFNA5	cg17582777	TSS1500	3.159	2.444	0.029537
10613	ERLIN1	cg09664442	Body	3.576	3.071	0.0295502
23551	RASD2	cg26764555	TSS1500	3.765	3.302	0.0295621
9572	NR1D1	cg16762386	1stExon	3.548	3.038	0.0295623
55629	PNRC2	cg27507704	1stExon	2.86	1.969	0.0295651
2692	GHRHR	cg27495908	Body	2.996	2.148	0.0295707
90326	THAP3	cg05032550	1stExon	3.808	3.344	0.029574
51501	C11orf73	cg20346726	1stExon	3.183	2.494	0.0295751
23408	SIRT5	cg27442349	5'UTR	3.253	2.617	0.0295863
51575	ESF1	cg04565661	TSS1500	3.47	2.927	0.0295921
83743	GRWD1	cg15693736	Body	3.656	3.164	0.0295979
23328	SASH1	cg10188131	TSS1500	3.353	2.764	0.0295989
29126	CD274	cg00350296	TSS1500	3.266	2.637	0.0296011
54993	ZSCAN2	cg21552947	TSS200	3.764	3.3	0.0296241
51231	VRK3	cg19939660	1stExon	2.848	1.953	0.0296308
5074	PAWR	cg09189428	TSS1500	3.596	3.096	0.0296384
8893	EIF2B5	cg16604218	TSS1500	3.747	3.278	0.0296389
51283	BFAR	cg12549513	1stExon	3.626	3.122	0.0296508
55275	VPS53	cg13613748	TSS1500	3.505	2.986	0.0296519
9990	SLC12A6	cg26924825	3'UTR	3.074	2.275	0.0296521
285381	DPH3	cg24264578	1stExon	2.939	2.08	0.0296877
2222	FDFT1	cg26015133	TSS1500	3.525	3.005	0.0297059
3312	HSPA8	cg26778908	Body	3.109	2.33	0.0297185
90809	TMEM55B	cg05385377	5'UTR	3.502	2.978	0.0297198
247	ALOX15B	cg15799267	5'UTR	-2.845	-1.888	0.0297247
51124	IER3IP1	cg10905613	Body	3.559	3.048	0.0297324
55526	DHTKD1	cg07706067	Body	3.675	3.19	0.0297676
6464	SHC1	cg08289932	5'UTR	3.645	3.143	0.0297682
494115	RBMXL1	cg24974130	5'UTR	3.364	2.787	0.0297777
84722	PSRC1	cg16192916	1stExon	3.468	2.924	0.0297854
51341	ZBTB7A	cg10561472	TSS200	3.853	3.39	0.0298022
221496	LEMD2	cg00720072	5'UTR	3.367	2.791	0.0298055
2035	EPB41	cg17518825	TSS1500	3.829	3.362	0.0298195
148870	CCDC27	cg23950724	TSS1500	2.893	2.014	0.0298266
340481	ZDHHC21	cg00014085	TSS1500	2.845	1.949	0.0298269
259249	MRGPRX1	cg11933267	Body	3.15	2.423	0.029832
10695	CNPY3	cg23866755	Body	3.771	3.308	0.0298525
114876	OSBPL1A	cg12373072	5'UTR	3.695	3.21	0.0298743
29109	FHOD1	cg08965337	TSS1500	3.373	2.796	0.0298771
9725	TMEM63A	cg08388746	Body	3.625	3.121	0.0299244
54949	SDHAF2	cg15583058	TSS1500	3.486	2.95	0.0299271
26355	FAM162A	cg23389061	TSS1500	3.448	2.896	0.0299369
3454	IFNAR1	cg05338155	Body	3.704	3.223	0.0299541
10473	HMGN4	cg13176979	TSS200	3.416	2.854	0.029957
5577	PRKAR2B	cg10257049	TSS200	2.86	1.97	0.0299674
9517	SPTLC2	cg20851097	1stExon	3.788	3.325	0.0299734
140691	TRIM69	cg24110050	TSS1500	-3.009	-1.994	0.0299887
57798	GATAD1	cg16641915	5'UTR	3.083	2.289	0.0299926
9487	PIGL	cg18299211	1stExon	3.423	2.861	0.0300122
9778	KIAA0232	cg20492401	TSS200	3.258	2.625	0.0300305
147808	ZNF784	cg03984733	TSS1500	3.764	3.3	0.0300311
64755	C16orf58	cg08404227	1stExon	3.122	2.359	0.0300336
56475	RPRM	cg07099407	TSS1500	3.32	2.716	0.0300405
8216	LZTR1	cg12857957	TSS200	3.771	3.31	0.0300453
10467	ZNHIT1	cg13523386	TSS200	2.827	1.928	0.0300677
80381	CD276	cg01485645	Body	3.173	2.472	0.0300763
23032	USP33	cg16547341	TSS1500	3.68	3.202	0.030083
84231	TRAF7	cg00302793	1stExon	3.033	2.21	0.0300848
196	AHR	cg13676215	TSS1500	3.203	2.534	0.0301011
3184	HNRNPD	cg17587934	TSS1500	3.504	2.979	0.030105
23598	PATZ1	cg10377274	Body	3.758	3.295	0.0301053
1838	DTNB	cg16097079	TSS200	3.814	3.353	0.0301171
56917	MEIS3	cg02917381	TSS1500	3.424	2.862	0.0301227
23299	BICD2	cg16225441	TSS200	3.847	3.379	0.0301327
11079	RER1	cg06905862	TSS200	3.676	3.191	0.0301353
2615	LRRC32	cg19766460	Body	3.852	3.388	0.0301373
9231	DLG5	cg15815843	1stExon	-2.934	-1.962	0.0301836
64222	TOR3A	cg21374864	TSS200	3.451	2.898	0.0301876
11316	COPE	cg14047656	TSS1500	3.46	2.916	0.030202
5119	CHMP1A	cg11688219	TSS1500	3.748	3.281	0.0302078
23660	ZKSCAN5	cg26670626	5'UTR	3.457	2.91	0.0302104
7444	VRK2	cg01739965	TSS200	2.917	2.051	0.0302512
64897	C12orf43	cg22941086	TSS200	3.623	3.12	0.0302554
10424	PGRMC2	cg05397738	TSS1500	3.424	2.861	0.030256
1915	EEF1A1	cg09848198	TSS1500	3.205	2.537	0.0302725
3672	ITGA1	cg12197254	5'UTR	3.313	2.708	0.0302872
29789	OLA1	cg26399113	TSS1500	3.338	2.739	0.0302883
55663	ZNF446	cg18997662	1stExon	3.87	3.403	0.0302952
5528	PPP2R5D	cg22004151	Body	3.144	2.407	0.0302957
10963	STIP1	cg06349174	5'UTR	3.307	2.7	0.0303123
11137	PWP1	cg19522294	TSS1500	2.997	2.151	0.0303193
51148	CERCAM	cg22780428	1stExon	2.831	1.93	0.0303264
55246	CCDC25	cg16017358	Body	3.787	3.325	0.0303323
284615	ANKRD34A	cg18418503	5'UTR	3.837	3.369	0.0303393
3297	HSF1	cg19016517	Body	3.479	2.938	0.030352
7227	TRPS1	cg21291896	5'UTR	3.592	3.087	0.03039
144347	FAM101A	cg23110514	5'UTR	2.873	1.991	0.0304008
55353	LAPTM4B	cg17820591	TSS1500	3.839	3.37	0.030423
8666	EIF3G	cg27158143	TSS1500	3.855	3.391	0.030432
124540	MSI2	cg02883161	TSS1500	3.654	3.158	0.030444
2538	G6PC	cg19310430	5'UTR	3.14	2.399	0.0304543
5223	PGAM1	cg23923462	TSS200	3.423	2.86	0.0304762
11168	PSIP1	cg04686412	5'UTR	2.825	1.925	0.0304881
22807	IKZF2	cg12733430	TSS1500	2.832	1.931	0.030518
9616	RNF7	cg10082991	1stExon	3.544	3.033	0.0305183
56894	AGPAT3	cg11166823	TSS1500	3.684	3.205	0.0305649
6150	MRPL23	cg02032115	TSS1500	3.537	3.025	0.030581
3118	HLA-DQA2	cg18462653	Body	3.039	2.213	0.0305837
55161	TMEM33	cg20001829	5'UTR	3.865	3.4	0.0305856
2074	ERCC6	cg13057891	1stExon	2.855	1.957	0.0306258
3588	IL10RB	cg19019972	1stExon	3.438	2.881	0.0306481
27133	KCNH5	cg10883352	0	3.049	2.235	0.0306484
4792	NFKBIA	cg23738770	TSS1500	3.7	3.22	0.0306842
5201	PFDN1	cg15811235	5'UTR	3.709	3.235	0.030685
10109	ARPC2	cg15628498	TSS1500	3.113	2.336	0.030687
10961	ERP29	cg20273774	TSS1500	3.678	3.194	0.0307307
83640	FAM103A1	cg07126839	1stExon	3.583	3.077	0.0307335
120227	CYP2R1	cg00436603	TSS200	3.852	3.387	0.0307435
5689	PSMB1	cg05059825	TSS1500	3.4	2.83	0.0307516
7733	ZNF180	cg13919607	TSS200	3.246	2.604	0.0307672
23644	EDC4	cg22657536	TSS1500	3.768	3.306	0.0307733
6256	RXRA	cg03909500	1stExon	3.602	3.103	0.0307838
8289	ARID1A	cg17385674	TSS1500	3.533	3.02	0.0308114
79982	DNAJB14	cg24995798	5'UTR	3.674	3.189	0.0308334
54819	ZCCHC10	cg18731014	1stExon	3.681	3.202	0.0308497
64682	ANAPC1	cg17259741	5'UTR	3.59	3.083	0.0308505
23768	FLRT2	cg21111471	TSS1500	3.415	2.853	0.0308543
4953	ODC1	cg14260458	TSS1500	3.589	3.083	0.0308747
51550	CINP	cg22267176	TSS1500	3.497	2.97	0.0309031
84067	FAM160A2	cg16406212	5'UTR	3.65	3.152	0.03091
54853	WDR55	cg15498283	1stExon	3.653	3.158	0.0309116
2739	GLO1	cg21142398	TSS1500	3.725	3.256	0.0309122
51474	LIMA1	cg12491710	TSS1500	3.547	3.036	0.0309183
81853	TMEM14B	cg13834567	Body	3.627	3.123	0.0309231
10329	TMEM5	cg25605045	TSS200	3.533	3.02	0.0309238
271	AMPD2	cg20693880	5'UTR	3.79	3.328	0.0309386
5589	PRKCSH	cg02973263	TSS200	3.645	3.143	0.0309612
23760	PITPNB	cg22968401	5'UTR	3.651	3.152	0.0309703
55093	WDYHV1	cg00168785	5'UTR	3.051	2.237	0.0309907
221504	ZBTB9	cg14560064	TSS200	3.826	3.358	0.0310078
10553	HTATIP2	cg03373442	TSS1500	3.104	2.326	0.0310097
81603	TRIM8	cg15016234	1stExon	3.431	2.874	0.0310265
285267	ZNF619	cg12626085	Body	3.138	2.391	0.0310277
9048	ARTN	cg22930187	TSS200	3.299	2.684	0.03107
23479	ISCU	cg04451988	Body	3.679	3.197	0.03107
23039	XPO7	cg17093267	TSS1500	3.709	3.235	0.0310732
387509	GPR153	cg00587613	TSS200	3.25	2.609	0.0310759
7351	UCP2	cg19560758	TSS1500	3.819	3.354	0.0310853
23049	SMG1	cg21366535	TSS200	3.672	3.187	0.0310893
255082	CASC2	cg15223781	5'UTR	3.658	3.169	0.031106
7311	UBA52	cg04582938	TSS1500	3.742	3.275	0.0311126
6159	RPL29	cg12556991	1stExon	3.446	2.892	0.0311205
5190	PEX6	cg21176048	TSS1500	3.488	2.952	0.0311215
8936	WASF1	cg11806749	Body	3.537	3.024	0.031135
3916	LAMP1	cg23690380	1stExon	2.925	2.059	0.0311392
84342	COG8	cg27196102	TSS1500	3.743	3.275	0.031141
80821	DDHD1	cg19486271	TSS1500	2.949	2.084	0.0311524
1164	CKS2	cg19154438	5'UTR	3.775	3.315	0.0311751
10712	FAM189B	cg27141427	5'UTR	3.322	2.718	0.0311945
51295	ECSIT	cg23960723	TSS1500	3.169	2.465	0.0312194
956	ENTPD3	cg17018517	Body	3.397	2.824	0.0312269
5863	RGL2	cg20713333	5'UTR	3.385	2.81	0.0312315
79918	SETD6	cg23042138	Body	2.991	2.141	0.0312333
123355	LRRC28	cg07874155	5'UTR	3.425	2.866	0.0312381
54958	TMEM160	cg05322222	TSS1500	3.68	3.2	0.0312579
54977	SLC25A38	cg07911673	1stExon	2.823	1.92	0.0312705
9761	MLEC	cg05861567	5'UTR	3.479	2.939	0.0312787
8601	RGS20	cg26320696	TSS200	2.983	2.121	0.031301
196410	METTL7B	cg07715894	1stExon	3.403	2.834	0.0313238
127700	OSCP1	cg25482967	Body	3.516	2.996	0.0313297
84233	TMEM126A	cg23886551	TSS1500	3.681	3.203	0.0313501
64223	MLST8	cg07437033	5'UTR	2.877	1.996	0.0313657
7417	VDAC2	cg04525496	1stExon	3.505	2.983	0.0313663
11252	PACSIN2	cg25929421	TSS1500	3.57	3.063	0.0313725
51588	PIAS4	cg05795157	Body	3.739	3.267	0.0313797
9656	MDC1	cg17543123	TSS1500	3.778	3.319	0.0313846
7447	VSNL1	cg21929875	5'UTR	3.231	2.577	0.0313879
9682	KDM4A	cg20918903	5'UTR	3.409	2.845	0.0314088
56957	OTUD7B	cg04458139	5'UTR	3.701	3.221	0.03141
5886	RAD23A	cg23881601	1stExon	2.799	1.888	0.0314106
138429	PIP5KL1	cg00782174	1stExon	3.021	2.198	0.0314208
79070	KDELC1	cg07149772	Body	3.264	2.635	0.0314346
6603	SMARCD2	cg15830940	5'UTR	3.676	3.191	0.0314459
11132	CAPN10	cg05072951	1stExon	3.177	2.48	0.0314466
55174	INTS10	cg10670077	Body	3.315	2.71	0.0314497
84881	RPUSD4	cg21459710	Body	3.342	2.745	0.0314714
26504	CNNM4	cg05941634	TSS1500	3.807	3.344	0.031477
26256	CABYR	cg21518947	TSS200	3.528	3.011	0.0314809
2113	ETS1	cg03764352	TSS200	3.623	3.12	0.0314818
79595	SAP130	cg12099051	TSS1500	3.747	3.279	0.0314846
27074	LAMP3	cg12228611	TSS200	3.722	3.252	0.0314858
267	AMFR	cg11395917	5'UTR	3.139	2.395	0.0314897
55810	FOXJ2	cg01294702	5'UTR	3.757	3.292	0.0314921
9857	CEP350	cg03424436	5'UTR	3.365	2.788	0.0314935
79095	C9orf16	cg27076139	TSS1500	3.664	3.174	0.0315044
3182	HNRNPAB	cg14023558	TSS1500	3.718	3.246	0.0315159
89891	WDR34	cg05375800	5'UTR	3.705	3.225	0.0315171
6993	DYNLT1	cg00720137	Body	3.62	3.118	0.0315218
84895	FAM73B	cg23855566	TSS200	3.245	2.603	0.0315474
2059	EPS8	cg14407667	TSS1500	3.748	3.281	0.0315501
5636	PRPSAP2	cg20842040	1stExon	3.393	2.82	0.0315503
283635	FAM177A1	cg13414044	1stExon	3.305	2.693	0.0315519
51678	MPP6	cg02045085	5'UTR	3.637	3.135	0.0315581
9375	TM9SF2	cg20277416	TSS1500	3.268	2.641	0.031585
22858	ICK	cg11195002	TSS1500	3.287	2.668	0.031587
54811	ZNF562	cg05221167	TSS200	3.501	2.978	0.0316024
81542	TMX1	cg18277508	1stExon	3.336	2.735	0.0316127
57513	CASKIN2	cg14455991	Body	3.655	3.164	0.0316298
10775	POP4	cg16235860	1stExon	3.578	3.073	0.0316377
2494	NR5A2	cg03327494	1stExon	3.026	2.207	0.0316486
91137	SLC25A46	cg24697682	TSS200	2.881	2.003	0.031651
2254	FGF9	cg16248277	TSS1500	3.018	2.195	0.0316694
6483	ST3GAL2	cg23812886	TSS200	3.561	3.05	0.0316705
84991	RBM17	cg02528468	TSS1500	3.284	2.665	0.0316794
29946	SERTAD3	cg25060020	TSS1500	3.675	3.19	0.0316818
55283	MCOLN3	cg06586599	5'UTR	2.991	2.142	0.0317231
1762	DMWD	cg27089973	TSS1500	3.44	2.885	0.0317253
1366	CLDN7	cg03863549	TSS200	3.588	3.081	0.0317313
11007	CCDC85B	cg18801806	Body	3.517	2.997	0.031736
83648	FAM167A	cg01069256	TSS1500	3.275	2.651	0.031741
26589	MRPL46	cg06885524	1stExon	3.596	3.094	0.0317466
6617	SNAPC1	cg24593475	1stExon	3.494	2.963	0.0317631
5825	ABCD3	cg24215727	TSS1500	3.777	3.318	0.0317668
147381	CBLN2	cg03147542	TSS1500	2.86	1.972	0.0317747
113201	CASC4	cg12400881	1stExon	3.447	2.893	0.0317918
9260	PDLIM7	cg20305610	5'UTR	3.601	3.101	0.031793
7884	SLBP	cg11721194	Body	3.565	3.056	0.0318054
55374	TMCO6	cg00916199	Body	3.765	3.302	0.0318087
9053	MAP7	cg12727374	Body	3.524	3.003	0.0318431
53938	PPIL3	cg00466544	TSS1500	2.815	1.91	0.0318645
5162	PDHB	cg17725968	TSS1500	3.71	3.239	0.0318713
26747	NUFIP1	cg22836370	1stExon	2.906	2.036	0.0318759
64324	NSD1	cg15572745	5'UTR	3.018	2.196	0.0318846
997	CDC34	cg10910775	1stExon	3.299	2.685	0.0318955
87	ACTN1	cg25126812	1stExon	3.664	3.174	0.0319099
116115	ZNF526	cg18793806	TSS1500	3.524	3.004	0.0319138
4620	MYH2	cg15488251	TSS1500	3.329	2.725	0.0319218
3887	KRT81	cg20683151	1stExon	-2.782	-1.832	0.0319257
196264	MPZL3	cg15376097	TSS1500	3.073	2.268	0.0319308
55151	TMEM38B	cg16510657	1stExon	3.646	3.144	0.0319551
22853	LMTK2	cg09636671	TSS200	3.654	3.159	0.0319599
79725	THAP9	cg08573687	TSS200	2.793	1.881	0.03196
55280	CWF19L1	cg09229912	1stExon	2.823	1.921	0.031962
23013	SPEN	cg24675098	TSS200	3.347	2.754	0.0319662
3832	KIF11	cg19795898	Body	3.466	2.922	0.0319853
51727	CMPK1	cg15240064	TSS1500	3.795	3.336	0.0320251
8887	TAX1BP1	cg10387416	5'UTR	3.081	2.287	0.0320404
55249	YY1AP1	cg20082357	5'UTR	3.388	2.815	0.0320424
6175	RPLP0	cg21651436	1stExon	3.635	3.132	0.0320665
8526	DGKE	cg13634319	TSS1500	2.967	2.1	0.0320835
9528	TMEM59	cg14353162	TSS200	3.66	3.17	0.0320994
1031	CDKN2C	cg18489719	TSS1500	3.443	2.889	0.0321005
9623	TCL1B	cg21049762	TSS1500	2.818	1.913	0.0321171
51073	MRPL4	cg04912278	5'UTR	3.169	2.461	0.0321275
2787	GNG5	cg20646490	1stExon	3.671	3.187	0.0321335
84858	ZNF503	cg06731599	Body	3.704	3.222	0.0321814
5440	POLR2K	cg12073949	1stExon	3.156	2.438	0.0322081
7077	TIMP2	cg18289259	TSS1500	3.712	3.24	0.0322106
7390	UROS	cg06479426	5'UTR	3.093	2.313	0.0322197
5921	RASA1	cg17279839	5'UTR	3.274	2.648	0.0322285
10253	SPRY2	cg04138756	TSS1500	3.592	3.088	0.0322315
54865	GPATCH4	cg06526829	1stExon	2.914	2.048	0.032239
6599	SMARCC1	cg18071006	TSS200	3.586	3.079	0.0322435
54878	DPP8	cg04915182	5'UTR	3.469	2.926	0.0322438
4781	NFIB	cg23517548	1stExon	3.609	3.11	0.032248
54733	SLC35F2	cg17990871	TSS1500	3.646	3.146	0.0322512
29893	PSMC3IP	cg19875216	1stExon	3.738	3.266	0.0322647
55755	CDK5RAP2	cg01920829	1stExon	3.411	2.846	0.0322911
51654	CDK5RAP1	cg11353032	TSS200	3.595	3.091	0.0322962
3301	DNAJA1	cg11856697	5'UTR	3.458	2.912	0.0323002
162972	ZNF550	cg01510051	TSS1500	3.393	2.82	0.0323042
58190	CTDSP1	cg23889021	1stExon	3.203	2.536	0.0323057
55296	TBC1D19	cg11919694	1stExon	3.647	3.146	0.0323167
27124	INPP5J	cg24618244	5'UTR	2.834	1.933	0.0323264
90952	ESAM	cg08554114	TSS1500	3.385	2.81	0.0323288
1316	KLF6	cg12848131	5'UTR	3.094	2.315	0.032329
1806	DPYD	cg07656391	5'UTR	3.506	2.986	0.03237
7781	SLC30A3	cg03875195	TSS1500	3.113	2.338	0.0323759
9924	PAN2	cg14642338	TSS1500	-3.548	-2.518	0.0323897
79643	CHMP6	cg02471507	1stExon	3.67	3.186	0.0324209
51562	MBIP	cg25107978	TSS200	3.73	3.261	0.0324316
1857	DVL3	cg08158570	1stExon	3.732	3.261	0.0324342
2730	GCLM	cg25524473	Body	3.15	2.419	0.0324359
5706	PSMC6	cg08722104	TSS1500	3.33	2.726	0.0324385
79590	MRPL24	cg20492933	TSS200	3.669	3.185	0.0324457
9712	USP6NL	cg17239761	Body	3.488	2.952	0.0324458
734	OSGIN2	cg00728602	1stExon	3.616	3.115	0.0324473
7011	TEP1	cg02016419	TSS1500	3.39	2.817	0.0324627
9055	PRC1	cg10742801	Body	3.078	2.281	0.0324793
3570	IL6R	cg15703690	Body	3.238	2.587	0.0324796
10523	CHERP	cg12569516	1stExon	3.566	3.057	0.0325058
4047	LSS	cg04618607	1stExon	3.401	2.831	0.0325122
25852	ARMC8	cg13272327	1stExon	3.208	2.541	0.0325163
55216	C11orf57	cg01618304	1stExon	3.588	3.08	0.0325186
8546	AP3B1	cg15009698	5'UTR	2.787	1.874	0.0325287
64976	MRPL40	cg21154823	Body	2.838	1.937	0.0325375
6184	RPN1	cg26911140	5'UTR	3.588	3.082	0.0325417
23568	ARL2BP	cg02078356	Body	3.585	3.078	0.0325484
7297	TYK2	cg22337624	5'UTR	3.726	3.259	0.0325487
51496	CTDSPL2	cg11171719	1stExon	3.3	2.685	0.0325522
6205	RPS11	cg08269321	1stExon	3.34	2.742	0.0325576
26108	PYGO1	cg18606310	1stExon	-3.526	-2.475	0.0325649
57522	SRGAP1	cg07746918	1stExon	3.253	2.616	0.0325653
54936	ADPRHL2	cg20815063	5'UTR	3.538	3.028	0.0325681
55422	ZNF331	cg22628694	TSS1500	3.077	2.279	0.0325901
901	CCNG2	cg04084172	5'UTR	3.593	3.09	0.0325953
7700	ZNF141	cg18717447	5'UTR	2.838	1.942	0.0326174
130940	CCDC148	cg14167017	TSS200	2.815	1.91	0.032622
114882	OSBPL8	cg23617121	Body	3.652	3.155	0.0326234
10430	TMEM147	cg17366325	Body	3.168	2.46	0.0326297
153684	LOC153684	cg08525481	Body	3.554	3.045	0.0326313
51144	HSD17B12	cg04241572	Body	3.5	2.976	0.0326424
2077	ERF	cg19308222	TSS1500	3.595	3.091	0.0326454
9013	TAF1C	cg00021527	TSS1500	3.288	2.669	0.0326503
100505741	SPATA1	cg08331313	1stExon	3.754	3.289	0.0326531
9668	ZNF432	cg12104707	TSS200	2.898	2.022	0.0326575
11135	CDC42EP1	cg04453065	1stExon	3.644	3.142	0.0326877
84795	PYROXD2	cg23412777	TSS1500	2.913	2.044	0.0326939
112858	TP53RK	cg03761560	5'UTR	3.261	2.631	0.0327042
3175	ONECUT1	cg13347296	Body	3.576	3.07	0.0327244
231	AKR1B1	cg18416881	5'UTR	3.474	2.932	0.0327307
6118	RPA2	cg24511534	1stExon	3.505	2.985	0.0327372
57502	NLGN4X	cg02345317	TSS200	3.661	3.17	0.0327388
29919	C18orf8	cg15663121	TSS1500	3.702	3.222	0.0327508
283	ANG	cg00012199	TSS1500	3.276	2.654	0.0327642
92285	ZNF585B	cg12195135	TSS1500	3.426	2.869	0.0327722
199870	FAM76A	cg00729541	TSS1500	3.529	3.013	0.0327769
130612	TMEM198	cg03157806	5'UTR	3.713	3.241	0.0328184
4233	MET	cg13917504	TSS1500	3.042	2.221	0.0328185
6789	STK4	cg23080667	TSS1500	3.123	2.36	0.0328207
64121	RRAGC	cg25822709	TSS1500	3.406	2.838	0.0328224
1209	CLPTM1	cg23306832	Body	3.267	2.64	0.0328228
55751	TMEM184C	cg18394496	5'UTR	3.408	2.841	0.0328314
55294	FBXW7	cg07125166	TSS200	2.79	1.88	0.0328414
6635	SNRPE	cg04506628	Body	3.491	2.956	0.0328436
1495	CTNNA1	cg04493740	5'UTR	3.345	2.751	0.032848
26127	FGFR1OP2	cg09445097	5'UTR	2.761	1.85	0.032867
3927	LASP1	cg17001703	TSS200	3.48	2.941	0.0328862
51157	ZNF580	cg16731240	TSS200	3.712	3.24	0.0328912
10773	ZBTB6	cg14186992	TSS1500	3.556	3.047	0.0329029
6390	SDHB	cg05725452	1stExon	2.968	2.101	0.0329096
10135	NAMPT	cg02196730	Body	2.873	1.992	0.0329193
6721	SREBF2	cg14838256	1stExon	3.445	2.892	0.0329327
817	CAMK2D	cg09906488	TSS1500	2.887	2.007	0.0329428
64411	ARAP3	cg11136562	5'UTR	2.763	1.852	0.0329506
[truncated: 1,767 more rows]
