# Supplementary material for: pathCHEMO, a generalizable computational framework uncovers molecular pathways of chemoresistance in lung adenocarcinoma
Source: Commun Biol. 2019 Sep 6;2:334. doi: 10.1038/s42003-019-0572-6 (PMC6731276; doi:10.1038/s42003-019-0572-6)
Supplement: Supplementary file 4 — Supplementary Data 2 [file 42003_2019_572_MOESM4_ESM.xlsx]

## Sheet: Supplementary Data 2 (A)
Supplementary Data 2 (A) Related to Fig. 2(b-c), 3, Supplementary Fig. 2-3, 7: Treatment response (carboplatin-paclitaxel in lung adenocarcinoma) composite expression pathway signature, comparing poor response and favorable response patients, with sign of the analysis, NES, p-value, and genes in the leading edge indicated.
pathways	origin	p-value	NES	number of genes in the pathway	number of genes in the leading edge	leading edge genes
REACTOME_CELL_CYCLE_MITOTIC	absolute	0.001	10.128	306	176	E2F1 CENPQ RFC3 RPA3 MCM6 MCM8 MAPRE1 PRIM2 PCNA FGFR1OP SPC24 PRIM1 GMNN RRM2 CDC7 CENPN ZWILCH CDC6 CENPL PPP2R5D RFC4 CCNE2 NUP37 MCM10 CENPK DSN1 SPC25 CENPI SKP2 RFC5 BUB1 DNA2 CASC5 SGOL2 TFDP1 FBXO5 DBF4 CENPO AURKA GINS1 POLA2 MCM3 PSMA7 ERCC6L CENPM SGOL1 MAD2L1 CCNA2 PSMC2 PSMA2 CDK2 MCM2 TUBB BUB1B CKS1B MCM7 CENPP PSMD7 CENPA PLK4 POLE2 CDC2 PSMB1 PSMD14 ANAPC11 PSMD11 INCENP PSMD10 K…
REACTOME_MITOTIC_M_M_G1_PHASES	signed	0.001	8.793	157	102	E2F1 CENPQ MCM6 MCM8 MAPRE1 SPC24 GMNN CENPN ZWILCH CDC6 CENPL PPP2R5D NUP37 CENPK DSN1 SPC25 CENPI BUB1 CASC5 SGOL2 FBXO5 CENPO MCM3 PSMA7 ERCC6L CENPM SGOL1 MAD2L1 PSMC2 PSMA2 MCM2 BUB1B MCM7 CENPP PSMD7 CENPA PSMB1 PSMD14 PSMD11 INCENP PSMD10 KIF23 PSMC1 CDT1 PSMB6 E2F2 MIS12 AURKB UBB E2F3 PSMB3 NUP43 NUF2 CDCA8 ZWINT PSMD3 XPO1 NSL1 NUP133 PSMB4 NUP85 PLK1 NDC80 PSMB5 PSMC4 CENPH RAD21 CENPE…
REACTOME_DOWNSTREAM_EVENTS_IN_GPCR_SIGNALING	signed	0.001	8.718	448	178	CCR9 CNR2 PDE2A CXCR5 MGLL S1PR2 RASGRF1 PDE7B CNR1 ADRA1D GNG7 PDE4D ADRB2 GPR68 AVPR2 PDE7A AGTR1 SCTR P2RY11 P2RY14 PDE3B RAMP2 ARHGEF17 CCR6 ARHGEF2 ADRA2A EDNRB PDE4C PLCB2 CCL27 ARHGEF1 GRK5 OXER1 S1PR4 GNAQ AGTR2 DGKA CCR7 GABBR2 PNOC C3 GNG2 NPY1R PLXNB1 PTGIR RHOG POMC CXCR4 S1PR1 AKAP13 PDE1B ARHGEF18 CXCL2 CXCL5 RHOB DRD4 ARHGEF7 ADRB1 GIPR GNAI2 GPR17 P2RY4 ARHGEF12 PYY NPY2R GNB4 NPY…
REACTOME_GPCR_LIGAND_BINDING	signed	0.001	8.233	392	121	CCR9 CNR2 CXCR5 S1PR2 CNR1 ADRA1D GNG7 ADRB2 GPR68 CCL22 AVPR2 CCL17 GRM2 AGTR1 SCTR P2RY11 P2RY14 TAS1R1 WNT7A RAMP2 CCR6 WNT2 ADRA2A DARC EDNRB CCL27 OXER1 S1PR4 AGTR2 FZD4 WNT1 CCR7 GABBR2 PNOC C3 GNG2 GRM6 CX3CL1 NPY1R PTGIR POMC CXCR4 S1PR1 CXCL2 CXCL5 SHH DRD4 ADRB1 P2RY8 GIPR GPR17 P2RY4 PYY NPY2R GNB4 NPY5R PPBP TBXA2R VIPR1 CCL19 RXFP2 CXCL1 WNT6 NPY WNT3A RXFP1 ADORA2A GPR4 AVPR1A VIP F…
KEGG_CYTOKINE_CYTOKINE_RECEPTOR_INTERACTION	signed	0.001	7.454	267	113	CCR9 TNFRSF13B TNFRSF10B CXCR5 LTB CCL22 CCL14 CCL17 TGFB2 FIGF BMP7 CCR6 CNTFR IL12B CCL27 IL1R1 EDA2R CCR7 CSF3 FLT4 TNFRSF14 CSF3R CX3CL1 IL13 FLT1 CXCR4 CXCL2 TSLP CXCL5 IL2 IL17A ACVR2B TNFSF14 IL3RA IL5RA MPL ACVRL1 EDAR TNFRSF10D PPBP IL4 CCL19 TGFBR2 CXCL1 IL26 EDA CD40LG IL19 IL24 CNTF FLT3LG PDGFB IL2RG CCL16 IL3 CCL3L3 GHR TNFRSF4 CCL21 IL23A CCL23 CD27 IL4R TNFRSF8 CXCL13 TNFRSF1B ACV…
REACTOME_HEMOSTASIS	signed	0.001	7.265	274	104	TFPI F3 MGLL APOB GP1BA GNG7 ESAM SELP GAS6 LEFTY2 VWF TGFB2 FIGF JAM2 SERPINC1 ADRA2A RASGRP2 ACTN2 SLC7A10 ITGA5 L1CAM AMICA1 MMRN1 GNAQ DGKA PLCG2 F11 PRKCB GNG2 KLKB1 RASGRP3 P2RX1 TEK SERPINE1 ATP1B2 PRKCZ ITGA3 GNAI2 MAG THBS1 GNB4 PPBP TBXA2R PRKCG F11R SYK F10 SERPINF2 INPP5D ACTN4 SERPING1 AKT2 ITGAX DGKD CAV1 ITPR3 CLU THBS3 DAGLB PPIL2 PIK3R1 SERPINA1 PDGFB FLNA APBB1IP SELL PIK3R2 PIK…
KEGG_FOCAL_ADHESION	signed	0.001	7.081	201	90	LAMB2 RASGRF1 LAMA3 TNXB VWF PIP5K1C CCND2 LAMA2 COL6A6 FIGF PARVA FLNB ACTN2 IGF1R SHC3 ITGA5 MYLK ACTB LAMA4 ITGB6 FLT4 RAF1 PRKCB PIK3R3 FLT1 LAMA5 PAK7 TNC PARVG JUN ITGA3 COL4A6 THBS1 PXN LAMC3 PRKCG ITGA9 ACTN4 CAV3 AKT2 MYL9 CAV1 DOCK1 THBS3 TNN PIK3R1 PDGFB FLNA PIK3R2 CAV2 LAMB1 VASP ITGA8 BAD MYL2 PIK3CD RAPGEF1 ITGA1 TLN1 COL4A2 CCND3 VCL MYL12A MAPK10 THBS4 RAC2 ITGA2 HGF DIAPH1 COL4A…
REACTOME_CELL_CYCLE_CHECKPOINTS	absolute	0.001	7.014	110	75	RFC3 RPA3 MCM6 MCM8 CDC7 CDC6 RFC4 CCNE2 MCM10 RFC5 DBF4 MCM3 PSMA7 MAD2L1 PSMC2 PSMA2 CDK2 MCM2 BUB1B CHEK1 MCM7 PSMD7 CDC2 PSMB1 PSMD14 ANAPC11 PSMD11 PSMD10 ANAPC1 PSMC1 RFC2 PSMB6 CCNB2 UBB CDC25A PSMB3 RPA1 CDC25C ANAPC10 PSMD3 ANAPC5 PSMB4 RAD1 PSMB5 PSMC4 HUS1 PSMA5 PSMD8 CDC20 PSMC6 MCM5 PSMA3 CHEK2 PSME3 PSMD12 CCNB1 ANAPC7 CLSPN PSMB8 PSMD4 RFWD2 PSMD2 CDC23 PSMA6 CDC26 BUB3 PSMB7 PSMD9…
REACTOME_MITOTIC_PROMETAPHASE	signed	0.001	6.857	92	44	CENPQ MAPRE1 SPC24 CENPN ZWILCH CENPL PPP2R5D NUP37 CENPK DSN1 SPC25 CENPI BUB1 CASC5 SGOL2 CENPO ERCC6L CENPM SGOL1 MAD2L1 BUB1B CENPP CENPA INCENP MIS12 AURKB NUP43 NUF2 CDCA8 ZWINT XPO1 NSL1 NUP133 NUP85 PLK1 NDC80 CENPH RAD21 CENPE BIRC5 NUP107 KIF2C CDC20 APITD1
REACTOME_CLASS_A1_RHODOPSIN_LIKE_RECEPTORS	signed	0.001	6.843	292	102	CCR9 CNR2 CXCR5 S1PR2 CNR1 ADRA1D ADRB2 GPR68 CCL22 AVPR2 CCL17 AGTR1 P2RY11 P2RY14 CCR6 ADRA2A DARC EDNRB CCL27 OXER1 S1PR4 AGTR2 CCR7 PNOC C3 CX3CL1 NPY1R PTGIR POMC CXCR4 S1PR1 CXCL2 CXCL5 DRD4 ADRB1 P2RY8 GPR17 P2RY4 PYY NPY2R NPY5R PPBP TBXA2R CCL19 RXFP2 CXCL1 NPY RXFP1 ADORA2A GPR4 AVPR1A FFAR3 CCL16 FFAR1 PTGER1 CCL3L3 NPFF CCL21 CHRM2 CCL23 GPR55 GPR18 ADORA1 GPR132 CXCL13 GNRHR APLN EDN…
REACTOME_GENE_EXPRESSION	signed	0.001	6.795	425	179	MED20 CSTF1 NUP93 RAE1 NUP37 EIF3J NARS2 CPSF2 YARS2 DARS2 EIF5 MED6 DARS CSTF2 NUP155 CPSF3 POLR2B POLR2D POLR2C CDK8 SUPT16H EIF4E NUP35 GTF2E1 EIF2S1 FARS2 GTF2H4 GTF2H3 PHF5A IARS NUP54 NCBP1 MARS2 NUPL2 LSM2 EIF2S2 NUP43 SNRPB RPL27 NUP133 HNRNPL NUP85 FARSA TAF4 KARS CCNC MARS TARS DDX23 SNRPA1 NUP205 SF3A3 EIF2B3 PRPF4 NHP2L1 MED10 NUP107 EFTUD2 RARS2 DHX9 SNRNP40 NUDT21 TBP GTF2H2 EEF1E1 …
REACTOME_DNA_REPAIR	signed	0.001	6.702	104	64	LIG3 RFC3 RPA3 PCNA FANCI FANCG RAD51 RFC4 FANCD2 RFC5 FANCB UBE2T C19orf40 MGMT POLR2B POLR2D POLR2C BRCA2 POLE2 FANCE RFC2 GTF2H4 FEN1 GTF2H3 APEX1 BRCA1 UBB TDP1 POLD2 RPA1 RAD23B FANCM XRCC4 FANCL LIG1 POLD3 POLD4 FANCA TP53BP1 USP1 GTF2H2 ERCC8 MNAT1 ALKBH2 ERCC3 MRE11A POLR2G POLR2H TDG MAD2L2 FANCF MUTYH ALKBH3 XRCC6 POLD1 POLR2J SMUG1 OGG1 FANCC POLR2K RPA2 PALB2 POLR2F MDC1
REACTOME_TRANSCRIPTION	signed	0.001	6.665	197	89	GTF3C3 POLR1B CSTF1 MTERF CPSF2 TFB2M POLR1C SNAPC5 CSTF2 CPSF3 POLR2B SSB POLR2D POLR2C SUPT16H HIST1H2BN GTF2E1 TAF1B GTF2H4 GTF2H3 NCBP1 TAF1A H2AFZ HIST1H2BL HIST1H3A HIST1H4I TFAM TAF4 HIST1H3B POLR3F HIST1H3J GTF3C2 HIST1H2BO HIST1H2BE HIST1H3H HIST1H2BB SNAPC1 NUDT21 TBP GTF2H2 HIST1H2BJ TAF13 TAF5 MNAT1 RNGTT ERCC3 CCNT1 U2AF2 BRF2 SUPT4H1 POLR2G POLR2H TAF11 HIST1H4C HIST1H4D POLR3B GTF3…
REACTOME_SIGNALING_IN_IMMUNE_SYSTEM	signed	0.001	6.289	366	173	MAPKAPK2 TLR10 RPS6KA2 C4A APOB C7 EVL C6 ESAM SELP MASP1 GAS6 DUSP7 CD160 JAM2 CD81 ICAM2 C8B TLR5 DUSP6 CD19 IRAK3 MEF2C SLC7A10 ITGA5 L1CAM HLA-DOB AMICA1 IKBKB TLR9 C3 MASP2 TNFRSF14 BTLA RPS6KA3 CD34 TEK ATP1B2 JUN ITGA3 CD200 MAG ICAM4 TLR2 F11R LY86 ZFYVE20 NFKBIA INPP5D HLA-DOA RIPK3 MAP2K7 CD180 TRAF6 FOS CD40LG AKT2 ITGAX CAV1 PPIL2 PPP2R5B RPS6KA1 PIK3R1 SELL PIK3R2 WAS VASP PRKCQ SIGI…
REACTOME_DNA_REPLICATION_PRE_INITIATION	signed	0.001	6.216	76	56	E2F1 RPA3 MCM6 MCM8 PRIM2 PRIM1 GMNN CDC7 CDC6 MCM10 DBF4 POLA2 MCM3 PSMA7 PSMC2 PSMA2 CDK2 MCM2 MCM7 PSMD7 POLE2 PSMB1 PSMD14 PSMD11 PSMD10 PSMC1 CDT1 PSMB6 E2F2 UBB E2F3 PSMB3 RPA1 PSMD3 PSMB4 PSMB5 PSMC4 PSMA5 PSMD8 PSMC6 MCM5 PSMA3 PSME3 PSMD12 PSMB8 POLA1 PSMD4 PSMD2 PSMA6 PSMB7 PSMD9 PSMB2 RPA2 PSMA4 MCM4 PSMD6
REACTOME_G_ALPHA_I_SIGNALLING_EVENTS	signed	0.001	6.04	177	70	CCR9 CNR2 CXCR5 S1PR2 CNR1 GNG7 P2RY14 CCR6 ADRA2A CCL27 OXER1 S1PR4 AGTR2 CCR7 GABBR2 PNOC C3 GNG2 NPY1R POMC CXCR4 S1PR1 CXCL2 CXCL5 DRD4 GNAI2 GPR17 P2RY4 PYY NPY2R GNB4 NPY5R PPBP CCL19 CXCL1 NPY CCL16 CCL21 CHRM2 CCL23 GPR55 GNGT2 GPR18 ADORA1 CXCL13 APLN PDYN HEBP1 RGR HTR1A PPY INSL5 RLN3 HRH4 LPAR1 OPN1SW CXCL6 ADCY4 RHO CCL20 CXCL12 CCL5 GALR2 ADCY9 CXCL3 CXCL16 GNG12 P2RY13 HTR1F ADCY8
KEGG_HEMATOPOIETIC_CELL_LINEAGE	signed	0.001	5.807	88	50	MS4A1 CR2 CD22 CD1C GP1BA FCER2 CD1E CD1A CD19 ITGA5 IL1R1 CD59 CD37 CSF3 CSF3R CD34 IL3RA IL5RA ITGA3 IL4 CD44 FLT3LG GYPA IL3 IL4R ITGA1 CD55 ITGA2 IL1B CD3E FLT3 CD1B EPOR ANPEP EPO GP9 ITGB3 IL11RA ITGAM IL6R TNF CD1D HLA-DRB5 HLA-DRB1 CD4 MME HLA-DRA IL1A IL6 CR1
KEGG_CHEMOKINE_SIGNALING_PATHWAY	signed	0.001	5.769	190	83	CCR9 CXCR5 GNG7 CCL22 CCL14 CCL17 PRKCD ADRBK2 CCR6 RASGRP2 PLCB2 SHC3 CCL27 GRK5 IKBKB PRKACA CCR7 RAF1 PRKCB GNG2 PIK3R3 CX3CL1 CXCR4 CXCL2 CXCL5 PTK2B PRKCZ GNAI2 PXN GNB4 PPBP STAT2 NFKBIA CCL19 CXCL1 AKT2 PIK3R1 PIK3R2 CCL16 FGR WAS FOXO3 TIAM1 CCL3L3 CCL21 CCL23 PIK3CD GNGT2 JAK3 CXCL13 PLCB4 GSK3A CX3CR1 NCF1 PLCB3 RAC2 CCL2 SOS1 NFKBIB PIK3R5 CXCL6 NFKB1 ADCY4 SHC1 CCL20 XCR1 GRK6 HRAS GR…
KEGG_JAK_STAT_SIGNALING_PATHWAY	signed	0.001	5.626	155	59	SPRY4 SPRY1 CISH IL13RA2 CCND2 CNTFR IL12B SOCS2 CSF3 CSF3R PIK3R3 IL13 TSLP IL2 IL3RA IL5RA MPL IL4 STAT2 SOCS3 SPRED2 SOCS1 IL26 TYK2 CREBBP AKT2 IL19 IL24 CNTF PIK3R1 STAT6 IL2RG PIK3R2 IL3 JAK1 GHR IL23A PIK3CD STAT5A IL4R JAK3 CCND3 IFNK LEPR CSH1 EPOR EPO SOS1 IFNA14 IL11RA IFNA21 IFNA16 IFNA5 CBLB PIK3R5 CBL IL6R IL10RA LIF
KEGG_VASCULAR_SMOOTH_MUSCLE_CONTRACTION	signed	0.001	5.596	115	44	MYH11 ADRA1D PPP1R12B PRKCD AGTR1 CACNA1C CALML6 PLA2G5 NPR1 RAMP2 NPR2 PLCB2 ACTA2 MRVI1 ARHGEF1 MYLK GNAQ PRKACA RAF1 PRKCB ACTG2 PTGIR GUCY1A2 PRKCE CACNA1F PLA2G1B ARHGEF12 PLA2G2A GUCY1A3 PRKCG KCNMB1 JMJD7-PLA2G4B PLA2G4E CYP4A11 MYL9 ITPR3 ADORA2A AVPR1A PPP1R14A PRKCQ PLA2G12B CALCRL RAMP3 PLCB4
KEGG_MAPK_SIGNALING_PATHWAY	signed	0.001	5.591	267	105	MAPKAPK2 MKNK2 MAP3K4 RASGRF1 RPS6KA2 MKNK1 BDNF DUSP7 MAP3K6 FGFR2 CACNA1C CACNA1G TGFB2 GADD45B PLA2G5 JUND FGFR3 RASGRP2 DUSP6 FLNB FGF1 MEF2C IL1R1 IKBKB PRKACA DUSP1 RRAS FGF20 RAF1 PRKCB RPS6KA3 DUSP8 RASGRP3 DUSP10 JUN CACNA1F PLA2G1B FGF7 PLA2G2A RASGRP4 PPP3CC PRKCG JMJD7-PLA2G4B CACNA2D3 DUSP16 MAP2K7 TGFBR2 DUSP5 TRAF6 PLA2G4E FOS MAPK8IP3 MAP3K3 AKT2 MAP4K1 MAX PTPN5 RPS6KA1 CACNA2D2 …
REACTOME_AXON_GUIDANCE	signed	0.001	5.553	161	61	GFRA1 MYH11 DPYSL2 EVL MYH14 SEMA4D CACNA1C SEMA6A PIP5K1C CACNA1G COL6A6 SEMA5A DPYSL3 AGRN SEMA6D SRGAP3 RRAS SPTAN1 RAF1 PLXNB1 RHOG PAK7 RHOB PLXNA4 MYH10 CACNA1F MYH9 ARHGEF12 ABL2 CLASP1 PLXNA2 ABL1 MYL9 SPTBN1 PSPN COL9A2 GFRA4 SEMA4A VASP RND1 COL4A5 SPTBN5 ROBO2 ITGA1 TLN1 COL4A2 SRGAP2 RAC2 PLXNA1 COL4A4 ARHGEF11 COL6A2 COL4A3 SOS1 COL6A3 ROBO1 COL5A1 SLIT2 FYN FARP2 FGFR1
REACTOME_FORMATION_AND_MATURATION_OF_MRNA_TRANSCRIPT	signed	0.001	5.516	152	71	CSTF1 CPSF2 CSTF2 CPSF3 POLR2B POLR2D POLR2C SUPT16H GTF2E1 GTF2H4 GTF2H3 PHF5A NCBP1 LSM2 SNRPB HNRNPL TAF4 DDX23 SNRPA1 SF3A3 PRPF4 NHP2L1 EFTUD2 DHX9 SNRNP40 NUDT21 TBP GTF2H2 TAF13 TAF5 MNAT1 RNGTT HNRNPF ERCC3 HNRNPR CCNT1 U2AF2 SUPT4H1 SNRPD3 POLR2G POLR2H SNRPB2 HNRNPC SF3B14 SNRPG TAF11 CSTF3 SNRPE POLR2J SF3B5 MAGOH POLR2K TAF9 POLR2F GTF2A1 RBMX SF3B2 YBX1 SF3B3 SNRPD1 TCEB1 DNAJC8 RBM8…
REACTOME_PROCESSING_OF_CAPPED_INTRON_CONTAINING_PRE_MRNA	signed	0.001	5.442	138	61	CSTF1 NUP93 RAE1 NUP37 CPSF2 CSTF2 NUP155 CPSF3 POLR2B POLR2D POLR2C EIF4E NUP35 PHF5A NUP54 NCBP1 NUPL2 LSM2 NUP43 SNRPB NUP133 HNRNPL NUP85 DDX23 SNRPA1 NUP205 SF3A3 PRPF4 NHP2L1 NUP107 EFTUD2 DHX9 SNRNP40 NUDT21 SLBP HNRNPF NUP88 HNRNPR U2AF2 SNRPD3 POLR2G POLR2H NUP153 SNRPB2 HNRNPC SF3B14 SNRPG CSTF3 SNRPE NUPL1 POLR2J SF3B5 MAGOH POLR2K NUP160 POLR2F RBMX SF3B2 YBX1 SF3B3 SNRPD1
KEGG_CELL_ADHESION_MOLECULES_CAMS	signed	0.001	5.264	134	72	CD22 ESAM SELP CLDN1 NLGN4X JAM2 CDH4 ICAM2 CDH5 CLDN23 L1CAM CLDN5 HLA-DOB CADM3 CD34 MAG F11R CADM1 HLA-DOA SELE ITGA9 SDC4 CD40LG SELL CDH15 ITGA8 PVRL2 HLA-DPB1 SELPLG NLGN3 ICAM1 SDC1 HLA-DQA1 HLA-DQB1 PTPRM SPN CLDN2 ICOSLG ITGAM HLA-DPA1 PVRL3 CLDN9 HLA-DRB5 HLA-DRB1 CD4 HLA-DMA ITGAL NCAM2 HLA-DQA2 CD6 HLA-DRA NRXN2 CDH3 JAM3 CLDN20 NRXN3 ITGB2 CNTN2 NFASC NLGN2 PTPRF CD2 ITGA4 CLDN19 PTP…
REACTOME_FORMATION_OF_PLATELET_PLUG	signed	0.001	5.181	186	57	MGLL GP1BA GNG7 SELP GAS6 LEFTY2 VWF TGFB2 FIGF ADRA2A RASGRP2 ACTN2 MMRN1 GNAQ DGKA PLCG2 PRKCB GNG2 RASGRP3 P2RX1 SERPINE1 PRKCZ GNAI2 THBS1 GNB4 PPBP TBXA2R PRKCG SYK SERPINF2 ACTN4 SERPING1 AKT2 DGKD ITPR3 CLU THBS3 DAGLB PIK3R1 SERPINA1 PDGFB FLNA APBB1IP PIK3R6 CFD GNGT2 TLN1 STX4 A2M VCL THBS4 ITGA2 HGF VEGFC GP9 ITGB3 SOS1
REACTOME_PLATELET_ACTIVATION	signed	0.001	5.176	167	51	MGLL GP1BA GNG7 SELP GAS6 LEFTY2 VWF TGFB2 FIGF ACTN2 MMRN1 GNAQ DGKA PLCG2 PRKCB GNG2 P2RX1 SERPINE1 PRKCZ GNAI2 THBS1 GNB4 PPBP TBXA2R PRKCG SYK SERPINF2 ACTN4 SERPING1 AKT2 DGKD ITPR3 CLU THBS3 DAGLB PIK3R1 SERPINA1 PDGFB FLNA PIK3R6 CFD GNGT2 TLN1 STX4 A2M VCL THBS4 HGF VEGFC GP9 ITGB3
KEGG_NEUROACTIVE_LIGAND_RECEPTOR_INTERACTION	signed	0.001	5.17	272	63	CNR2 S1PR2 CNR1 ADRA1D ADRB2 AVPR2 GRM2 AGTR1 SCTR P2RY11 P2RY14 GRID1 GRIK4 ADRA2A EDNRB S1PR4 AGTR2 GABBR2 GRM6 NPY1R PTGIR S1PR1 P2RX1 DRD4 ADRB1 P2RX2 P2RY8 GIPR P2RY4 NPY2R NPY5R CTSG TBXA2R VIPR1 RXFP2 CHRNA3 GRIN2A RXFP1 ADORA2A AVPR1A CHRNA1 PTGER1 GHR PTH1R MAS1 GRIN3B CHRM2 CHRNA4 TRPV1 GABRA5 ADCYAP1R1 ADORA1 CALCRL GRIA1 GNRHR CHRNA10 LEPR CSH1 MC5R GRPR THRB NR3C1 MC2R
REACTOME_PEPTIDE_LIGAND_BINDING_RECEPTORS	signed	0.001	5.146	173	53	CCR9 CXCR5 CCL22 AVPR2 CCL17 AGTR1 CCR6 DARC EDNRB CCL27 AGTR2 CCR7 PNOC C3 CX3CL1 NPY1R POMC CXCR4 CXCL2 CXCL5 PYY NPY2R NPY5R PPBP CCL19 RXFP2 CXCL1 NPY RXFP1 AVPR1A CCL16 CCL3L3 NPFF CCL21 CCL23 CXCL13 APLN EDN3 CX3CR1 PDYN CCL2 EDN1 MC5R GRPR MC2R PROKR1 HEBP1 AVP NPS PPY INSL5 RLN3 TRHR
KEGG_CALCIUM_SIGNALING_PATHWAY	signed	0.001	5.108	178	85	ATP2B4 ADRA1D PLCD4 ADRB2 AGTR1 CACNA1C CALML6 CACNA1G RYR2 EDNRB PLCB2 PLCE1 MYLK ERBB3 CAMK2A GNAQ PRKACA PLCG2 PRKCB P2RX1 PDE1B PTK2B ADRB1 P2RX2 CACNA1F PPP3CC TBXA2R PRKCG ITPKB GRIN2A ERBB4 ITPR3 RYR3 ADORA2A AVPR1A PHKA2 PTGER1 CHRM2 CACNA1E PLCB4 PLCB3 PPP3R2 GRPR PLCD1 ATP2B2 RYR1 CYSLTR1 HTR4 SLC25A31 TRHR PPP3CA CAMK4 ADCY4 TNNC1 ADRA1B PDGFRB ADRA1A GNA14 CHRM5 ADCY9 CAMK2G SLC25A6 E…
KEGG_SPLICEOSOME	signed	0.001	5.091	128	60	EIF4A3 PPIL1 SNRPC CDC5L HSPA8 PHF5A NCBP1 CRNKL1 LSM5 DHX16 LSM2 PRPF40A SNRPB ISY1 SNRNP27 DDX23 SNRPA1 SF3A3 PRPF4 TRA2B NHP2L1 EFTUD2 DHX15 SNRNP40 PUF60 MAGOHB U2AF2 USP39 PLRG1 SNRPD3 SMNDC1 SNRPB2 LSM3 HNRNPC THOC3 SF3B14 SNRPG BUD31 DHX8 SNRPE SF3B5 WBP11 MAGOH PRPF18 AQR RBMX PRPF19 BCAS2 SF3B2 SF3B3 SNRPD1 CWC15 RBM8A SNRPD2 TXNL4A ZMAT2 PPIH RBM17 LSM7 HSPA1B
REACTOME_ELONGATION_AND_PROCESSING_OF_CAPPED_TRANSCRIPTS	signed	0.001	5.023	134	59	CSTF1 CPSF2 CSTF2 CPSF3 POLR2B POLR2D POLR2C SUPT16H GTF2H4 GTF2H3 PHF5A NCBP1 LSM2 SNRPB HNRNPL DDX23 SNRPA1 SF3A3 PRPF4 NHP2L1 EFTUD2 DHX9 SNRNP40 NUDT21 GTF2H2 MNAT1 HNRNPF ERCC3 HNRNPR CCNT1 U2AF2 SUPT4H1 SNRPD3 POLR2G POLR2H SNRPB2 HNRNPC SF3B14 SNRPG CSTF3 SNRPE POLR2J SF3B5 MAGOH POLR2K POLR2F RBMX SF3B2 YBX1 SF3B3 SNRPD1 TCEB1 DNAJC8 RBM8A SNRPD2 TXNL4A CCNT2 CLP1 GTF2F2
KEGG_ECM_RECEPTOR_INTERACTION	signed	0.001	4.935	84	41	LAMB2 GP1BA LAMA3 TNXB VWF LAMA2 COL6A6 HSPG2 ITGA5 AGRN LAMA4 ITGB6 LAMA5 TNC ITGA3 COL4A6 THBS1 LAMC3 ITGA9 SDC4 CD44 THBS3 TNN LAMB1 ITGA8 CD47 ITGA1 COL4A2 SDC1 THBS4 ITGA2 COL4A4 COL6A2 GP9 ITGB3 CHAD COL6A3 COMP COL5A1 LAMC2 LAMB4
REACTOME_MRNA_SPLICING	absolute	0.001	4.898	107	49	CSTF1 CPSF2 CSTF2 CPSF3 POLR2B POLR2D POLR2C PHF5A NCBP1 LSM2 SNRPB HNRNPL DDX23 SNRPA1 SF3A3 PRPF4 NHP2L1 EFTUD2 DHX9 SNRNP40 NUDT21 HNRNPF HNRNPR U2AF2 SNRPD3 POLR2G POLR2H SNRPB2 HNRNPC SF3B14 SNRPG CSTF3 SNRPE POLR2J SF3B5 MAGOH POLR2K POLR2F RBMX SF3B2 YBX1 SF3B3 SNRPD1 DNAJC8 RBM8A SNRPD2 TXNL4A CLP1 GTF2F2
REACTOME_G_ALPHA_S_SIGNALLING_EVENTS	signed	0.001	4.866	126	41	PDE2A PDE7B GNG7 PDE4D ADRB2 AVPR2 PDE7A SCTR P2RY11 PDE3B RAMP2 PDE4C GNG2 PTGIR POMC PDE1B ADRB1 GIPR GNAI2 GNB4 VIPR1 RXFP2 PDE4A RXFP1 ADORA2A PDE8B VIP PTH1R GNGT2 ADCYAP1R1 CALCRL RAMP3 MC5R MC2R SCT AVP NPS PTH ADCYAP1 HTR4 RLN3
REACTOME_CHEMOKINE_RECEPTORS_BIND_CHEMOKINES	signed	0.001	4.862	55	27	CCR9 CXCR5 CCL22 CCL17 CCR6 CCL27 CCR7 CX3CL1 CXCR4 CXCL2 CXCL5 PPBP CCL19 CXCL1 CCL16 CCL3L3 CCL21 CXCL13 CX3CR1 CCL2 CXCL6 CCL20 XCR1 CXCL12 CCL5 CXCL3 CXCL16
KEGG_TIGHT_JUNCTION	signed	0.001	4.746	134	51	MYH11 CLDN1 MYH14 PRKCD JAM2 ACTN2 CLDN23 ACTB CLDN5 MAGI1 RRAS HCLS1 SPTAN1 PRKCB MYH3 PRKCE RAB13 AMOTL1 PRKCZ MYH10 MYH9 SYMPK GNAI2 PRKCG F11R MAGI3 ACTN4 MLLT4 AKT2 MYL9 MAGI2 INADL PRKCQ RRAS2 MYL2 ASH1L MPDZ VAPA CTNNA1 MYL12A TJP1 MYH1 YES1 CLDN2 MYH2 EXOC3 EPB41L2 MYH15 EPB41L1 MYL5 CLDN9
KEGG_DILATED_CARDIOMYOPATHY	signed	0.001	4.72	92	48	SGCA DES TNNT2 CACNA1C TGFB2 LAMA2 RYR2 ITGA5 ACTB PRKACA ITGB6 MYL3 ADRB1 ITGA3 CACNA1F CACNA2D3 SGCG ITGA9 CACNA2D2 ITGA8 MYL2 ITGA1 CACNG6 DMD ITGA2 SGCD ITGB3 CACNG3 LMNA TNF ADCY4 TNNC1 TGFB1 CACNB1 TGFB3 MYH7 ADCY9 TPM4 TTN ADCY8 CACNA1D ITGB4 TPM2 ACTC1 ADCY3 DAG1 ITGA4 ADCY1
KEGG_INTESTINAL_IMMUNE_NETWORK_FOR_IGA_PRODUCTION	signed	0.001	4.687	48	26	CCR9 TNFRSF13B AICDA PIGR CCL27 HLA-DOB CXCR4 IL2 IL4 HLA-DOA CD40LG HLA-DPB1 HLA-DQA1 HLA-DQB1 ICOSLG HLA-DPA1 TNFSF13 MAP3K14 HLA-DRB5 HLA-DRB1 TGFB1 HLA-DMA CXCL12 HLA-DQA2 HLA-DRA IL6
REACTOME_RNA_POLYMERASE_II_TRANSCRIPTION	signed	0.001	4.648	92	42	CSTF1 CPSF2 CSTF2 CPSF3 POLR2B POLR2D POLR2C SUPT16H GTF2E1 GTF2H4 GTF2H3 NCBP1 TAF4 NUDT21 TBP GTF2H2 TAF13 TAF5 MNAT1 RNGTT ERCC3 CCNT1 U2AF2 SUPT4H1 POLR2G POLR2H TAF11 CSTF3 POLR2J MAGOH POLR2K TAF9 POLR2F GTF2A1 TCEB1 RBM8A CCNT2 GTF2B CLP1 GTF2F2 GTF2A2 TAF6
REACTOME_INTEGRIN_CELL_SURFACE_INTERACTIONS	signed	0.001	4.584	81	33	LAMB2 VWF LAMA2 JAM2 ICAM2 RASGRP2 ITGA5 AMICA1 ITGB6 LAMA5 TNC RASGRP3 ITGA3 THBS1 LAMC3 ICAM4 F11R ITGA9 ITGAX APBB1IP LAMB1 ITGA8 COL4A5 ITGA1 ICAM1 TLN1 COL4A2 ITGA2 COL4A4 ITGB3 COL4A3 SOS1 ITGAM
KEGG_AXON_GUIDANCE	signed	0.001	4.55	129	39	DPYSL2 SEMA4D SEMA6A EPHB6 SEMA3B SEMA5A NFATC3 L1CAM SEMA6D SRGAP3 NFATC1 PLXNB1 NFAT5 PAK7 EPHA4 CXCR4 EFNB2 SLIT3 GNAI2 ARHGEF12 PPP3CC EPHA2 PLXNA2 SEMA6C NTNG1 ABL1 ABLIM3 SEMA3G SEMA4A UNC5C RND1 SEMA4C DCC ROBO2 SEMA6B SRGAP2 RAC2 PPP3R2 PLXNA1
KEGG_COMPLEMENT_AND_COAGULATION_CASCADES	signed	0.001	4.536	69	28	CR2 TFPI F3 C4A C7 C6 MASP1 VWF C8B SERPINC1 CD59 F11 C3 MASP2 KLKB1 SERPINE1 F10 SERPINF2 SERPING1 SERPINA1 PLAUR CFD A2M MBL2 PLAT CD55 CFI SERPIND1
KEGG_LEUKOCYTE_TRANSENDOTHELIAL_MIGRATION	signed	0.001	4.459	118	52	ESAM CLDN1 JAM2 CDH5 TXK ACTN2 CLDN23 ACTB CLDN5 PLCG2 PRKCB PIK3R3 CXCR4 PTK2B MMP2 GNAI2 PXN PRKCG F11R RASSF5 ACTN4 MLLT4 MYL9 PIK3R1 PIK3R2 MSN VASP MYL2 PIK3CD ICAM1 VCL CTNNA1 MYL12A NCF1 RAC2 NCF4 CLDN2 ITGAM PIK3R5 MYL5 SIPA1 CLDN9 MMP9 EZR NCF2 ITGAL CXCL12 ARHGAP5 JAM3 CLDN20 ROCK1 ITK
REACTOME_CELL_SURFACE_INTERACTIONS_AT_THE_VASCULAR_WALL	signed	0.001	4.445	94	47	APOB ESAM SELP GAS6 JAM2 SLC7A10 ITGA5 L1CAM AMICA1 TEK ATP1B2 ITGA3 MAG F11R INPP5D ITGAX CAV1 PPIL2 PIK3R1 SELL PIK3R2 CD47 SELPLG OLR1 SPN SLC7A8 YES1 ITGB3 SOS1 ANGPT1 ITGAM SLC7A6 FYN DOK2 SHC1 PROS1 ITGAL HRAS SIRPA FN1 ATP1B1 BSG JAM3 TREM1 ANGPT2 PLCG1 ITGB2
KEGG_B_CELL_RECEPTOR_SIGNALING_PATHWAY	signed	0.001	4.435	75	48	CR2 CD22 CD79A CD81 CD19 NFATC3 CD79B IKBKB PLCG2 NFATC1 RAF1 PRKCB PIK3R3 NFAT5 RASGRP3 JUN PPP3CC SYK NFKBIA INPP5D FOS AKT2 PIK3R1 PIK3R2 BTK PIK3CD RAC2 PPP3R2 SOS1 NFKBIB PIK3R5 PPP3CA NFKB1 BLNK NFKBIE HRAS DAPP1 LILRB3 SOS2 AKT3 AKT1 BCL10 PTPN6 CARD11 CD72 FCGR2B VAV1 IFITM1
REACTOME_OLFACTORY_SIGNALING_PATHWAY	signed	0.001	4.36	371	48	OR52N4 OR51B4 OR2T10 OR51Q1 OR2W3 OR3A2 OR56B1 OR5K2 OR2T5 OR5K1 OR52N2 OR5B12 OR2J2 OR2H2 OR2Z1 OR5AC2 OR5B2 OR5P2 OR52W1 OR2B11 OR5P3 OR10H2 OR1G1 OR2A12 OR2AT4 OR2T8 OR52B6 OR52D1 OR9K2 OR10Q1 OR2B3 OR2F1 OR4A16 OR5C1 OR2C3 OR1K1 OR52I1 OR6A2 OR7A5 OR10H5 OR52I2 OR2C1 OR6K3 OR2J3 OR1J1 OR10J3 OR3A1 OR10H1
KEGG_PHOSPHATIDYLINOSITOL_SIGNALING_SYSTEM	absolute	0.001	4.278	76	34	INPP4A PLCD4 CALML6 PIP5K1C CDIPT PLCB2 PLCE1 DGKA PLCG2 PRKCB PIK3R3 PIP5K1B PRKCG ITPKB INPP5D DGKD ITPR3 INPP1 PIK3R1 INPP5B PIK3R2 PIK3CD PLCB4 PLCB3 PLCD1 PIK3C2B INPP5E PIK3R5 PIP4K2A DGKZ INPP5J INPP5A PIK3C2A ITPK1
KEGG_VIRAL_MYOCARDITIS	signed	0.001	4.237	73	36	SGCA MYH11 MYH14 LAMA2 ACTB HLA-DOB MYH3 MYH10 MYH9 ABL2 SGCG HLA-DOA CD40LG ABL1 CAV1 HLA-DPB1 ICAM1 DMD HLA-DQA1 HLA-DQB1 CD55 RAC2 SGCD MYH1 MYH2 HLA-DPA1 MYH15 FYN HLA-DRB5 HLA-DRB1 HLA-DMA ITGAL MYH4 HLA-DQA2 MYH7 HLA-DRA
KEGG_OLFACTORY_TRANSDUCTION	signed	0.001	4.231	389	62	OR52N4 CALML6 ADRBK2 CAMK2A PRKACA OR51B4 OR2T10 OR51Q1 OR13A1 OR13J1 OR2W3 OR3A2 OR56B1 OR5K2 OR2T5 OR5K1 CNGA4 OR52N2 OR5B12 OR2J2 CLCA2 OR2H2 OR2Z1 OR5AC2 OR5P2 OR52W1 OR2B11 OR5P3 OR10H2 OR1G1 OR2A12 OR2AT4 OR2T8 OR52B6 OR52D1 OR9K2 OR10Q1 OR2B3 OR2F1 OR4A16 OR5C1 OR2C3 OR1K1 OR13H1 OR52I1 OR6A2 OR12D2 OR7A5 OR10H5 OR52I2 OR2C1 OR6K3 CLCA1 OR2J3 PRKG2 OR1J1 PRKG1 OR10J3 OR3A1 CAMK2G OR10H1 GU…
KEGG_HYPERTROPHIC_CARDIOMYOPATHY_HCM	signed	0.001	4.178	85	38	SGCA DES TNNT2 CACNA1C TGFB2 LAMA2 RYR2 ITGA5 ACTB ITGB6 MYL3 ITGA3 CACNA1F CACNA2D3 SGCG ITGA9 CACNA2D2 ITGA8 MYL2 PRKAG3 ITGA1 CACNG6 DMD ITGA2 SGCD ITGB3 CACNG3 LMNA TNF ACE TNNC1 TGFB1 CACNB1 TGFB3 MYH7 IL6 TPM4 TTN
REACTOME_MUSCLE_CONTRACTION	signed	0.001	4.082	51	24	LMOD1 MYH11 DES TNNT2 MYBPC2 ACTN2 ACTA2 MYLK MYL4 ACTG2 MYH3 TMOD1 MYL3 PXN TNNT3 VIM MYL9 TCAP MYL2 SORBS1 ITGA1 TLN1 DMD VCL
KEGG_ARRHYTHMOGENIC_RIGHT_VENTRICULAR_CARDIOMYOPATHY_ARVC	signed	0.001	3.987	76	27	SGCA DES CACNA1C LAMA2 RYR2 TCF7L1 ACTN2 ITGA5 ACTB ITGB6 ITGA3 CACNA1F CACNA2D3 SGCG ITGA9 ACTN4 CACNA2D2 TCF7L2 ITGA8 ITGA1 CACNG6 DMD CTNNA1 ITGA2 SGCD ITGB3 CACNG3
REACTOME_SEMAPHORIN_INTERACTIONS	signed	0.001	3.906	66	26	MYH11 DPYSL2 MYH14 SEMA4D SEMA6A PIP5K1C SEMA5A DPYSL3 SEMA6D RRAS PLXNB1 RHOG RHOB PLXNA4 MYH10 MYH9 ARHGEF12 PLXNA2 MYL9 SEMA4A RND1 ITGA1 TLN1 RAC2 PLXNA1 ARHGEF11
REACTOME_PLATELET_DEGRANULATION	signed	0.001	3.901	86	36	GP1BA SELP GAS6 LEFTY2 VWF TGFB2 FIGF ACTN2 MMRN1 SERPINE1 THBS1 PPBP SERPINF2 ACTN4 SERPING1 CLU THBS3 SERPINA1 PDGFB FLNA CFD TLN1 A2M VCL THBS4 HGF VEGFC GP9 ITGB3 SPARC TGFB1 PROS1 TGFB3 F8 FN1 TTN
REACTOME_HORMONE_BIOSYNTHESIS	signed	0.001	3.867	52	14	HSD3B2 STAR CUBN LTC4S CYP21A2 AANAT CYP17A1 CYP11A1 DPEP2 POMC DIO3 ALOX5 PTGS2 LTA4H
KEGG_RNA_DEGRADATION	absolute	0.001	3.864	59	20	RQCD1 XRN2 PNPT1 EXOSC3 MPHOSPH6 LSM5 LSM2 EXOSC2 EXOSC8 HSPD1 WDR61 EXOSC9 C1D LSM3 EDC3 PAPOLG EXOSC5 ZCCHC7 EXOSC10 ENO1
KEGG_ALDOSTERONE_REGULATED_SODIUM_REABSORPTION	signed	0.001	3.851	42	20	ATP1A2 NEDD4L ATP1A1 INSR PRKCB PIK3R3 IRS2 ATP1B2 SCNN1B PRKCG SCNN1G SLC9A3R2 SCNN1A PIK3R1 NR3C2 PIK3R2 PIK3CD ATP1B4 IRS1 SGK1
KEGG_WNT_SIGNALING_PATHWAY	absolute	0.001	3.738	151	42	SOX17 FRAT1 CCND2 WNT7A NKD2 TCF7L1 WNT2 PLCB2 NFATC3 WIF1 CAMK2A PRKACA CSNK1E FZD4 WNT1 PRICKLE2 NFATC1 PRKCB NFAT5 APC JUN PRICKLE1 PPP3CC PRKCG WNT6 CREBBP WNT3A PPP2R5B TCF7L2 CTBP1 DKK2 WNT2B DAAM2 DVL1 WNT7B PLCB4 CCND3 MAPK10 PLCB3 RAC2 PPP3R2 PPARD
BIOCARTA_PAR1_PATHWAY	signed	0.001	3.722	37	15	PPP1R12B ARHGEF17 ARHGEF2 ARHGEF1 GNAQ ARHGEF15 PRKCB ARHGEF18 PTK2B ARHGEF10 ARHGEF7 ARHGEF12 ARHGEF6 ARHGEF3 PIK3R1
REACTOME_MRNA_SPLICING_MINOR_PATHWAY	signed	0.001	3.698	42	26	POLR2B POLR2D POLR2C NCBP1 LSM2 SNRPB DDX23 NHP2L1 EFTUD2 SNRNP40 SNRPD3 POLR2G POLR2H SF3B14 SNRPG SNRPE POLR2J SF3B5 POLR2K POLR2F SF3B2 SF3B3 SNRPD1 SNRPD2 TXNL4A GTF2F2
KEGG_INSULIN_SIGNALING_PATHWAY	signed	0.001	3.696	137	36	MKNK2 FOXO1 MKNK1 GYS1 CALML6 PYGM PDE3B TSC2 SHC3 SOCS2 ACACB INSR IKBKB PRKACA RAF1 PIK3R3 IRS2 TSC1 PRKCZ SOCS3 INPP5D PRKAR2B TRIP10 SOCS1 LIPE AKT2 PPP1R3B PIK3R1 PHKA2 PIK3R2 PPARGC1A BAD PIK3CD RAPGEF1 SORBS1 PRKAG3
KEGG_MELANOGENESIS	signed	0.001	3.682	102	44	CREB3L1 CALML6 WNT7A TCF7L1 WNT2 EDNRB PLCB2 CAMK2A GNAQ PRKACA FZD4 WNT1 RAF1 PRKCB POMC GNAI2 PRKCG WNT6 CREBBP WNT3A TCF7L2 WNT2B DVL1 WNT7B PLCB4 PLCB3 EDN1 WNT10A ADCY4 TYR HRAS FZD8 ADCY9 TCF7 CAMK2G DCT WNT5A ADCY8 CREB1 ASIP EP300 FZD10 ADCY3 WNT10B
REACTOME_SIGNALLING_BY_NGF	signed	0.001	3.65	215	70	MAPKAPK2 RASGRF1 FOXO1 RPS6KA2 DUSP7 PRKCD ARHGEF17 TSC2 ARHGEF2 PCSK5 DUSP6 RALGDS SHC3 MEF2C ARHGEF1 CDKN1A IKBKB PRKACA FOXO4 RAF1 IRS2 RPS6KA3 AKAP13 PDE1B ARHGEF18 PRKCE ARHGEF7 MAG ARHGEF12 NFKBIA ARHGEF6 PRKAR2B TRAF6 AP2A2 SORCS3 AKT2 ITPR3 ARHGEF3 ADORA2A RPS6KA1 PIK3R1 PIK3R2 FOXO3 TIAM1 FGD3 NR4A1 BAD RAPGEF1 ADCYAP1R1 AKT1S1 ARHGDIA GSK3A ARHGEF9 IRS1 ARHGEF11 MEF2A SOS1 PLEKHG2 ADCYA…
BIOCARTA_AGR_PATHWAY	signed	0.001	3.598	36	16	LAMA3 LAMA2 GIT2 RAPSN LAMA4 MUSK PAK7 JUN ACTA1 PXN SP1 CHRNA1 UTRN ITGA1 DVL1 DMD
BIOCARTA_MYOSIN_PATHWAY	signed	0.001	3.531	31	17	PPP1R12B ARHGEF17 ARHGEF2 ARHGEF1 MYLK GNAQ ARHGEF15 PRKCB ARHGEF18 ARHGEF10 ARHGEF7 ARHGEF12 ARHGEF6 ARHGEF3 MYL2 ARHGEF9 ARHGEF11
KEGG_TYPE_II_DIABETES_MELLITUS	signed	0.001	3.49	47	23	PRKCD CACNA1C CACNA1G SOCS2 INSR IKBKB PIK3R3 IRS2 PRKCE PRKCZ SOCS3 SOCS1 PIK3R1 PIK3R2 CACNA1E PIK3CD IRS1 MAPK10 SLC2A4 MAFA PIK3R5 PDX1 TNF
KEGG_TASTE_TRANSDUCTION	signed	0.001	3.485	52	21	TAS2R50 TAS1R1 PLCB2 PRKACA SCNN1B TAS2R14 SCNN1G ITPR3 SCNN1A TAS2R5 TAS2R8 TAS2R4 TAS2R40 TAS2R10 TAS2R41 TRPM5 TAS2R46 TAS2R3 ADCY4 TAS1R3 TAS2R38
REACTOME_SEMA4D_IN_SEMAPHORIN_SIGNALING	signed	0.001	3.474	29	14	MYH11 MYH14 SEMA4D RRAS PLXNB1 RHOG RHOB MYH10 MYH9 ARHGEF12 MYL9 RND1 RAC2 ARHGEF11
REACTOME_SEMA4D_INDUCED_CELL_MIGRATION_AND_GROWTH_CONE_COLLAPSE	signed	0.001	3.451	24	13	MYH11 MYH14 SEMA4D PLXNB1 RHOG RHOB MYH10 MYH9 ARHGEF12 MYL9 RND1 RAC2 ARHGEF11
BIOCARTA_INTEGRIN_PATHWAY	signed	0.001	3.348	38	22	CAPNS1 PPP1R12B TNS1 ACTN2 RAF1 BCR JUN ACTA1 PXN CAV1 RAPGEF1 ITGA1 TLN1 VCL SOS1 CAPN1 FYN SHC1 HRAS ZYX CAPNS2 ROCK1
REACTOME_STEROID_HORMONES	signed	0.001	3.325	21	6	HSD3B2 STAR CUBN CYP21A2 CYP17A1 CYP11A1
REACTOME_DOWNSTREAM_SIGNALING_OF_ACTIVATED_FGFR	signed	0.001	3.313	43	19	FGFR2 FGFR3 FGF1 INSR FGF20 TLR9 IRS2 FGF7 GAB1 PIK3R1 PIK3R2 IRS1 FGF10 SOS1 FGF4 FGF17 FGFR1 SHC1 FRS2
KEGG_ASTHMA	signed	0.001	3.23	30	19	FCER1A MS4A2 HLA-DOB EPX IL13 IL4 HLA-DOA CD40LG IL3 HLA-DPB1 HLA-DQA1 HLA-DQB1 HLA-DPA1 TNF HLA-DRB5 HLA-DRB1 HLA-DMA HLA-DQA2 HLA-DRA
REACTOME_PI3K_CASCADE	signed	0.001	3.228	38	16	FGFR2 FGFR3 FGF1 INSR FGF20 TLR9 IRS2 FGF7 GAB1 PIK3R1 PIK3R2 IRS1 FGF10 FGF4 FGF17 FGFR1
REACTOME_COMPLEMENT_CASCADE	signed	0.001	3.145	50	7	C4A C7 C6 MASP1 C8B C3 MASP2
REACTOME_GENERATION_OF_SECOND_MESSENGER_MOLECULES	signed	0.001	3.042	37	22	EVL HLA-DOB HLA-DOA WAS VASP HLA-DPB1 LAT HLA-DQA1 HLA-DQB1 CD3E HLA-DPA1 HLA-DRB5 HLA-DRB1 CD4 HLA-DMA HLA-DQA2 HLA-DRA ZAP70 CD247 ITK PLCG1 FYB
REACTOME_STEROID_HORMONE_BIOSYNTHESIS	signed	0.001	3.037	14	5	HSD3B2 STAR CYP21A2 CYP17A1 CYP11A1
BIOCARTA_COMP_PATHWAY	signed	0.001	2.904	19	6	C4A C7 C6 MASP1 C3 MASP2
REACTOME_CDC6_ASSOCIATION_WITH_THE_ORC:ORIGIN_COMPLEX	signed	0.001	-2.67	11	5	E2F1 MCM8 CDC6 E2F2 E2F3
REACTOME_ASSOCIATION_OF_LICENSING_FACTORS_WITH_THE_PREREPLICATIVE_COMPLEX	signed	0.001	-2.99	12	7	E2F1 GMNN CDC6 CDT1 E2F2 UBB E2F3
BIOCARTA_P27_PATHWAY	signed	0.001	-2.995	13	5	E2F1 SKP2 TFDP1 CDK2 CKS1B
REACTOME_MITOCHONDRIAL_TRNA_AMINOACYLATION	signed	0.001	-3.006	20	9	NARS2 YARS2 DARS2 FARS2 MARS2 KARS RARS2 PARS2 IARS2
REACTOME_FORMATION_OF_ATP_BY_CHEMIOSMOTIC_COUPLING	signed	0.001	-3.009	15	11	ATP5B ATP5H ATP5G1 ATP5F1 ATP5J2 ATP5C1 ATP5O ATP5L ATP5J ATP5E ATP5A1
REACTOME_UNWINDING_OF_DNA	signed	0.001	-3.036	11	9	MCM6 MCM8 GINS1 MCM3 MCM2 MCM7 GINS2 GINS4 MCM5
REACTOME_HOMOLOGOUS_RECOMBINATION_REPAIR	signed	0.001	-3.042	15	8	RPA3 RAD51 BRCA2 BRCA1 RPA1 LIG1 TP53BP1 MRE11A
REACTOME_REMOVAL_OF_THE_FLAP_INTERMEDIATE_FROM_THE_C_STRAND	signed	0.001	-3.099	10	8	RPA3 PCNA DNA2 FEN1 POLD2 RPA1 POLD3 POLD4
REACTOME_PURINE_RIBONUCLEOSIDE_MONOPHOSPHATE_BIOSYNTHESIS	signed	0.001	-3.162	11	5	ADSL GMPS PPAT PAICS GART
REACTOME_PHOSPHORYLATION_OF_THE_APC	signed	0.001	-3.162	17	13	CDC2 ANAPC11 ANAPC1 ANAPC10 ANAPC5 PLK1 CCNB1 ANAPC7 CDC23 CDC26 UBE2E1 ANAPC4 CDC27
REACTOME_PREFOLDIN_MEDIATED_TRANSFER_OF_SUBSTRATE_TO_CCT_TRIC	signed	0.001	-3.219	28	14	TCP1 CCT4 TUBB3 CCT6A CCT5 VBP1 TUBA1C PFDN4 CCT8 CCT2 TUBB2A CCT7 PFDN6 CCT3
BIOCARTA_MCM_PATHWAY	signed	0.001	-3.22	18	8	MCM6 CDC6 MCM3 CDK2 MCM2 MCM7 CDT1 MCM5
REACTOME_REMOVAL_OF_THE_FLAP_INTERMEDIATE	signed	0.001	-3.286	14	11	RPA3 PRIM2 PCNA PRIM1 DNA2 POLA2 FEN1 POLD2 RPA1 POLD3 POLD4
BIOCARTA_PROTEASOME_PATHWAY	signed	0.001	-3.315	19	16	PSMA7 PSMA2 PSMB1 PSMB6 RPN2 PSMB3 PSMB4 PSMB5 PSMA5 UBE2A RPN1 PSMA3 PSMA6 PSMB7 PSMB2 PSMA4
REACTOME_BASE_EXCISION_REPAIR	signed	0.001	-3.321	18	12	LIG3 FEN1 APEX1 POLD2 LIG1 POLD3 POLD4 TDG MUTYH POLD1 SMUG1 OGG1
BIOCARTA_ATRBRCA_PATHWAY	signed	0.001	-3.326	21	12	FANCG RAD51 FANCD2 CHEK1 BRCA2 FANCE BRCA1 RAD1 HUS1 CHEK2 MRE11A FANCF
KEGG_CITRATE_CYCLE_TCA_CYCLE	signed	0.001	-3.428	32	15	ACLY MDH1 SUCLA2 SDHC IDH1 DLD SUCLG1 SDHD SDHB IDH3G DLAT FH OGDHL MDH2 IDH3B
KEGG_RNA_POLYMERASE	signed	0.001	-3.436	29	17	POLR1B POLR3C POLR1C POLR2B POLR2D POLR2C POLR3K POLR3F POLR2G POLR2H POLR3G POLR3B POLR2J ZNRD1 POLR2K POLR1A POLR2F
REACTOME_REPAIR_SYNTHESIS_OF_PATCH_27_30_BASES_LONG_BY_DNA_POLYMERASE	signed	0.001	-3.486	15	11	RFC3 RPA3 PCNA RFC4 RFC5 POLE2 RFC2 POLD2 RPA1 POLD3 POLD4
REACTOME_TRANSPORT_OF_THE_SLBP_INDEPENDENT_MATURE_MRNA	signed	0.001	-3.504	32	16	NUP93 RAE1 NUP37 NUP155 EIF4E NUP35 NUP54 NCBP1 NUPL2 NUP43 NUP133 NUP85 NUP205 NUP107 NUP88 NUP153
KEGG_AMINOACYL_TRNA_BIOSYNTHESIS	signed	0.001	-3.505	41	17	NARS2 YARS2 DARS2 DARS FARS2 IARS MARS2 FARSA KARS MARS TARS RARS2 RARS PARS2 IARS2 EPRS FARSB
REACTOME_GLUCOSE_TRANSPORT	signed	0.001	-3.52	38	20	NUP93 RAE1 NUP37 NUP155 NUP35 NUP54 NUPL2 NUP43 NUP133 NUP85 NUP205 NUP107 NUP88 NUP153 GCK SLC2A2 SLC2A1 NUPL1 NUP160 GCKR
REACTOME_RNA_POLYMERASE_I_TRANSCRIPTION_INITIATION	signed	0.001	-3.534	24	10	POLR1B POLR1C TAF1B GTF2H4 GTF2H3 TAF1A GTF2H2 MNAT1 ERCC3 POLR2H
REACTOME_FANCONI_ANEMIA_PATHWAY	signed	0.001	-3.552	17	13	FANCI FANCG FANCD2 FANCB UBE2T C19orf40 BRCA2 FANCE BRCA1 UBB FANCM FANCL FANCA
REACTOME_RNA_POLYMERASE_I_PROMOTER_ESCAPE	signed	0.001	-3.613	20	12	POLR1B POLR1C TAF1B GTF2H4 GTF2H3 TAF1A GTF2H2 MNAT1 ERCC3 POLR2H POLR2K POLR1A
REACTOME_REGULATION_OF_GLUCOKINASE_BY_GLUCOKINASE_REGULATORY_PROTEIN	signed	0.001	-3.64	29	18	NUP93 RAE1 NUP37 NUP155 NUP35 NUP54 NUPL2 NUP43 NUP133 NUP85 NUP205 NUP107 NUP88 NUP153 GCK NUPL1 NUP160 GCKR
REACTOME_TRANSPORT_OF_RIBONUCLEOPROTEINS_INTO_THE_HOST_NUCLEUS	signed	0.001	-3.642	29	17	NUP93 RAE1 NUP37 NUP155 NUP35 NUP54 NUPL2 NUP43 NUP133 NUP85 NUP205 NUP107 NUP88 NUP153 NUPL1 KPNA1 NUP160
REACTOME_PYRUVATE_METABOLISM_AND_TCA_CYCLE	signed	0.001	-3.645	36	17	PDP2 SUCLA2 PDK1 LDHB SDHC PDHX DLD SUCLG1 SDHD SDHB IDH3G DLAT FH MDH2 SLC16A1 IDH3B NNT
REACTOME_RNA_POLYMERASE_I_PROMOTER_OPENING	signed	0.001	-3.659	59	29	HIST1H2BN H2AFZ HIST1H2BL HIST1H3A HIST1H4I HIST1H3B HIST1H3J HIST1H2BO HIST1H2BE HIST1H3H HIST1H2BB HIST1H2BJ HIST1H4C HIST1H4D HIST1H4B HIST1H2BF HIST2H2AC HIST1H3C HIST1H4J HIST4H4 HIST1H2BK HIST2H4A HIST3H2BB HIST1H2BH HIST1H3G HIST1H2BA HIST1H2AC HIST1H2AB H2AFX
REACTOME_TRANSPORT_OF_MATURE_MRNA_DERIVED_FROM_AN_INTRON_CONTAINING_TRANSCRIPT	signed	0.001	-3.673	51	17	NUP93 RAE1 NUP37 NUP155 EIF4E NUP35 NUP54 NCBP1 NUPL2 NUP43 NUP133 NUP85 NUP205 NUP107 NUP88 U2AF2 NUP153
REACTOME_VPR_MEDIATED_NUCLEAR_IMPORT_OF_PICS	signed	0.001	-3.739	31	18	NUP93 RAE1 NUP37 NUP155 NUP35 NUP54 NUPL2 NUP43 NUP133 NUP85 NUP205 NUP107 NUP88 NUP153 HMGA1 NUPL1 KPNA1 NUP160
REACTOME_NUCLEAR_IMPORT_OF_REV_PROTEIN	signed	0.001	-3.749	30	15	NUP93 RAE1 NUP37 NUP155 NUP35 NUP54 NUPL2 NUP43 NUP133 NUP85 RAN NUP205 NUP107 NUP88 NUP153
REACTOME_TRANSLATION_INITIATION_COMPLEX_FORMATION	signed	0.001	-3.828	56	28	EIF3J EIF4E EIF2S1 EIF2S2 RPS26 RPS21 EIF3C RPS3A EIF3D RPS7 RPS3 RPS27 RPS18 RPS10 RPS15A EIF3E EIF3H RPS5 EIF3I RPS12 EIF4A2 RPS29 RPSA RPS27A RPS4Y1 FAU RPS6 RPS8
REACTOME_REV_MEDIATED_NUCLEAR_EXPORT_OF_HIV1_RNA	signed	0.001	-3.855	31	17	NUP93 RAE1 NUP37 NUP155 NUP35 NUP54 NUPL2 RANBP1 NUP43 XPO1 NUP133 NUP85 RAN NUP205 NUP107 NUP88 NUP153
REACTOME_NEP_NS2_INTERACTS_WITH_THE_CELLULAR_EXPORT_MACHINERY	signed	0.001	-3.862	29	16	NUP93 RAE1 NUP37 NUP155 NUP35 NUP54 NUPL2 NUP43 XPO1 NUP133 NUP85 RAN NUP205 NUP107 NUP88 NUP153
REACTOME_POLYMERASE_SWITCHING	signed	0.001	-3.928	14	11	RFC3 PRIM2 PCNA PRIM1 RFC4 RFC5 POLA2 RFC2 POLD2 POLD3 POLD4
REACTOME_APOPTOSIS	signed	0.001	-3.955	129	54	E2F1 TFDP1 PSMA7 PSMC2 PSMA2 PSMD7 DFFA PSMB1 PSMD14 PSMD11 PSMD10 PSMC1 PSMB6 UBB PSMB3 PSMD3 FADD PSMB4 PSMB5 MAPK8 CYCS PSMC4 MAPT GAS2 HIST1H1B PSMA5 CASP6 PSMD8 DIABLO PSMC6 PSMA3 PSME3 PSMD12 PPP3R1 DFFB BID CLSPN PSMB8 PSMD4 DBNL PSMD2 CASP3 DSP PSMA6 DYNLL1 DSG2 APAF1 PSMB7 PSMD9 KPNA1 PSMB2 PSMA4 PSMD6 HIST1H1A
REACTOME_E2F_TRANSCRIPTIONAL_TARGETS_AT_G1_S	signed	0.001	-3.981	22	12	E2F1 PCNA RRM2 CDC6 TFDP1 FBXO5 CDC2 CDT1 E2F2 CDC25A E2F3 TYMS
KEGG_PURINE_METABOLISM	signed	0.001	-4.02	159	49	POLR1B PRPS1 PRIM2 NUDT2 PRIM1 RRM2 ADSL GMPS PPAT POLA2 POLR3C POLR1C PAICS GART POLR2B POLR2D POLR2C HPRT1 POLE2 PNPT1 POLR3K DCK NME6 NME1 POLD2 NME7 PDE6D POLR3F POLD3 POLD4 RRM1 ENTPD6 PRUNE ENTPD5 NT5C POLE3 ADSS POLR2G POLR2H POLA1 GMPR2 POLR3G ADA POLR3B NME2 GDA POLD1 POLR2J ZNRD1
REACTOME_TRNA_AMINOACYLATION	signed	0.001	-4.036	40	18	NARS2 YARS2 DARS2 DARS FARS2 IARS MARS2 FARSA KARS MARS TARS RARS2 EEF1E1 RARS PARS2 IARS2 EPRS FARSB
KEGG_BASE_EXCISION_REPAIR	signed	0.001	-4.04	35	19	PARP2 LIG3 PCNA POLE2 UNG FEN1 APEX1 POLD2 LIG1 POLD3 POLD4 NEIL3 POLE3 TDG MUTYH POLD1 SMUG1 POLE4 OGG1
KEGG_HOMOLOGOUS_RECOMBINATION	signed	0.001	-4.064	28	21	RPA3 XRCC3 RAD51 RAD51C XRCC2 RAD54B BLM EME1 BRCA2 SSBP1 RAD54L POLD2 RPA1 SHFM1 POLD3 POLD4 MRE11A POLD1 TOP3A MUS81 RPA2
REACTOME_GLOBAL_GENOMIC_NER	signed	0.001	-4.133	33	18	RFC3 RPA3 PCNA RFC4 RFC5 POLE2 RFC2 GTF2H4 GTF2H3 POLD2 RPA1 RAD23B LIG1 POLD3 POLD4 GTF2H2 MNAT1 ERCC3
REACTOME_RNA_POLYMERASE_I_CHAIN_ELONGATION	signed	0.001	-4.181	34	18	POLR1B POLR1C TAF1B GTF2H4 GTF2H3 TAF1A HIST1H3A HIST1H3B HIST1H3J HIST1H3H GTF2H2 MNAT1 ERCC3 POLR2H CBX3 HIST1H3C POLR2K POLR1A
REACTOME_LAGGING_STRAND_SYNTHESIS	signed	0.001	-4.198	20	16	RFC3 RPA3 PRIM2 PCNA PRIM1 RFC4 RFC5 DNA2 POLA2 RFC2 FEN1 POLD2 RPA1 LIG1 POLD3 POLD4
REACTOME_METABLISM_OF_NUCLEOTIDES	signed	0.001	-4.249	71	29	RRM2 ADSL GMPS PPAT UMPS TXNRD1 PAICS GART HPRT1 DCK NME1 TYMS DUT GSR SLC28A1 TK1 RRM1 SLC29A1 NT5C DTYMK ADSS GMPR2 ADA NME2 GDA DHODH SLC29A2 APRT DGUOK
KEGG_NUCLEOTIDE_EXCISION_REPAIR	signed	0.001	-4.249	44	25	RFC3 RPA3 PCNA RFC4 RFC5 POLE2 RFC2 GTF2H4 GTF2H3 POLD2 RPA1 RAD23B LIG1 POLD3 POLD4 GTF2H2 ERCC8 MNAT1 ERCC3 POLE3 POLD1 RBX1 POLE4 RPA2 GTF2H5
REACTOME_E2F_MEDIATED_REGULATION_OF_DNA_REPLICATION	signed	0.001	-4.258	33	16	E2F1 MCM8 PRIM2 PCNA PRIM1 RRM2 CDC6 TFDP1 FBXO5 POLA2 CDC2 CDT1 E2F2 CDC25A E2F3 TYMS
KEGG_MISMATCH_REPAIR	signed	0.001	-4.435	23	16	RFC3 RPA3 PCNA RFC4 RFC5 EXO1 MLH1 SSBP1 MSH2 RFC2 POLD2 RPA1 MSH6 LIG1 POLD3 POLD4
REACTOME_TRANSCRIPTION_COUPLED_NER	signed	0.001	-4.437	44	28	RFC3 RPA3 PCNA RFC4 RFC5 POLR2B POLR2D POLR2C POLE2 RFC2 GTF2H4 GTF2H3 POLD2 RPA1 LIG1 POLD3 POLD4 GTF2H2 ERCC8 MNAT1 ERCC3 POLR2G POLR2H POLD1 POLR2J POLR2K RPA2 POLR2F
REACTOME_ACTIVATION_OF_THE_PRE_REPLICATIVE_COMPLEX	signed	0.001	-4.459	30	17	RPA3 MCM6 MCM8 PRIM2 PRIM1 CDC7 CDC6 MCM10 DBF4 POLA2 MCM3 CDK2 MCM2 MCM7 POLE2 CDT1 RPA1
REACTOME_EXTENSION_OF_TELOMERES	signed	0.001	-4.494	28	20	RFC3 RPA3 PRIM2 PCNA PRIM1 RFC4 RFC5 DNA2 POLA2 POLE2 DKC1 RFC2 FEN1 POLD2 RPA1 RUVBL1 WRAP53 LIG1 POLD3 POLD4
REACTOME_NUCLEOTIDE_EXCISION_REPAIR	signed	0.001	-4.545	49	24	RFC3 RPA3 PCNA RFC4 RFC5 POLR2B POLR2D POLR2C POLE2 RFC2 GTF2H4 GTF2H3 POLD2 RPA1 RAD23B LIG1 POLD3 POLD4 GTF2H2 ERCC8 MNAT1 ERCC3 POLR2G POLR2H
REACTOME_SNRNP_ASSEMBLY	signed	0.001	-4.612	50	26	NUP93 PRMT5 RAE1 NUP37 CLNS1A NUP155 NUP35 GEMIN4 SNUPN NUP54 NCBP1 NUPL2 NUP43 SNRPB NUP133 NUP85 NUP205 NUP107 WDR77 GEMIN6 NUP88 SNRPD3 NUP153 SNRPG SNRPE NUPL1
KEGG_HUNTINGTONS_DISEASE	signed	0.001	-4.63	185	70	NDUFS1 NDUFB2 NDUFA6 ATP5B POLR2B CREB3 POLR2D POLR2C NDUFB5 NDUFB6 ATP5H ATP5G1 CYC1 UQCRC2 SLC25A5 SDHC COX7A2 NDUFA5 TFAM TAF4 CYCS ATP5F1 NDUFA9 TBPL1 UQCRFS1 NDUFV1 SDHD NDUFA4 PPID NDUFB3 CREB3L4 TBP NDUFC2 HDAC2 COX7B2 NDUFS8 SDHB NDUFB1 NDUFAB1 CLTC ATP5C1 NDUFS4 POLR2G POLR2H ATP5G3 COX8A CASP3 NDUFB4 COX7A2L SOD1 POLR2J ATP5O APAF1 NDUFB9 NDUFB8 ATP5J POLR2K ATP5E ATP5A1 NDUFV3 POLR2F D…
REACTOME_REGULATION_OF_ORNITHINE_DECARBOXYLASE	signed	0.001	-4.651	47	33	PSMA7 PSMC2 PSMA2 PSMD7 PSMB1 PSMD14 PSMD11 PSMD10 PSMC1 PSMB6 PSMB3 PSMD3 AZIN1 PSMB4 PSMB5 PSMC4 PSMA5 PSMD8 NQO1 PSMC6 PSMA3 PSME3 PSMD12 PSMB8 PSMD4 PSMD2 OAZ1 PSMA6 PSMB7 PSMD9 PSMB2 PSMA4 PSMD6
KEGG_ALZHEIMERS_DISEASE	signed	0.001	-4.653	169	69	NDUFS1 NDUFB2 NDUFA6 CDK5 ATP5B NDUFB5 NDUFB6 ATP5H ATP5G1 CYC1 UQCRC2 ATF6 SDHC COX7A2 NDUFA5 FADD CYCS ATP5F1 MAPT NDUFA9 UQCRFS1 NDUFV1 SDHD NDUFA4 NDUFB3 NDUFC2 ADAM17 COX7B2 APH1A NDUFS8 PPP3R1 SDHB NDUFB1 NDUFAB1 ATP5C1 NDUFS4 BID GAPDH ATP5G3 COX8A CASP3 NDUFB4 COX7A2L EIF2AK3 ADAM10 NAE1 HSD17B10 CHP2 ATP5O IDE APAF1 NDUFB9 NDUFB8 ATP5J ATP5E ATP5A1 NDUFV3 GRIN2B COX5A NDUFB7 NDUFC1 COX6A…
REACTOME_DNA_STRAND_ELONGATION	signed	0.001	-4.72	31	25	RFC3 RPA3 MCM6 MCM8 PRIM2 PCNA PRIM1 RFC4 RFC5 DNA2 GINS1 POLA2 MCM3 MCM2 MCM7 GINS2 RFC2 FEN1 POLD2 RPA1 GINS4 LIG1 POLD3 POLD4 MCM5
REACTOME_VIF_MEDIATED_DEGRADATION_OF_APOBEC3G	signed	0.001	-4.74	47	36	PSMA7 PSMC2 PSMA2 PSMD7 PSMB1 PSMD14 PSMD11 PSMD10 PSMC1 PSMB6 UBB PSMB3 PSMD3 PSMB4 PSMB5 PSMC4 PSMA5 PSMD8 PSMC6 PSMA3 PSME3 PSMD12 PSMB8 PSMD4 PSMD2 PSMA6 RBX1 PSMB7 PSMD9 PSMB2 PSMA4 PSMD6 TCEB1 PSMA1 CUL5 PSMC3
REACTOME_SIGNALING_BY_WNT	signed	0.001	-4.797	58	33	PPP2R5D PSMA7 PSMC2 PSMA2 PSMD7 PSMB1 PSMD14 PSMD11 PSMD10 PSMC1 PSMB6 UBB PSMB3 PSMD3 PSMB4 PSMB5 PSMC4 PSMA5 PSMD8 PSMC6 PSMA3 PSME3 PSMD12 PSMB8 PSMD4 PSMD2 PPP2R5C PSMA6 PSMB7 PSMD9 PSMB2 PSMA4 PSMD6
REACTOME_P53_INDEPENDENT_DNA_DAMAGE_RESPONSE	signed	0.001	-4.799	43	32	PSMA7 PSMC2 PSMA2 PSMD7 PSMB1 PSMD14 PSMD11 PSMD10 PSMC1 PSMB6 UBB CDC25A PSMB3 PSMD3 PSMB4 PSMB5 PSMC4 PSMA5 PSMD8 PSMC6 PSMA3 PSME3 PSMD12 PSMB8 PSMD4 PSMD2 PSMA6 PSMB7 PSMD9 PSMB2 PSMA4 PSMD6
REACTOME_SCF_SKP2_MEDIATED_DEGRADATION_OF_P27_P21	signed	0.001	-4.897	52	36	CCNE2 SKP2 PSMA7 CCNA2 PSMC2 PSMA2 CDK2 CKS1B PSMD7 PSMB1 PSMD14 PSMD11 PSMD10 PSMC1 PSMB6 UBB PSMB3 PSMD3 PSMB4 PSMB5 PSMC4 PSMA5 PSMD8 PSMC6 PSMA3 PSME3 PSMD12 PSMB8 PSMD4 PSMD2 PSMA6 PSMB7 PSMD9 PSMB2 PSMA4 PSMD6
KEGG_DNA_REPLICATION	signed	0.001	-4.92	36	25	RFC3 RPA3 MCM6 RNASEH1 PRIM2 PCNA PRIM1 RFC4 RNASEH2A RFC5 DNA2 POLA2 MCM3 MCM2 MCM7 POLE2 SSBP1 RFC2 FEN1 POLD2 RPA1 LIG1 POLD3 POLD4 MCM5
REACTOME_STABILIZATION_OF_P53	signed	0.001	-4.938	46	32	PSMA7 PSMC2 PSMA2 PSMD7 PSMB1 PSMD14 PSMD11 PSMD10 PSMC1 PSMB6 UBB PSMB3 PSMD3 PSMB4 PSMB5 PSMC4 PSMA5 PSMD8 PSMC6 PSMA3 PSME3 PSMD12 PSMB8 PSMD4 RFWD2 PSMD2 PSMA6 PSMB7 PSMD9 PSMB2 PSMA4 PSMD6
KEGG_PROTEASOME	signed	0.001	-4.959	48	32	PSMA7 PSMC2 PSMA2 PSMD7 PSMB1 PSMD14 PSMD11 PSMC1 PSMB6 PSMB3 PSMD3 PSMB4 SHFM1 PSMB5 PSMC4 PSMA5 PSMD8 PSMC6 PSMA3 PSME3 PSMD12 PSME4 PSMB8 POMP PSMD4 PSMD2 PSMA6 PSMB11 PSMB7 PSMB2 PSMA4 PSMD6
REACTOME_METABOLISM_OF_RNA	signed	0.001	-4.98	96	36	RQCD1 NUP93 PRMT5 RAE1 NUP37 CLNS1A NUP155 EIF4E NUP35 EXOSC3 GEMIN4 SNUPN NUP54 NCBP1 LSM5 NUPL2 LSM2 NUP43 EXOSC2 SNRPB NUP133 NUP85 EXOSC8 NUP205 NUP107 EXOSC9 WDR77 GEMIN6 PAIP1 NUP88 SNRPD3 NUP153 LSM3 EDC3 SNRPG EXOSC5
REACTOME_G2_M_CHECKPOINTS	signed	0.001	-5.007	43	27	RFC3 RPA3 MCM6 MCM8 CDC7 CDC6 RFC4 MCM10 RFC5 DBF4 MCM3 CDK2 MCM2 CHEK1 MCM7 CDC2 RFC2 CCNB2 CDC25A RPA1 CDC25C RAD1 HUS1 MCM5 CHEK2 CCNB1 CLSPN
REACTOME_CDT1_ASSOCIATION_WITH_THE_CDC6_ORC_ORIGIN_COMPLEX	signed	0.001	-5.015	52	35	MCM8 GMNN CDC6 PSMA7 PSMC2 PSMA2 PSMD7 PSMB1 PSMD14 PSMD11 PSMD10 PSMC1 CDT1 PSMB6 UBB PSMB3 PSMD3 PSMB4 PSMB5 PSMC4 PSMA5 PSMD8 PSMC6 PSMA3 PSME3 PSMD12 PSMB8 PSMD4 PSMD2 PSMA6 PSMB7 PSMD9 PSMB2 PSMA4 PSMD6
REACTOME_ELECTRON_TRANSPORT_CHAIN	signed	0.001	-5.047	75	49	NDUFS1 NDUFB2 ETFA NDUFA6 NDUFB5 NDUFB6 CYC1 UQCRC2 SDHC NDUFA5 CYCS NDUFA9 UQCRFS1 NDUFV1 SDHD NDUFA4 NDUFB3 NDUFC2 NDUFS8 SDHB NDUFB1 NDUFAB1 NDUFS4 COX8A NDUFB4 COX7A2L NDUFA12 NDUFB9 NDUFB8 NDUFV3 COX5A NDUFB7 NDUFC1 COX6A1 COX7B UQCRH NDUFA11 ETFDH COX5B NDUFS6 NDUFS2 UQCRQ NDUFA13 NDUFA7 COX7C NDUFS5 NDUFS3 NDUFB10 NDUFA1
REACTOME_RNA_POLYMERASE_I_III_AND_MITOCHONDRIAL_TRANSCRIPTION	signed	0.001	-5.099	120	56	GTF3C3 POLR1B MTERF TFB2M POLR1C SNAPC5 SSB HIST1H2BN TAF1B GTF2H4 GTF2H3 TAF1A H2AFZ HIST1H2BL HIST1H3A HIST1H4I TFAM HIST1H3B POLR3F HIST1H3J GTF3C2 HIST1H2BO HIST1H2BE HIST1H3H HIST1H2BB SNAPC1 TBP GTF2H2 HIST1H2BJ MNAT1 ERCC3 BRF2 POLR2H HIST1H4C HIST1H4D POLR3B GTF3C4 GTF3A HIST1H4B HIST1H2BF HIST2H2AC CBX3 HIST1H3C ZNF143 POLR2K POLR1A POLR2F HIST1H4J GTF3C5 HIST4H4 POLR3A HIST1H2BK SNAPC3 …
REACTOME_SCF_BETA_TRCP_MEDIATED_DEGRADATION_OF_EMI1	signed	0.001	-5.11	48	33	FBXO5 PSMA7 PSMC2 PSMA2 PSMD7 PSMB1 PSMD14 PSMD11 PSMD10 PSMC1 PSMB6 UBB PSMB3 PSMD3 PSMB4 PSMB5 PSMC4 PSMA5 PSMD8 CDC20 PSMC6 PSMA3 PSME3 PSMD12 PSMB8 PSMD4 PSMD2 PSMA6 PSMB7 PSMD9 PSMB2 PSMA4 PSMD6
REACTOME_AUTODEGRADATION_OF_CDH1_BY_CDH1_APC	signed	0.001	-5.205	57	41	PSMA7 PSMC2 PSMA2 PSMD7 PSMB1 PSMD14 ANAPC11 PSMD11 PSMD10 ANAPC1 PSMC1 PSMB6 UBB PSMB3 ANAPC10 PSMD3 ANAPC5 PSMB4 PSMB5 PSMC4 PSMA5 PSMD8 PSMC6 PSMA3 PSME3 PSMD12 ANAPC7 PSMB8 PSMD4 PSMD2 CDC23 PSMA6 CDC26 PSMB7 PSMD9 PSMB2 PSMA4 PSMD6 UBE2E1 ANAPC4 CDC27
REACTOME_METABOLISM_OF_AMINO_ACIDS	signed	0.001	-5.404	162	72	SLC7A1 PSMA7 PSMC2 PSMA2 ASL PSMD7 PSMB1 PSMD14 ASNS PSMD11 PSMD10 PSMC1 PSMB6 SLC25A15 PSMB3 SLC38A1 GOT2 PSMD3 AZIN1 PSMB4 ASS1 PSMB5 AGMAT PSMC4 DLD GSTZ1 PSMA5 PSMD8 NQO1 BCKDHB PSMC6 PSMA3 PYCR1 PSME3 PSMD12 GCDH PSMB8 NAGS PSMD4 PSMD2 OAZ1 ACAT1 PAH ARG2 AMD1 AFMID PSMA6 CKMT1B HSD17B10 HIBADH PSMB7 PSMD9 PSMB2 ALDH4A1 PSMA4 TDO2 PSMD6 SLC6A15 HGD SLC3A2 FAH PSMA1 MCCC1 SLC25A21 TMLHE SLC7A…
REACTOME_CYCLIN_E_ASSOCIATED_EVENTS_DURING_G1_S_TRANSITION_	signed	0.001	-5.469	58	39	CCNE2 SKP2 PSMA7 CCNA2 PSMC2 PSMA2 CDK2 CKS1B PSMD7 PSMB1 PSMD14 PSMD11 PSMD10 PSMC1 PSMB6 UBB CDC25A PSMB3 PSMD3 PSMB4 PSMB5 PSMC4 PSMA5 PSMD8 PSMC6 PSMA3 PSME3 MNAT1 PSMD12 PSMB8 PSMD4 PSMD2 RB1 PSMA6 PSMB7 PSMD9 PSMB2 PSMA4 PSMD6
REACTOME_ORC1_REMOVAL_FROM_CHROMATIN	signed	0.001	-5.556	63	43	MCM6 MCM8 CDC6 MCM3 PSMA7 CCNA2 PSMC2 PSMA2 CDK2 MCM2 MCM7 PSMD7 PSMB1 PSMD14 PSMD11 PSMD10 PSMC1 CDT1 PSMB6 UBB PSMB3 PSMD3 PSMB4 PSMB5 PSMC4 PSMA5 PSMD8 PSMC6 MCM5 PSMA3 PSME3 PSMD12 PSMB8 PSMD4 PSMD2 RB1 PSMA6 PSMB7 PSMD9 PSMB2 PSMA4 MCM4 PSMD6
KEGG_CELL_CYCLE	signed	0.001	-5.575	128	55	E2F1 MCM6 PCNA CDC7 CDC6 CCNE2 TTK SKP2 BUB1 TFDP1 DBF4 MCM3 MAD2L1 CCNA2 CDK2 MCM2 BUB1B CHEK1 MCM7 YWHAQ CDC2 ANAPC11 ANAPC1 E2F2 CCNB2 CDC25A E2F3 ESPL1 CDC25C ANAPC10 ANAPC5 PLK1 YWHAE RAD21 RBL1 CDC20 YWHAG MCM5 CDK4 CHEK2 HDAC2 PKMYT1 CCNB1 ANAPC7 CDKN2C E2F4 MAD2L2 TFDP2 ANAPC13 CDC23 RB1 STAG2 RBX1 CDC26 BUB3
KEGG_PARKINSONS_DISEASE	signed	0.001	-5.663	133	56	NDUFS1 NDUFB2 UBE2G1 NDUFA6 ATP5B NDUFB5 NDUFB6 ATP5H ATP5G1 CYC1 UQCRC2 UBB SLC25A5 SDHC COX7A2 NDUFA5 CYCS ATP5F1 UCHL1 NDUFA9 UQCRFS1 NDUFV1 SDHD NDUFA4 PPID NDUFB3 HTRA2 NDUFC2 COX7B2 NDUFS8 SDHB NDUFB1 NDUFAB1 ATP5C1 NDUFS4 ATP5G3 COX8A CASP3 NDUFB4 COX7A2L ATP5O APAF1 NDUFB9 NDUFB8 ATP5J ATP5E ATP5A1 NDUFV3 PARK7 COX5A NDUFB7 NDUFC1 COX6A1 VDAC2 VDAC3 COX7B
REACTOME_TELOMERE_MAINTENANCE	signed	0.001	-5.77	77	46	RFC3 RPA3 PRIM2 PCNA PRIM1 RFC4 RFC5 DNA2 POLA2 POLE2 HIST1H2BN DKC1 RFC2 FEN1 H2AFZ POLD2 HIST1H2BL RPA1 POT1 RUVBL1 HIST1H4I WRAP53 LIG1 POLD3 POLD4 HIST1H2BO HIST1H2BE HIST1H2BB HIST1H2BJ TINF2 POLA1 HIST1H4C HIST1H4D HIST1H4B POLD1 HIST1H2BF HIST2H2AC RPA2 TERF1 HIST1H4J HIST4H4 HIST1H2BK HIST2H4A POLE TERT HIST3H2BB
REACTOME_CDC20_PHOSPHO_APC_MEDIATED_DEGRADATION_OF_CYCLIN_A	signed	0.001	-5.836	63	47	PSMA7 MAD2L1 CCNA2 PSMC2 PSMA2 BUB1B PSMD7 CDC2 PSMB1 PSMD14 ANAPC11 PSMD11 PSMD10 ANAPC1 PSMC1 PSMB6 UBB PSMB3 ANAPC10 PSMD3 ANAPC5 PSMB4 PSMB5 PSMC4 PSMA5 PSMD8 CDC20 PSMC6 PSMA3 PSME3 PSMD12 ANAPC7 PSMB8 PSMD4 PSMD2 CDC23 PSMA6 CDC26 BUB3 PSMB7 PSMD9 PSMB2 PSMA4 PSMD6 UBE2E1 ANAPC4 CDC27
REACTOME_HOST_INTERACTIONS_OF_HIV_FACTORS	signed	0.001	-6.044	120	57	NUP93 RAE1 NUP37 PSMA7 PSMC2 PSMA2 NUP155 PSMD7 PSMB1 PSMD14 NUP35 PSMD11 PSMD10 PSMC1 PSMB6 UBB NUP54 SLC25A5 AP1S1 NUPL2 RANBP1 PSMB3 NUP43 PSMD3 XPO1 NUP133 PSMB4 NUP85 RAN PSMB5 PSMC4 NUP205 PSMA5 PSMD8 NUP107 PSMC6 PSMA3 PSME3 PSMD12 NUP88 CCNT1 PSMB8 NUP153 PSMD4 PSMD2 HMGA1 PSMA6 RBX1 NUPL1 PPIA PSMB7 PSMD9 KPNA1 PSMB2 PSMA4 NUP160 PSMD6
KEGG_OXIDATIVE_PHOSPHORYLATION	signed	0.001	-6.11	135	63	NDUFS1 NDUFB2 NDUFA6 ATP5B ATP6V1F NDUFB5 NDUFB6 ATP5H ATP5G1 CYC1 UQCRC2 COX10 SDHC COX7A2 NDUFA5 ATP5F1 NDUFA9 UQCRFS1 NDUFV1 ATP6V1E1 SDHD ATP5J2 COX11 NDUFA4 NDUFB3 NDUFC2 COX7B2 NDUFS8 PPA2 SDHB NDUFB1 NDUFAB1 COX15 ATP5C1 NDUFS4 ATP5G3 COX8A NDUFB4 COX7A2L COX17 ATP6V1D ATP6V1C1 ATP5O NDUFB9 ATP5L NDUFB8 ATP5J ATP6V1A ATP5E ATP5A1 ATP6V0E2 NDUFV3 COX5A ATP6V0D1 NDUFB7 NDUFC1 COX6A1 COX7B AT…
REACTOME_REGULATION_OF_APC_ACTIVATORS_BETWEEN_G1_S_AND_EARLY_ANAPHASE	signed	0.001	-6.135	71	51	FBXO5 PSMA7 MAD2L1 CCNA2 PSMC2 PSMA2 CDK2 BUB1B PSMD7 CDC2 PSMB1 PSMD14 ANAPC11 PSMD11 PSMD10 ANAPC1 PSMC1 PSMB6 UBB PSMB3 ANAPC10 PSMD3 ANAPC5 PSMB4 PLK1 PSMB5 PSMC4 PSMA5 PSMD8 CDC20 PSMC6 PSMA3 PSME3 PSMD12 CCNB1 ANAPC7 PSMB8 PSMD4 PSMD2 CDC23 PSMA6 CDC26 BUB3 PSMB7 PSMD9 PSMB2 PSMA4 PSMD6 UBE2E1 ANAPC4 CDC27
REACTOME_M_G1_TRANSITION	signed	0.001	-6.3	61	44	E2F1 MCM6 MCM8 GMNN CDC6 MCM3 PSMA7 PSMC2 PSMA2 MCM2 MCM7 PSMD7 PSMB1 PSMD14 PSMD11 PSMD10 PSMC1 CDT1 PSMB6 E2F2 UBB E2F3 PSMB3 PSMD3 PSMB4 PSMB5 PSMC4 PSMA5 PSMD8 PSMC6 MCM5 PSMA3 PSME3 PSMD12 PSMB8 PSMD4 PSMD2 PSMA6 PSMB7 PSMD9 PSMB2 PSMA4 MCM4 PSMD6
REACTOME_SYNTHESIS_OF_DNA	signed	0.001	-6.914	89	66	RFC3 RPA3 MCM6 MCM8 PRIM2 PCNA PRIM1 CDC6 RFC4 RFC5 DNA2 GINS1 POLA2 MCM3 PSMA7 CCNA2 PSMC2 PSMA2 CDK2 MCM2 MCM7 PSMD7 POLE2 PSMB1 PSMD14 PSMD11 PSMD10 GINS2 PSMC1 CDT1 RFC2 PSMB6 FEN1 UBB PSMB3 POLD2 RPA1 GINS4 PSMD3 PSMB4 PSMB5 PSMC4 LIG1 POLD3 PSMA5 POLD4 PSMD8 PSMC6 MCM5 PSMA3 PSME3 PSMD12 PSMB8 POLA1 PSMD4 PSMD2 RB1 PSMA6 POLD1 PSMB7 PSMD9 PSMB2 RPA2 PSMA4 MCM4 PSMD6
REACTOME_S_PHASE	signed	0.001	-7.623	103	72	RFC3 RPA3 MCM6 MCM8 PRIM2 PCNA PRIM1 CDC6 RFC4 CCNE2 SKP2 RFC5 DNA2 GINS1 POLA2 MCM3 PSMA7 CCNA2 PSMC2 PSMA2 CDK2 MCM2 CKS1B MCM7 PSMD7 POLE2 PSMB1 PSMD14 PSMD11 PSMD10 GINS2 PSMC1 CDT1 RFC2 PSMB6 FEN1 UBB CDC25A PSMB3 POLD2 RPA1 GINS4 PSMD3 PSMB4 PSMB5 PSMC4 LIG1 POLD3 PSMA5 POLD4 PSMD8 PSMC6 MCM5 CDK4 PSMA3 PSME3 MNAT1 PSMD12 PSMB8 POLA1 PSMD4 PSMD2 RB1 PSMA6 POLD1 PSMB7 PSMD9 PSMB2 RPA2 PSMA4 …
KEGG_PYRIMIDINE_METABOLISM	signed	0.002	-3.868	98	48	POLR1B PRIM2 NUDT2 PRIM1 RRM2 UMPS POLA2 POLR3C POLR1C TXNRD1 POLR2B POLR2D POLR2C POLE2 PNPT1 POLR3K DCK NME6 NME1 POLD2 NME7 TYMS DUT POLR3F TK1 POLD3 POLD4 RRM1 ENTPD6 ENTPD5 UCKL1 NT5C DTYMK POLE3 POLR2G POLR2H POLA1 POLR3G POLR3B NME2 POLD1 POLR2J ZNRD1 POLE4 POLR2K DHODH POLR1A POLR2F
REACTOME_ACTIVATION_OF_ATR_IN_RESPONSE_TO_REPLICATION_STRESS	signed	0.002	-4.344	37	22	RFC3 RPA3 MCM6 MCM8 CDC7 CDC6 RFC4 MCM10 RFC5 DBF4 MCM3 CDK2 MCM2 CHEK1 MCM7 RFC2 CDC25A RPA1 CDC25C RAD1 HUS1 MCM5
KEGG_OOCYTE_MEIOSIS	signed	0.002	-3.712	114	38	PPP2R5D CCNE2 BUB1 FBXO5 AURKA MAPK12 SGOL1 MAD2L1 CDK2 YWHAQ CDC2 ANAPC11 ANAPC1 CCNB2 ESPL1 CDC25C ANAPC10 ANAPC5 FBXO43 PLK1 YWHAE CDC20 PPP1CA YWHAG PPP1CC PKMYT1 PPP3R1 CCNB1 ANAPC7 MAP2K1 MAD2L2 ANAPC13 CDC23 PPP2R5C RBX1 PPP2R5E CDC26 CHP2
REACTOME_INACTIVATION_OF_APC_VIA_DIRECT_INHIBITION_OF_THE_APCOMPLEX	signed	0.002	-3.085	18	14	MAD2L1 BUB1B ANAPC11 ANAPC1 ANAPC10 ANAPC5 CDC20 ANAPC7 CDC23 CDC26 BUB3 UBE2E1 ANAPC4 CDC27
REACTOME_DIABETES_PATHWAYS	signed	0.002	5.092	383	189	NDUFS1 NDUFB2 ETFA PGAM1 PGK1 SLC30A6 PDIA6 SSR1 NDUFA6 ATP5B NDUFB5 NDUFB6 DNAJB9 EIF2S1 SRP72 ALDOC ATP5H ATP5G1 CYC1 MARCKS UQCRC2 ATF6 SUCLA2 SLC25A5 SSR3 RPN2 DDOST SDHC PDHX RPL27 NDUFA5 SRPRB TPI1 PFKFB4 DDIT3 CYCS SRP54 DLD ATP5F1 SUCLG1 ERO1L NDUFA9 UQCRFS1 NDUFV1 SYT5 SDHD ATP5J2 GNB5 SPCS1 NDUFA4 NDUFB3 RPN1 NDUFC2 RPL19 NDUFS8 PFKM SDHB NDUFB1 RPS26 NDUFAB1 NKX2-2 IDH3G EXOC5 DLAT FH …
REACTOME_METABOLISM_OF_CARBOHYDRATES	signed	0.002	-3.859	119	45	PRPS1 NUP93 RAE1 NUP37 PGAM1 PGK1 NUP155 NUP35 GYG1 SLC25A13 ALDOC GALK1 SLC25A12 MDH1 NUP54 RPE UGP2 NUPL2 NUP43 SLC25A11 GOT2 NUP133 TPI1 PFKFB4 NUP85 NUP205 NUP107 PGD NUP88 PFKM NUP153 GAPDH G6PD GCK PGM2 SLC2A2 SLC2A1 MDH2 NUPL1 TREH KHK ENO1 NUP160 ALDOA GCKR
REACTOME_CYCLIN_A1_ASSOCIATED_EVENTS_DURING_G2_M_TRANSITION	signed	0.002	-3.406	15	10	CCNA2 CDC2 CCNB2 CDC25A CDC25C XPO1 PLK1 MNAT1 PKMYT1 CCNB1
REACTOME_NCAM_SIGNALING_FOR_NEURITE_OUT_GROWTH	signed	0.002	3.578	69	34	GFRA1 CACNA1C CACNA1G COL6A6 AGRN SPTAN1 RAF1 CACNA1F SPTBN1 PSPN COL9A2 GFRA4 COL4A5 SPTBN5 COL4A2 COL4A4 COL6A2 COL4A3 SOS1 COL6A3 COL5A1 FYN FGFR1 CACNB1 HRAS PRNP CACNA1D CREB1 CNTN2 COL6A1 GFRA2 PTK2 ST8SIA4 COL4A1
REACTOME_DOUBLE_STRAND_BREAK_REPAIR	signed	0.002	-3.445	21	13	RPA3 RAD51 BRCA2 BRCA1 TDP1 RPA1 XRCC4 LIG1 TP53BP1 MRE11A XRCC6 RPA2 MDC1
KEGG_RIBOSOME	absolute	0.002	3.954	88	64	MRPL13 RPL27 RPL19 RPS26 RPS21 RPS3A RPL26L1 RPL23A RPS7 RPL38 RPS3 RPS27 RPS18 RPS10 RPL23 RSL24D1 RPL36A RPL30 RPL10A RPL4 RPS15A RPL35A RPL41 RPS5 RPL22L1 RPLP0 RPS12 RPS29 RPL24 RPL5 RPL10 RPSA RPL18A RPL17 RPS27A RPS4Y1 RPL31 RPL21 FAU RPS6 RPL8 RPS8 RPL6 RPL35 RPL7A RPL26 RPLP1 RPL36 RPL36AL RPL7 RPS15 RPL9 RPL12 RPS16 RPL34 RPS9 RPS4X RPL32 RPL39 RPL15 RPS25 RPS13 RPL37A RPS11
REACTOME_APCDC20_MEDIATED_DEGRADATION_OF_CYCLIN_B	signed	0.002	-3.314	18	14	CDC2 ANAPC11 ANAPC1 UBB ANAPC10 ANAPC5 CDC20 CCNB1 ANAPC7 CDC23 CDC26 UBE2E1 ANAPC4 CDC27
REACTOME_NCAM1_INTERACTIONS	absolute	0.002	3.31	44	24	GFRA1 CACNA1C CACNA1G COL6A6 AGRN CACNA1F PSPN COL9A2 GFRA4 COL4A5 COL4A2 COL4A4 COL6A2 COL4A3 COL6A3 COL5A1 CACNB1 PRNP CACNA1D CNTN2 COL6A1 GFRA2 ST8SIA4 COL4A1
BIOCARTA_ARF_PATHWAY	signed	0.002	-2.798	17	3	E2F1 POLR1B POLR1C
KEGG_HEDGEHOG_SIGNALING_PATHWAY	signed	0.002	3.701	56	30	WNT7A BMP7 HHIP WNT2 PRKACA CSNK1E WNT1 SHH GLI3 WNT6 SUFU WNT3A WNT2B CSNK1G2 WNT7B BMP6 LRP2 WNT10A GLI2 CSNK1D FBXW11 BTRC GAS1 STK36 WNT5A BMP2 CSNK1A1 DHH CSNK1G3 WNT10B
BIOCARTA_ACE2_PATHWAY	signed	0.002	2.871	13	10	AGTR1 AGTR2 ACE2 COL4A6 CMA1 COL4A5 COL4A2 COL4A4 COL4A3 ACE
BIOCARTA_CLASSIC_PATHWAY	signed	0.002	2.924	14	4	C4A C7 C6 C3
REACTOME_CLASS_B2_SECRETIN_FAMILY_RECEPTORS	signed	0.002	3.69	85	26	GNG7 SCTR WNT7A RAMP2 WNT2 FZD4 WNT1 GNG2 SHH GIPR GNB4 VIPR1 WNT6 WNT3A VIP PTH1R GNGT2 ADCYAP1R1 WNT2B CALCRL RAMP3 WNT7B WNT10A SCT PTH ADCYAP1
BIOCARTA_RB_PATHWAY	signed	0.002	-2.816	13	7	CDK2 CHEK1 CDC2 CDC25C MAPK14 CDK4 RB1
KEGG_ERBB_SIGNALING_PATHWAY	signed	0.002	3.368	87	34	SHC3 CDKN1A ERBB3 CAMK2A PLCG2 TGFA RAF1 PRKCB PIK3R3 PAK7 HBEGF JUN PRKCG ABL2 MAP2K7 AKT2 ABL1 EREG GAB1 ERBB4 PIK3R1 PIK3R2 BAD PIK3CD STAT5A AREG MAPK10 SOS1 CBLB PIK3R5 CBL ARAF SHC1 HRAS
KEGG_REGULATION_OF_ACTIN_CYTOSKELETON	signed	0.002	4.532	216	80	GSN MYH14 FGFR2 CYFIP2 PIP5K1C FGFR3 ACTN2 FGF1 ITGA5 ARHGEF1 MYLK ACTB ITGB6 RRAS FGF20 RAF1 BAIAP2 PIK3R3 PAK7 APC PIP5K1B MYH10 ARHGEF7 ITGA3 MYH9 ARHGEF12 FGF7 PXN ARHGEF6 ITGA9 ACTN4 MYL9 ITGAX DOCK1 SLC9A1 PIK3R1 PDGFB PIK3R2 MSN WAS TIAM1 ITGA8 FGD3 CHRM2 RRAS2 MYL2 PIK3CD ITGA1 VCL MYL12A FGF10 RAC2 ITGA2 DIAPH1 ITGB3 SSH2 SOS1 SSH1 FGF4 DIAPH2 ITGAM PIK3R5 PIP4K2A MYL5 WASF2 FGF17 ARAF F…
BIOCARTA_LECTIN_PATHWAY	signed	0.002	2.983	12	6	C4A C7 C6 MASP1 C3 MASP2
REACTOME_G_ALPHA_Q_SIGNALLING_EVENTS	signed	0.002	4.072	157	61	MGLL ADRA1D GNG7 GPR68 AGTR1 P2RY11 EDNRB PLCB2 GRK5 GNAQ DGKA GNG2 GPR17 GNB4 TBXA2R DGKD ITPR3 DAGLB GPR4 PIK3R1 AVPR1A FFAR3 FFAR1 PTGER1 NPFF CCL23 GNGT2 GPR132 PLCB4 GNRHR EDN3 PLCB3 EDN1 GRPR PROKR1 CYSLTR1 AVP NPS TRHR LPAR1 OPN4 DGKZ DGKK ADRA1B XCR1 ADRA1A GNA14 CHRM5 EDNRA GNG12 NPSR1 P2RY2 HRH1 CHRM1 PROK2 TRIO F2RL1 NPFFR1 LPAR3 CYSLTR2 GNG5
REACTOME_SMOOTH_MUSCLE_CONTRACTION	absolute	0.002	2.917	24	11	LMOD1 MYH11 ACTA2 MYLK ACTG2 PXN MYL9 SORBS1 ITGA1 TLN1 VCL
REACTOME_FORMATION_OF_A_POOL_OF_FREE_40S_SUBUNITS	signed	0.002	6.969	95	52	EIF3J RPL27 RPL19 RPS26 RPS21 EIF3C RPS3A EIF3D RPL26L1 RPL23A RPS7 RPL38 RPS3 RPS27 RPS18 RPS10 RPL23 RPL36A RPL30 RPL10A RPL4 RPS15A EIF3E RPL35A EIF3H RPL41 RPS5 EIF3I RPLP0 RPS12 RPS29 RPL24 RPL5 RPL10 RPSA RPL18A RPL17 RPS27A RPS4Y1 RPL31 RPL21 FAU RPS6 RPL8 RPS8 RPL6 RPL35 RPS14 RPL7A RPL26 RPLP1 RPL36
REACTOME_FORMATION_OF_THE_TERNARY_COMPLEX_AND_SUBSEQUENTLY_THE_43S_COMPLEX	signed	0.002	5.305	49	26	EIF3J EIF2S1 EIF2S2 RPS26 RPS21 EIF3C RPS3A EIF3D RPS7 RPS3 RPS27 RPS18 RPS10 RPS15A EIF3E EIF3H RPS5 EIF3I RPS12 RPS29 RPSA RPS27A RPS4Y1 FAU RPS6 RPS8
REACTOME_TRANSMISSION_ACROSS_CHEMICAL_SYNAPSES	absolute	0.002	3.96	130	37	RASGRF1 RPS6KA2 MAOA GNG7 SLC1A7 GRIK4 ACTN2 PLCB2 SLC18A2 SLC1A1 CAMK2A RIMS1 RAF1 PRKCB GNG2 RPS6KA3 GNB4 ACHE PRKCG CACNA2D3 AP2A2 GRIN2A VAMP2 GLUL RPS6KA1 CACNA2D2 STXBP1 CACNA1E SLC6A3 GNGT2 SYN3 GRIA1 SLC5A7 PLCB3 SLC1A6 ALDH2 CACNG3
REACTOME_G1_S_TRANSITION	signed	0.003	-6.009	102	60	E2F1 RPA3 MCM6 MCM8 PRIM2 PCNA PRIM1 RRM2 CDC7 CDC6 CCNE2 MCM10 SKP2 TFDP1 FBXO5 DBF4 POLA2 MCM3 PSMA7 CCNA2 PSMC2 PSMA2 CDK2 MCM2 CKS1B MCM7 PSMD7 POLE2 CDC2 PSMB1 PSMD14 PSMD11 PSMD10 PSMC1 CDT1 PSMB6 E2F2 UBB CDC25A E2F3 PSMB3 TYMS RPA1 PSMD3 PSMB4 PSMB5 PSMC4 PSMA5 PSMD8 PSMC6 MCM5 PSMA3 PSME3 MNAT1 PSMD12 CCNB1 PSMB8 POLA1 PSMD4 PSMD2
REACTOME_GTP_HYDROLYSIS_AND_JOINING_OF_THE_60S_RIBOSOMAL_SUBUNIT	signed	0.003	7.129	106	57	EIF3J EIF5 EIF4E EIF2S1 EIF2S2 RPL27 RPL19 RPS26 RPS21 EIF3C RPS3A EIF3D RPL26L1 RPL23A RPS7 RPL38 RPS3 RPS27 RPS18 RPS10 RPL23 RPL36A RPL30 RPL10A RPL4 RPS15A EIF3E RPL35A EIF3H RPL41 RPS5 EIF3I RPLP0 RPS12 EIF4A2 RPS29 RPL24 RPL5 RPL10 RPSA RPL18A RPL17 RPS27A RPS4Y1 RPL31 RPL21 FAU RPS6 RPL8 RPS8 RPL6 RPL35 RPS14 RPL7A RPL26 RPLP1 RPL36
REACTOME_INFLUENZA_LIFE_CYCLE	signed	0.004	4.849	137	85	NUP93 RAE1 NUP37 NUP155 POLR2B POLR2D POLR2C NUP35 NUP54 NUPL2 NUP43 RPL27 XPO1 NUP133 NUP85 RAN HSP90AA1 NUP205 IPO5 NUP107 RPL19 NUP88 RPS26 CLTC POLR2G POLR2H GRSF1 NUP153 RPS21 RPS3A NUPL1 POLR2J RPL26L1 RPL23A KPNA1 RPS7 RPL38 POLR2K RPS3 RPS27 RPS18 NUP160 RPS10 RPL23 POLR2F RPL36A RPL30 RPL10A KPNB1 RPL4 RPS15A RPL35A GTF2F2 RPL41 RPS5 CANX HSPA1B RPLP0 RPS12 RPS29 RPL24 RPL5 RPL10 RPSA RP…
REACTOME_INFLUENZA_VIRAL_RNA_TRANSCRIPTION_AND_REPLICATION	signed	0.004	6.52	100	59	POLR2B POLR2D POLR2C RPL27 HSP90AA1 IPO5 RPL19 RPS26 POLR2G POLR2H GRSF1 RPS21 RPS3A POLR2J RPL26L1 RPL23A RPS7 RPL38 POLR2K RPS3 RPS27 RPS18 RPS10 RPL23 POLR2F RPL36A RPL30 RPL10A RPL4 RPS15A RPL35A GTF2F2 RPL41 RPS5 RPLP0 RPS12 RPS29 RPL24 RPL5 RPL10 RPSA RPL18A RPL17 RPS27A RPS4Y1 RPL31 RPL21 FAU RPS6 RPL8 RPS8 RPL6 POLR2I RPL35 RPS14 RPL7A RPL26 RPLP1 RPL36
KEGG_VEGF_SIGNALING_PATHWAY	absolute	0.004	3.077	76	29	MAPKAPK2 PLA2G5 NFATC3 PLCG2 NFATC1 RAF1 PRKCB PIK3R3 NFAT5 PLA2G1B PLA2G2A PXN PPP3CC PRKCG JMJD7-PLA2G4B PTGS2 PLA2G4E AKT2 PIK3R1 PIK3R2 BAD PIK3CD PLA2G12B RAC2 PPP3R2 KDR PLA2G2C PIK3R5 PPP3CA
KEGG_LONG_TERM_DEPRESSION	absolute	0.004	3.157	70	26	PLA2G5 PLCB2 IGF1R GNAQ RAF1 PRKCB GUCY1A2 GNAI2 PLA2G1B PLA2G2A GUCY1A3 PRKCG JMJD7-PLA2G4B PLA2G4E ITPR3 PLA2G12B GRIA1 PLCB4 PLCB3 GUCY1B3 RYR1 PLA2G2C ARAF PRKG2 HRAS PRKG1
REACTOME_STRIATED_MUSCLE_CONTRACTION	absolute	0.004	3.009	31	13	DES TNNT2 MYBPC2 ACTN2 MYL4 MYH3 TMOD1 MYL3 TNNT3 VIM TCAP MYL2 DMD
BIOCARTA_AMI_PATHWAY	absolute	0.004	2.766	20	9	TFPI SERPINC1 COL4A6 F10 COL4A5 COL4A2 PLAT COL4A4 COL4A3
REACTOME_PHASE_1_FUNCTIONALIZATION_OF_COMPOUNDS	absolute	0.004	3.524	67	25	FMO2 CYP21A2 MAOA ADH1B CYP2B6 CYP4B1 ADH1A CYP17A1 CYP2S1 CYP11A1 CYP2A6 ACSS1 CYP46A1 CYP4F12 PTGS2 CYP1A2 CYP4A11 ACSS2 CYP7A1 CYP3A7 CYP2C19 CYP27A1 PTGIS CYP2C9 ALDH2
REACTOME_TCR_SIGNALING	absolute	0.004	3.383	64	37	EVL HLA-DOB IKBKB NFKBIA INPP5D HLA-DOA TRAF6 PIK3R1 PIK3R2 WAS VASP PRKCQ HLA-DPB1 PAG1 LAT HLA-DQA1 HLA-DQB1 CD3E HLA-DPA1 NFKB1 HLA-DRB5 HLA-DRB1 CD4 HLA-DMA HLA-DQA2 HLA-DRA ZAP70 CD247 ITK PDPK1 PLCG1 FYB BCL10 CARD11 LCP2 TRAT1 PTPRC
KEGG_BASAL_CELL_CARCINOMA	absolute	0.004	3.23	55	34	WNT7A TCF7L1 HHIP WNT2 FZD4 WNT1 APC SHH GLI3 WNT6 SUFU WNT3A TCF7L2 WNT2B DVL1 WNT7B WNT10A GLI2 FZD8 TCF7 APC2 STK36 WNT5A BMP2 FZD10 WNT10B FZD1 TP53 FZD2 FZD6 AXIN1 GLI1 PTCH1 WNT11
REACTOME_INSULIN_SYNTHESIS_AND_SECRETION	signed	0.004	6.514	129	77	SLC30A6 SSR1 SRP72 SSR3 RPN2 DDOST RPL27 SRPRB SRP54 ERO1L SYT5 SPCS1 RPN1 RPL19 RPS26 NKX2-2 SNAP25 SPCS2 RPS21 SEC61G RPS3A SEC11A KIF5B RPL26L1 RPL23A GNAI1 SSR2 STX1A RPS7 RPL38 RPS3 RPS27 RPS18 RPS10 SRP68 RPL23 RPL36A SRP9 RPL30 SRP14 RPL10A SEC61A2 RPL4 RPS15A RPL35A RPL41 RPS5 SLC30A5 RPLP0 RPS12 RPS29 RPL24 RPL5 RPL10 SEC11C RPSA RPL18A RPL17 RPS27A RPS4Y1 RPL31 RPL21 FAU SSR4 SEC61B RPS…
REACTOME_CELL_JUNCTION_ORGANIZATION	absolute	0.004	3.615	84	24	COL17A1 LAMA3 CLDN1 LIMS2 CDH4 PARVA CDH5 CD151 CLDN23 CLDN5 CDH6 CADM3 PXN F11R CADM1 ARHGEF6 MLLT4 CDH10 FLNA CDH15 VASP INADL PVRL2 CDH9
REACTOME_INITIAL_TRIGGERING_OF_COMPLEMENT	signed	0.004	2.867	43	9	C4A MASP1 C3 MASP2 CFD MBL2 C2 CFB C1R
KEGG_GNRH_SIGNALING_PATHWAY	absolute	0.004	3.81	101	30	MAP3K4 PRKCD CACNA1C CALML6 PLA2G5 PLCB2 CAMK2A GNAQ PRKACA GNRH1 RAF1 PRKCB HBEGF PTK2B JUN CACNA1F MMP2 PLA2G1B PLA2G2A JMJD7-PLA2G4B MAP2K7 PLA2G4E MAP3K3 ITPR3 MAP2K3 PLA2G12B PLCB4 GNRHR MAPK10 PLCB3
REACTOME_NEURORANSMITTER_RECEPTOR_BINDING_AND_DOWNSTREAM_TRANSMISSION_IN_THE_POSTSYNAPTIC_CELL	absolute	0.004	3.35	84	36	RASGRF1 RPS6KA2 GNG7 GRIK4 ACTN2 PLCB2 CAMK2A RAF1 PRKCB GNG2 RPS6KA3 GNB4 PRKCG AP2A2 GRIN2A RPS6KA1 GNGT2 GRIA1 PLCB3 CACNG3 EPB41L1 RASGRF2 CAMK4 HRAS CAMK2G GNG12 MDM2 ADCY8 CREB1 PDPK1 DLG4 GNG5 ADCY3 ADCY1 GRIA4 GNB3
KEGG_FC_GAMMA_R_MEDIATED_PHAGOCYTOSIS	absolute	0.005	3.467	97	22	ASAP3 GSN PRKCD PIP5K1C PLCG2 RAF1 PRKCB PIK3R3 PIP5K1B PRKCE PRKCG SYK INPP5D PLA2G4E AKT2 GAB2 PIK3R1 PIK3R2 WAS VASP PIK3CD LAT
REACTOME_TRANSLATION	signed	0.006	6.813	120	65	EIF3J EIF5 EIF4E EIF2S1 EIF2S2 RPL27 EIF2B3 RPL19 RPS26 EIF2B1 EEF1B2 RPS21 EIF3C EIF2B2 RPS3A EIF3D RPL26L1 RPL23A RPS7 RPL38 RPS3 RPS27 RPS18 RPS10 RPL23 RPL36A RPL30 RPL10A RPL4 RPS15A EIF4EBP1 EIF3E EIF2B4 RPL35A EIF3H RPL41 RPS5 EIF3I RPLP0 RPS12 EIF4A2 RPS29 RPL24 RPL5 RPL10 RPSA EIF2B5 RPL18A RPL17 RPS27A RPS4Y1 RPL31 RPL21 FAU EEF1G RPS6 RPL8 RPS8 RPL6 RPL35 RPS14 RPL7A RPL26 RPLP1 RPL36
REACTOME_NUCLEAR_RECEPTOR_TRANSCRIPTION_PATHWAY	absolute	0.006	3.03	50	25	PGR NR5A2 RXRG RXRA AR ESR2 NR2C2 NR4A3 NR1H2 NR3C2 ESR1 NR4A1 RORB NR2F6 NR2F1 PPARD THRB NR3C1 NR2E3 VDR ESRRB RARA NR1H4 RARB NR4A2
REACTOME_VIRAL_MRNA_TRANSLATION	signed	0.006	6.729	84	62	RPL27 RPL19 RPS26 GRSF1 RPS21 RPS3A RPL26L1 RPL23A RPS7 RPL38 RPS3 RPS27 RPS18 RPS10 RPL23 RPL36A RPL30 RPL10A RPL4 RPS15A RPL35A RPL41 RPS5 RPLP0 RPS12 RPS29 RPL24 RPL5 RPL10 RPSA RPL18A RPL17 RPS27A RPS4Y1 RPL31 RPL21 FAU RPS6 RPL8 RPS8 RPL6 RPL35 RPS14 RPL7A RPL26 RPLP1 RPL36 RPL7 RPS15 RPL9 RPL12 RPS16 RPL34 RPS9 RPS4X RPL32 RPL39 RPL15 RPS25 RPS13 RPL37A RPS11
KEGG_FC_EPSILON_RI_SIGNALING_PATHWAY	absolute	0.006	3.348	79	35	FCER1A PRKCD PLA2G5 MS4A2 PLCG2 RAF1 PRKCB PIK3R3 IL13 PRKCE PLA2G1B PLA2G2A IL4 JMJD7-PLA2G4B SYK INPP5D MAP2K7 PLA2G4E AKT2 GAB2 PIK3R1 PIK3R2 BTK IL3 PIK3CD MAP2K3 LAT PLA2G12B MAPK10 RAC2 SOS1 PLA2G2C PIK3R5 TNF FYN
REACTOME_SEMA3A_PLEXIN_REPULSION_SIGNALING_BY_INHIBITING_INTEGRIN_ADHESION	absolute	0.006	2.632	14	9	PIP5K1C RRAS PLXNA4 PLXNA2 RND1 TLN1 PLXNA1 FYN FARP2
REACTOME_PEPTIDE_CHAIN_ELONGATION	signed	0.006	6.663	84	62	RPL27 RPL19 RPS26 RPS21 RPS3A RPL26L1 RPL23A RPS7 RPL38 RPS3 RPS27 RPS18 RPS10 RPL23 RPL36A RPL30 RPL10A RPL4 RPS15A RPL35A RPL41 RPS5 RPLP0 RPS12 RPS29 RPL24 RPL5 RPL10 RPSA RPL18A RPL17 RPS27A RPS4Y1 RPL31 RPL21 FAU RPS6 RPL8 RPS8 RPL6 RPL35 RPS14 RPL7A RPL26 RPLP1 RPL36 EEF1A1 RPL7 RPS15 RPL9 RPL12 RPS16 RPL34 RPS9 RPS4X RPL32 RPL39 RPL15 RPS25 RPS13 RPL37A RPS11
KEGG_NEUROTROPHIN_SIGNALING_PATHWAY	absolute	0.007	3.447	126	50	MAPKAPK2 RPS6KA2 BDNF PRKCD CALML6 SH2B1 SHC3 IRAK3 ARHGDIB IKBKB NTRK3 CAMK2A PLCG2 RAF1 PIK3R3 IRS2 RPS6KA3 JUN NFKBIA MAP2K7 TRAF6 MAP3K3 AKT2 ABL1 GAB1 ZNF274 RPS6KA1 PIK3R1 PIK3R2 FOXO3 BAD PIK3CD RAPGEF1 ARHGDIA SH2B3 IRS1 MAPK10 MAP3K5 SOS1 NFKBIB KIDINS220 PIK3R5 NGFR NFKB1 CAMK4 NGF BCL2 SHC1 NFKBIE HRAS
REACTOME_HIV_INFECTION	signed	0.007	-4.789	183	86	NUP93 RAE1 NUP37 PSMA7 PSMC2 PSMA2 NUP155 POLR2B PSMD7 POLR2D POLR2C SUPT16H PSMB1 PSMD14 NUP35 GTF2E1 PSMD11 PSMD10 PSMC1 GTF2H4 PSMB6 FEN1 GTF2H3 UBB NUP54 SLC25A5 NCBP1 AP1S1 NUPL2 RANBP1 PSMB3 NUP43 PSMD3 XPO1 NUP133 PSMB4 NUP85 TAF4 RAN PSMB5 PSMC4 XRCC4 NUP205 LIG1 PSMA5 PSMD8 NUP107 PSMC6 PSMA3 TBP GTF2H2 TAF13 PSME3 TAF5 MNAT1 RNGTT PSMD12 NUP88 ERCC3 CCNT1 SUPT4H1 POLR2G PSMB8 POLR2H NUP…
REACTOME_HIV_LIFE_CYCLE	signed	0.007	-3.626	103	51	NUP93 RAE1 NUP37 NUP155 POLR2B POLR2D POLR2C SUPT16H NUP35 GTF2E1 GTF2H4 FEN1 GTF2H3 NUP54 NCBP1 NUPL2 RANBP1 NUP43 XPO1 NUP133 NUP85 TAF4 RAN XRCC4 NUP205 LIG1 NUP107 TBP GTF2H2 TAF13 TAF5 MNAT1 RNGTT NUP88 ERCC3 CCNT1 SUPT4H1 POLR2G POLR2H NUP153 TAF11 HMGA1 XRCC6 NUPL1 POLR2J PPIA POLR2K TAF9 NUP160 POLR2F GTF2A1
REACTOME_LATE_PHASE_OF_HIV_LIFE_CYCLE	signed	0.007	-3.442	90	45	NUP93 RAE1 NUP37 NUP155 POLR2B POLR2D POLR2C SUPT16H NUP35 GTF2E1 GTF2H4 GTF2H3 NUP54 NCBP1 NUPL2 RANBP1 NUP43 XPO1 NUP133 NUP85 TAF4 RAN NUP205 NUP107 TBP GTF2H2 TAF13 TAF5 MNAT1 RNGTT NUP88 ERCC3 CCNT1 SUPT4H1 POLR2G POLR2H NUP153 TAF11 NUPL1 POLR2J POLR2K TAF9 NUP160 POLR2F GTF2A1
REACTOME_HDL_MEDIATED_LIPID_TRANSPORT	absolute	0.008	2.635	11	7	CUBN BMP1 LCAT AMN A2M CETP ABCA1
KEGG_RENIN_ANGIOTENSIN_SYSTEM	absolute	0.008	2.756	17	10	AGTR1 AGTR2 ACE2 CTSG CMA1 MAS1 CPA3 ANPEP ACE MME
KEGG_ALLOGRAFT_REJECTION	absolute	0.008	2.999	38	17	IL12B HLA-DOB IL2 IL4 HLA-DOA CD40LG HLA-DPB1 HLA-DQA1 HLA-DQB1 HLA-DPA1 TNF HLA-DRB5 HLA-DRB1 HLA-DMA HLA-DQA2 HLA-DRA FAS
BIOCARTA_SPRY_PATHWAY	absolute	0.008	2.846	18	10	SPRY4 SPRY1 PTPRB RAF1 SOS1 CBL SHC1 SPRY3 HRAS SPRY2
KEGG_NATURAL_KILLER_CELL_MEDIATED_CYTOTOXICITY	absolute	0.01	3.295	137	59	TNFRSF10B ICAM2 NFATC3 SHC3 PLCG2 NFATC1 RAF1 PRKCB PIK3R3 NFAT5 PTK2B PPP3CC TNFRSF10D PRKCG SYK PIK3R1 PIK3R2 SH3BP2 PIK3CD FCGR3B LAT ICAM1 RAC2 PPP3R2 HCST SOS1 KLRK1 IFNA14 IFNA21 IFNA16 IFNA5 PIK3R5 PPP3CA TNF FYN ARAF TNFRSF10A SHC1 ITGAL HRAS ZAP70 TNFRSF10C CD247 FAS SOS2 CSF2 PLCG1 ITGB2 TYROBP PTPN6 NCR3 IFNGR1 VAV1 LCP2 SH2D1B RAC1 FCER1G CD48 RAET1E
REACTOME_TRANSLOCATION_OF_ZAP70_TO_IMMUNOLOGICAL_SYNAPSE	absolute	0.01	2.763	24	15	HLA-DOB HLA-DOA HLA-DPB1 HLA-DQA1 HLA-DQB1 CD3E HLA-DPA1 HLA-DRB5 HLA-DRB1 CD4 HLA-DMA HLA-DQA2 HLA-DRA ZAP70 CD247
BIOCARTA_UCALPAIN_PATHWAY	absolute	0.011	2.674	18	11	CAPNS1 ACTN2 SPTAN1 ACTA1 PXN ITGA1 TLN1 ITGB3 CAPN1 EZR CAPNS2
KEGG_ENDOCYTOSIS	absolute	0.011	3.37	183	68	ASAP3 ARFGAP2 ADRB2 FGFR2 PIP5K1C ARAP3 FGFR3 ADRBK2 SH3GL3 GIT2 CLTB EHD2 IGF1R NEDD4L GRK5 ERBB3 RUFY1 FLT1 EPN1 CXCR4 EHD1 RAB5B PIP5K1B PRKCZ ADRB1 IQSEC1 IQSEC3 RAB11FIP1 ZFYVE20 ACAP1 CHMP2A TRAF6 AP2A2 ERBB4 RAB11B PSD3 SMAP2 IL2RG LDLRAP1 SH3KBP1 RAB11FIP3 ARAP2 RAB31 SH3GLB2 EHD4 KDR AGAP2 VPS28 DNM2 CBLB PDCD6IP CBL EPS15 DAB2 CHMP6 GRK6 VPS37B HRAS GRK1 RAB11FIP5 EEA1 ARAP1 IQSEC2 PARD…
REACTOME_RHO_GTPASE_CYCLE	absolute	0.011	3.083	124	49	RHOBTB2 RASGRF1 ARHGAP28 ARAP3 DLC1 ARHGEF17 ARHGEF2 MYO9B ARHGAP22 RALBP1 ARHGAP26 ARHGDIB RHOJ SRGAP3 RHOG BCR AKAP13 ARHGEF18 RHOB ARHGEF7 ARHGEF12 ARHGAP1 ARHGEF6 ARHGAP24 TRIP10 ARHGAP9 ARHGAP25 ARHGEF3 INPP5B PIK3R2 STARD8 TIAM1 FGD3 ARHGAP20 ARAP2 SRGAP2 ARHGAP17 ARHGDIA A2M ARHGEF9 RAC2 ARHGAP6 SYDE1 ARHGEF11 HMHA1 ARHGAP29 STARD13 SOS1 PLEKHG2
BIOCARTA_NKT_PATHWAY	absolute	0.011	2.926	28	20	TGFB2 IL12B CCR7 CXCR4 IL2 IL4 CD40LG IL4R CD4 TGFB1 TGFB3 CSF2 IFNGR1 CXCR3 CCR5 CCL4 CCR4 IL12RB1 CCL3 CD28
REACTOME_POST_NMDA_RECEPTOR_ACTIVATION_EVENTS	signed	0.011	2.662	32	18	RASGRF1 RPS6KA2 ACTN2 CAMK2A RAF1 RPS6KA3 GRIN2A RPS6KA1 RASGRF2 CAMK4 HRAS CAMK2G ADCY8 CREB1 PDPK1 DLG4 ADCY3 ADCY1
KEGG_PATHWAYS_IN_CANCER	absolute	0.011	3.444	328	123	LAMB2 ZBTB16 FOXO1 LAMA3 NKX3-1 FGFR2 EPAS1 TGFB2 LAMA2 FIGF WNT7A ARNT2 FGFR3 TCF7L1 HHIP EGLN2 RXRG RXRA DAPK2 WNT2 RALGDS IGF1R FGF1 AR CDKN1A RALBP1 LAMA4 IKBKB FZD4 WNT1 FGF20 PLCG2 TGFA RAF1 PRKCB CSF3R PIK3R3 TRAF1 LAMA5 BCR APC SHH GLI3 JUN ITGA3 MMP2 COL4A6 FGF7 LAMC3 ARNT PRKCG NFKBIA CDKN2B RASSF5 TGFBR2 PTGS2 TRAF6 WNT6 FOS CREBBP SUFU AKT2 ABL1 CCDC6 WNT3A MAX TPR ETS1 FLT3LG PIK3R1 …
REACTOME_PHOSPHORYLATION_OF_CD3_AND_TCR_ZETA_CHAINS	signed	0.012	2.761	26	15	HLA-DOB HLA-DOA HLA-DPB1 PAG1 HLA-DQA1 HLA-DQB1 CD3E HLA-DPA1 HLA-DRB5 HLA-DRB1 CD4 HLA-DMA HLA-DQA2 HLA-DRA CD247
REACTOME_LIPOPROTEIN_METABOLISM	absolute	0.012	2.799	27	13	CUBN APOB LPL HSPG2 BMP1 LCAT MTTP LDLRAP1 SDC1 AMN A2M CETP ABCA1
REACTOME_MEMBRANE_TRAFFICKING	signed	0.012	-3.206	78	17	YIPF6 HSPA8 OCRL SAR1B CPD NECAP1 AP1S1 RAB5C PREB SEC24D SNAPIN COPB2 TXNDC5 TBC1D8B SNX5 SEC23A CLTC
REACTOME_DUAL_INCISION_REACTION_IN_TC_NER	signed	0.012	-2.778	28	14	POLR2B POLR2D POLR2C GTF2H4 GTF2H3 GTF2H2 ERCC8 MNAT1 ERCC3 POLR2G POLR2H POLR2J POLR2K POLR2F
BIOCARTA_BLYMPHOCYTE_PATHWAY	signed	0.012	2.396	11	10	CR2 ICAM1 HLA-DRB1 ITGAL HLA-DRA CR1 ITGB2 FCGR2B PTPRC CD40
REACTOME_SIGNALING_BY_VEGF	absolute	0.012	2.54	11	6	FIGF FLT4 FLT1 KDR VEGFC NRP2
KEGG_TERPENOID_BACKBONE_BIOSYNTHESIS	signed	0.012	-2.6	15	12	ACAT2 FDPS PDSS1 IDI1 HMGCR ACAT1 DHDDS PDSS2 HMGCS1 GGPS1 MVK MVD
BIOCARTA_CARDIACEGF_PATHWAY	signed	0.012	2.532	18	12	AGTR1 EDNRB PRKCB JUN FOS EDN1 NFKB1 HRAS EDNRA PLCG1 EGFR RELA
BIOCARTA_ERK_PATHWAY	signed	0.012	2.693	28	11	MKNK2 MKNK1 IGF1R RAF1 RPS6KA1 PTPRR SOS1 NGFR NGF SHC1 HRAS
REACTOME_TRANSCRIPTION_OF_THE_HIV_GENOME	signed	0.013	-1.618	59	31	POLR2B POLR2D POLR2C SUPT16H GTF2E1 GTF2H4 GTF2H3 NCBP1 TAF4 TBP GTF2H2 TAF13 TAF5 MNAT1 RNGTT ERCC3 CCNT1 SUPT4H1 POLR2G POLR2H TAF11 POLR2J POLR2K TAF9 POLR2F GTF2A1 TCEB1 GTF2B GTF2F2 GTF2A2 TAF6
KEGG_LONG_TERM_POTENTIATION	signed	0.013	3.023	70	20	RPS6KA2 CACNA1C CALML6 PLCB2 CAMK2A GNAQ PRKACA RAF1 PRKCB RPS6KA3 PPP3CC PRKCG CREBBP GRIN2A ITPR3 RPS6KA1 GRIA1 PLCB4 PLCB3 PPP3R2
REACTOME_CHOLESTEROL_BIOSYNTHESIS	signed	0.013	-2.554	21	13	DHCR7 CYP51A1 HSD17B7 NSDHL IDI1 SQLE HMGCR EBP LBR HMGCS1 GGPS1 MVK MVD
KEGG_PYRUVATE_METABOLISM	signed	0.014	-2.686	40	12	ACAT2 ME1 GLO1 MDH1 ACYP1 LDHB ALDH1B1 DLD DLAT ME2 ACAT1 MDH2
REACTOME_HIV1_TRANSCRIPTION_INITIATION	signed	0.014	-1.215	39	25	POLR2B POLR2D POLR2C GTF2E1 GTF2H4 GTF2H3 TAF4 TBP GTF2H2 TAF13 TAF5 MNAT1 ERCC3 POLR2G POLR2H TAF11 POLR2J POLR2K TAF9 POLR2F GTF2A1 GTF2B GTF2F2 GTF2A2 TAF6
REACTOME_NOTCH_HLH_TRANSCRIPTION_PATHWAY	signed	0.014	2.46	13	10	MAML1 RBPJ NOTCH2 NOTCH4 NOTCH1 CREBBP MAML3 MAMLD1 KAT2B MAML2
BIOCARTA_EXTRINSIC_PATHWAY	signed	0.014	2.418	13	4	TFPI F3 SERPINC1 F10
BIOCARTA_MCALPAIN_PATHWAY	signed	0.014	2.687	25	17	CAPNS1 MYLK ACTA1 PXN PRKAR2B MYL2 ITGA1 TLN1 CAPN1 EZR HRAS CAPNS2 CAPN2 PTK2 PRKAR1A EGFR CXCR3
BIOCARTA_GPCR_PATHWAY	signed	0.014	2.688	35	10	NFATC3 GNAQ NFATC1 RAF1 PRKCB RPS6KA3 JUN PPP3CC PRKAR2B FOS
REACTOME_P2Y_RECEPTORS	signed	0.014	2.468	13	5	P2RY11 P2RY14 P2RY8 GPR17 P2RY4
REACTOME_ACTIVATION_OF_NMDA_RECEPTOR_UPON_GLUTAMATE_BINDING_AND_POSTSYNAPTIC_EVENTS	signed	0.015	2.731	36	20	RASGRF1 RPS6KA2 ACTN2 CAMK2A RAF1 RPS6KA3 GRIN2A RPS6KA1 GRIA1 RASGRF2 CAMK4 HRAS CAMK2G ADCY8 CREB1 PDPK1 DLG4 ADCY3 ADCY1 GRIA4
REACTOME_HIV1_TRANSCRIPTION_ELONGATION	signed	0.015	-2.708	41	17	POLR2B POLR2D POLR2C SUPT16H GTF2H4 GTF2H3 NCBP1 GTF2H2 MNAT1 ERCC3 CCNT1 SUPT4H1 POLR2G POLR2H POLR2J POLR2K POLR2F
REACTOME_INTEGRATION_OF_ENERGY_METABOLISM	signed	0.016	-0.49	229	76	NDUFS1 PDP2 NDUFB2 PPP2R5D ETFA PGAM1 PGK1 NDUFA6 PRKAB2 ATP5B NDUFB5 NDUFB6 ACLY ALDOC ATP5H MLX ATP5G1 CYC1 UQCRC2 SUCLA2 SLC25A5 PDK1 SDHC PDHX NDUFA5 TPI1 PFKFB4 CYCS DLD ATP5F1 SUCLG1 NDUFA9 UQCRFS1 NDUFV1 SYT5 SDHD ATP5J2 NDUFA4 NDUFB3 NDUFC2 NDUFS8 PFKM SDHB NDUFB1 NDUFAB1 IDH3G DLAT FH ATP5C1 NDUFS4 SNAP25 GAPDH GCK COX8A NDUFB4 SLC2A2 COX7A2L SLC2A1 MDH2 NDUFA12 PRKAG1 ATP5O GNAI1 NDUFB9…
REACTOME_RESOLUTION_OF_AP_SITES_VIA_THE_SINGLE_NUCLEOTIDE_REPLACEMENT_PATHWAY	signed	0.016	-2.398	12	10	LIG3 APEX1 TDG MUTYH SMUG1 OGG1 POLB MBD4 MPG NTHL1
BIOCARTA_ALK_PATHWAY	signed	0.016	2.773	37	22	TGFBR3 TGFB2 BMP7 MEF2C WNT1 APC NPPB TGFBR2 SMAD6 MYL2 DVL1 NOG BMP10 TGFBR1 NKX2-5 BMPR2 TGFB1 GATA4 TGFB3 CHRD NPPA BMP2
BIOCARTA_ERYTH_PATHWAY	signed	0.016	2.654	15	10	TGFB2 CSF3 IL3 FLT3 EPO TGFB1 TGFB3 IL1A IL6 CSF2
REACTOME_COLLAGEN_MEDIATED_ACTIVATION_CASCADE	signed	0.017	2.531	23	18	PLCG2 PRKCZ SYK AKT2 PIK3R1 PIK3R6 PIK3R5 FYN PDPK1 AKT3 AKT1 VAV1 LCP2 FCER1G COL1A2 COL1A1 PIK3CG GP6
KEGG_RENAL_CELL_CARCINOMA	signed	0.017	2.95	70	28	EPAS1 TGFB2 FIGF ARNT2 EGLN2 TGFA RAF1 PIK3R3 PAK7 JUN ARNT CREBBP AKT2 GAB1 ETS1 PIK3R1 PDGFB PIK3R2 PIK3CD RAPGEF1 HGF VEGFC SOS1 PIK3R5 ARAF TGFB1 HRAS TGFB3
REACTOME_MICRORNA_BIOGENESIS	signed	0.017	-2.662	18	11	XPO5 POLR2B POLR2D POLR2C RAN POLR2G POLR2H POLR2J POLR2K POLR2F TARBP2
REACTOME_CONVERSION_FROM_APC_CDC20_TO_APC_CDH1_IN_LATE_ANAPHASE	signed	0.017	-2.756	17	11	ANAPC11 ANAPC1 ANAPC10 ANAPC5 CDC20 ANAPC7 CDC23 CDC26 UBE2E1 ANAPC4 CDC27
BIOCARTA_INFLAM_PATHWAY	signed	0.017	2.765	29	17	TGFB2 IL12B CSF3 IL13 IL2 IL4 IL3 LTA TNF HLA-DRB1 CD4 TGFB1 TGFB3 HLA-DRA IL1A IL6 CSF2
REACTOME_CREB_PHOPHORYLATION_THROUGH_THE_ACTIVATION_OF_RAS	signed	0.017	2.667	26	8	RASGRF1 RPS6KA2 ACTN2 CAMK2A RAF1 RPS6KA3 GRIN2A RPS6KA1
KEGG_BASAL_TRANSCRIPTION_FACTORS	signed	0.017	-2.531	36	19	GTF2E1 TAF9B GTF2H4 GTF2H3 TAF4 TBPL1 TAF2 TBP GTF2H2 TAF13 TAF5 TAF11 TAF9 GTF2A1 TAF7L GTF2B GTF2F2 GTF2A2 TAF6
REACTOME_AMINE_LIGAND_BINDING_RECEPTORS	signed	0.018	2.947	42	21	ADRA1D ADRB2 ADRA2A DRD4 ADRB1 CHRM2 HTR1A HTR4 HRH4 ADRA1B ADRA1A CHRM5 HTR1F HRH1 CHRM1 DRD1 ADRA2B HTR2A HTR1E ADRA2C HTR7
REACTOME_GAP_JUNCTION_ASSEMBLY	signed	0.018	2.389	19	8	GJA5 GJC2 GJA10 GJA4 GJA1 GJC1 GJD4 GJB4
BIOCARTA_FCER1_PATHWAY	signed	0.018	2.909	39	12	FCER1A NFATC3 NFATC1 RAF1 PRKCB JUN PPP3CC SYK MAP2K7 FOS PIK3R1 BTK
BIOCARTA_PTC1_PATHWAY	signed	0.018	-2.478	11	6	CDC2 CDC25A CDC25C XPO1 MNAT1 CCNB1
REACTOME_INHIBITION_OF_INSULIN_SECRETION_BY_ADRENALINE_NORADRENALINE	absolute	0.018	2.707	30	8	GNG7 CACNA1C ADRA2A GNG2 GNAI2 GNB4 CACNA2D2 GNGT2
KEGG_LEISHMANIA_INFECTION	signed	0.019	2.862	72	37	TGFB2 IL12B HLA-DOB C3 PRKCB JUN TLR2 IL4 NFKBIA HLA-DOA PTGS2 TRAF6 FOS JAK1 HLA-DPB1 FCGR3B HLA-DQA1 HLA-DQB1 NCF1 IL1B NCF4 NFKBIB MYD88 ITGAM HLA-DPA1 TNF NFKB1 HLA-DRB5 HLA-DRB1 TGFB1 HLA-DMA NCF2 TGFB3 HLA-DQA2 HLA-DRA IL1A CR1
KEGG_GLUTATHIONE_METABOLISM	signed	0.019	-2.636	50	22	RRM2 GPX2 GSTO2 GCLM GSR IDH1 GCLC GSTZ1 RRM1 GSTT2 PGD G6PD GSS TXNDC12 GSTP1 GPX7 GGCT MGST1 GSTM3 IDH2 GSTO1 LAP3
KEGG_UBIQUITIN_MEDIATED_PROTEOLYSIS	signed	0.02	-2.981	138	41	SKP2 UBE2G1 ANAPC11 UBA6 ANAPC1 CUL2 BRCA1 UBE2K TRIM37 ANAPC10 ANAPC5 SAE1 FANCL CDC20 PIAS2 UBE2E3 UBE2A RNF7 ERCC8 ANAPC7 UBA2 UBE2Q2 NEDD4 RFWD2 RCHY1 UBE2D4 ANAPC13 CDC23 RBX1 CDC26 UBE2D3 UBE2N UBE2E1 SIAH1 ANAPC4 PRPF19 CDC27 UBE3C TCEB1 TRIM32 UBE2W
REACTOME_PD1_SIGNALING	signed	0.02	2.661	29	14	HLA-DOB HLA-DOA HLA-DPB1 HLA-DQA1 HLA-DQB1 CD3E HLA-DPA1 HLA-DRB5 HLA-DRB1 CD4 HLA-DMA HLA-DQA2 HLA-DRA CD247
BIOCARTA_RANMS_PATHWAY	signed	0.02	-2.431	10	6	AURKA KPNA2 RANBP1 KIF15 TPX2 RAN
REACTOME_PEROXISOMAL_LIPID_METABOLISM	signed	0.02	-2.383	20	6	SLC25A17 PHYH SLC27A2 IDH1 AMACR HACL1
REACTOME_G_ALPHA_12_13_SIGNALLING_EVENTS	signed	0.021	2.575	54	21	RASGRF1 ARHGEF17 ARHGEF2 ARHGEF1 PLXNB1 RHOG AKAP13 ARHGEF18 RHOB ARHGEF7 ARHGEF12 ARHGEF6 ARHGEF3 PIK3R1 TIAM1 FGD3 ARHGEF9 RAC2 ARHGEF11 SOS1 PLEKHG2
BIOCARTA_ERK5_PATHWAY	signed	0.021	2.372	18	11	MEF2C RPS6KA1 PIK3R1 MEF2A SHC1 HRAS MEF2D CREB1 NTRK1 PLCG1 AKT1
KEGG_GLYOXYLATE_AND_DICARBOXYLATE_METABOLISM	signed	0.021	-2.465	16	11	MTHFD1L MTHFD2 MDH1 MDH2 AFMID MTHFD2L PGP MTHFD1 HAO1 GRHPR GLYCTK
REACTOME_INNATE_IMMUNITY_SIGNALING	signed	0.021	2.909	136	28	MAPKAPK2 TLR10 RPS6KA2 C4A C7 C6 MASP1 DUSP7 C8B TLR5 DUSP6 IRAK3 MEF2C IKBKB TLR9 C3 MASP2 RPS6KA3 JUN TLR2 LY86 ZFYVE20 NFKBIA RIPK3 MAP2K7 CD180 TRAF6 FOS
BIOCARTA_LONGEVITY_PATHWAY	signed	0.021	2.533	15	9	SOD3 IGF1R CAT PIK3R1 FOXO3 GHR SOD2 SHC1 HRAS
REACTOME_PYRUVATE_METABOLISM	signed	0.021	-2.5	18	7	PDP2 PDK1 LDHB PDHX DLD DLAT SLC16A1
REACTOME_MRNA_DECAY_BY_3_TO_5_EXORIBONUCLEASE	signed	0.021	-2.403	11	5	EXOSC3 EXOSC2 EXOSC8 EXOSC9 EXOSC5
KEGG_ALANINE_ASPARTATE_AND_GLUTAMATE_METABOLISM	signed	0.021	-2.767	32	8	ADSL NIT2 PPAT ASL ASNS GOT2 GFPT1 ASS1
REACTOME_PLC_GAMMA1_SIGNALLING	signed	0.022	2.741	35	20	PRKCD PRKACA PDE1B PRKCE PRKAR2B ITPR3 CAMK4 ADCY4 NGF FRS2 ADCY9 PDE1C ADCY8 CREB1 NTRK1 PLCG1 ADCY3 PRKAR1A ADCY1 ITPR1
KEGG_AUTOIMMUNE_THYROID_DISEASE	signed	0.022	2.9	53	20	HLA-DOB IL2 IL4 HLA-DOA CD40LG HLA-DPB1 HLA-DQA1 HLA-DQB1 TG IFNA14 IFNA21 IFNA16 IFNA5 HLA-DPA1 HLA-DRB5 HLA-DRB1 HLA-DMA HLA-DQA2 HLA-DRA FAS
REACTOME_PLATELET_ACTIVATION_TRIGGERS	signed	0.022	2.912	59	30	GNG7 GNAQ PLCG2 GNG2 PRKCZ GNAI2 GNB4 TBXA2R SYK AKT2 PIK3R1 PIK3R6 GNGT2 PIK3R5 FYN GNA14 GNG12 PDPK1 AKT3 AKT1 GNG5 VAV1 LCP2 GNB3 P2RY1 FCER1G GNA15 F2R COL1A2 COL1A1
BIOCARTA_ECM_PATHWAY	signed	0.022	2.679	24	14	GSN MYLK RAF1 PXN PIK3R1 MYL2 ITGA1 TLN1 DIAPH1 FYN SHC1 HRAS ARHGAP5 ROCK1
REACTOME_UNFOLDED_PROTEIN_RESPONSE	signed	0.023	-2.566	19	10	PDIA6 DNAJB9 EIF2S1 ATF6 DDIT3 EIF2AK3 MBTPS2 HSPA5 NFYA DNAJB11
BIOCARTA_BCR_PATHWAY	signed	0.024	2.567	35	16	CD79A NFATC3 CD79B NFATC1 RAF1 PRKCB JUN PPP3CC SYK FOS BTK SOS1 PPP3CA BLNK SHC1 HRAS
KEGG_ADHERENS_JUNCTION	signed	0.025	2.75	75	28	TCF7L1 PTPRB ACTN2 IGF1R ACTB INSR BAIAP2 TGFBR2 ACTN4 MLLT4 CREBBP LMO7 TCF7L2 WAS PVRL2 SORBS1 VCL CTNNA1 TJP1 RAC2 PTPRM YES1 TGFBR1 PVRL3 WASF2 FYN FARP2 FGFR1
REACTOME_CLATHRIN_DERIVED_VESICLE_BUDDING	signed	0.025	-2.627	61	14	YIPF6 HSPA8 OCRL CPD NECAP1 AP1S1 RAB5C SNAPIN TXNDC5 TBC1D8B SNX5 CLTC DTNBP1 M6PR
BIOCARTA_GH_PATHWAY	signed	0.026	2.55	28	14	INSR RAF1 PRKCB SOCS1 RPS6KA1 PIK3R1 GHR STAT5A IRS1 SLC2A4 SOS1 SRF SHC1 HRAS
BIOCARTA_PLCE_PATHWAY	signed	0.026	2.34	12	4	ADRB2 PLCE1 PRKAR2B PTGER1
REACTOME_FORMATION_OF_FIBRIN_CLOT_CLOTTING_CASCADE	signed	0.026	2.548	32	9	TFPI F3 GP1BA VWF SERPINC1 F11 KLKB1 F10 SERPING1
KEGG_DORSO_VENTRAL_AXIS_FORMATION	signed	0.027	2.543	25	9	SPIRE1 NOTCH2 NOTCH4 NOTCH1 ETS1 ETV6 PIWIL4 SOS1 ETS2
REACTOME_SYNTHESIS_AND_INTERCONVERSION_OF_NUCLEOTIDE_DI_AND_TRIPHOSPHATES	signed	0.027	-2.312	18	7	RRM2 TXNRD1 NME1 GSR RRM1 DTYMK NME2
BIOCARTA_BAD_PATHWAY	absolute	0.027	2.409	26	23	IGF1R IL3RA PRKAR2B RPS6KA1 PIK3R1 IL3 BAD BCL2 AKT1 PRKAR1A ADCY1 CSF2RB PRKACB KIT PIK3CG MAPK3 IGF1 BCL2L1 PRKAR1B BAX YWHAH KITLG MAPK1
KEGG_TGF_BETA_SIGNALING_PATHWAY	signed	0.027	2.668	86	36	LEFTY2 TGFB2 BMP7 ACVR2B ACVRL1 THBS1 CDKN2B TGFBR2 CREBBP SP1 THBS3 SMAD6 GDF7 NOG GDF5 THBS4 BMP6 TGFBR1 ID4 BMPR2 ZFYVE9 SMAD7 COMP TNF INHBB TGFB1 TGFB3 GDF6 CHRD ROCK1 PPP2CB BMP2 INHBA AMHR2 ZFYVE16 EP300
BIOCARTA_CTCF_PATHWAY	signed	0.027	2.593	23	9	CD79A TGFBR3 TGFB2 CD79B TGFBR2 PIK3R1 TGFBR1 TGFB1 TGFB3
KEGG_ETHER_LIPID_METABOLISM	signed	0.027	2.676	33	9	ENPP6 PLA2G5 LPCAT2 PLA2G1B PLA2G2A ENPP2 JMJD7-PLA2G4B PLA2G4E LPCAT1
KEGG_INOSITOL_PHOSPHATE_METABOLISM	signed	0.028	2.667	54	22	INPP4A PLCD4 PIP5K1C CDIPT PLCB2 PLCE1 PLCG2 PIP5K1B ITPKB INPP1 INPP5B PIK3CD PLCB4 PLCB3 PLCD1 PIK3C2B INPP5E PIP4K2A INPP5J INPP5A PIK3C2A ITPK1
KEGG_GALACTOSE_METABOLISM	signed	0.028	-2.393	26	7	GLA GALK1 UGP2 GALK2 PFKM GCK PGM2
KEGG_ACUTE_MYELOID_LEUKEMIA	signed	0.028	2.678	60	27	ZBTB16 TCF7L1 IKBKB RAF1 PIK3R3 AKT2 PIK3R1 TCF7L2 PIK3R2 BAD PIK3CD STAT5A RUNX1 PPARD SPI1 FLT3 SOS1 PIK3R5 NFKB1 CEBPA ARAF RARA HRAS RUNX1T1 TCF7 PIM2 SOS2
BIOCARTA_LAIR_PATHWAY	signed	0.028	2.459	17	10	C7 C6 SELP C3 SELPLG ICAM1 TNF ITGAL IL1A IL6
REACTOME_NUCLEOTIDE_LIKE_PURINERGIC_RECEPTORS	signed	0.028	2.357	17	7	P2RY11 P2RY14 P2RY8 GPR17 P2RY4 ADORA2A ADORA1
BIOCARTA_GRANULOCYTES_PATHWAY	signed	0.029	2.375	14	10	SELP CSF3 SELL SELPLG ICAM1 ITGAM TNF ITGAL IL1A ITGB2
KEGG_CIRCADIAN_RHYTHM_MAMMAL	signed	0.029	2.197	13	5	BHLHE40 CRY2 PER1 CSNK1E PER2
KEGG_PORPHYRIN_AND_CHLOROPHYLL_METABOLISM	signed	0.03	-2.564	41	24	GUSB COX10 HMBS FECH EPRS COX15 MMAB UGT2B10 UGT1A5 UGT1A9 UGT1A3 UGT1A6 UGT2A1 BLVRB UGT2B4 CPOX UGT2B15 PPOX UROD HMOX2 UGT1A1 UGT2B7 UGT2A3 UROS
REACTOME_GAP_JUNCTION_TRAFFICKING	signed	0.03	2.438	28	11	GJA5 GJC2 CLTB GJA10 DNM2 DAB2 GJA4 GJA1 GJC1 GJD4 GJB4
REACTOME_CELL_CELL_ADHESION_SYSTEMS	signed	0.03	2.413	59	17	CLDN1 CDH4 CDH5 CLDN23 CLDN5 CDH6 CADM3 F11R CADM1 MLLT4 CDH10 CDH15 INADL PVRL2 CDH9 CTNNA1 CLDN2
REACTOME_PHASE_1_FUNCTIONALIZATION	signed	0.031	2.384	15	10	MAOA CYP2A6 PTGS2 CYP1A2 CYP4A11 PTGIS TBXAS1 FMO3 PTGS1 MAOB
REACTOME_REGULATION_OF_INSULIN_SECRETION_BY_GLUCAGON_LIKE_PEPTIDE_1	signed	0.031	2.634	61	14	GNG7 CACNA1C PRKACA GNG2 GNAI2 GNB4 PRKAR2B KCNS3 VAMP2 ITPR3 CACNA2D2 STXBP1 CACNA1E GNGT2
REACTOME_EICOSANOID_LIGAND_BINDING_RECEPTORS	signed	0.032	2.389	15	10	OXER1 PTGIR GPR17 TBXA2R PTGER1 CYSLTR1 PTGER4 CYSLTR2 PTGDR PTGFR
BIOCARTA_NFAT_PATHWAY	signed	0.032	2.652	54	24	NFATC3 MEF2C NFATC1 RAF1 HBEGF ACTA1 PPP3CC PRKAR2B CREBBP PIK3R1 EDN1 MYH2 NKX2-5 PPP3CA CAMK4 LIF GATA4 HAND1 HRAS HAND2 CAMK1G NPPA CSNK1A1 AKT1
REACTOME_METABOLISM_OF_VITAMINS_AND_COFACTORS	signed	0.032	-2.457	42	25	NADK PANK3 PPCDC GSTO2 QPRT SLC25A32 PANK4 SLC5A6 COASY SLC2A1 AASDHPPT MTHFD1 PPCS DHFR FLAD1 PANK1 GSTO1 NADSYN1 ENPP1 RFK PANK2 NMNAT1 FPGS SLC46A1 NAMPT
KEGG_PROGESTERONE_MEDIATED_OOCYTE_MATURATION	signed	0.032	-2.607	86	29	BUB1 MAPK12 MAD2L1 CCNA2 CDK2 CDC2 HSP90AB1 ANAPC11 MAPK13 ANAPC1 CCNB2 CDC25A CDC25C ANAPC10 ANAPC5 PLK1 MAPK8 HSP90AA1 MAPK14 PKMYT1 CCNB1 ANAPC7 MAP2K1 GNAI3 MAD2L2 ANAPC13 CDC23 BRAF CDC26
BIOCARTA_TOB1_PATHWAY	signed	0.032	2.375	21	11	TGFBR3 TGFB2 IL2 IL4 TGFBR2 CD3E TGFBR1 TGFB1 TOB2 TGFB3 CD247
BIOCARTA_PGC1A_PATHWAY	absolute	0.033	2.421	24	12	MEF2C CAMK2A PPP3CC PPARGC1A SLC2A4 MEF2A PPP3CA CAMK4 HDAC5 CAMK1G CAMK2G MEF2D
REACTOME_REGULATION_OF_PYRUVATE_DEHYDROGENASE_COMPLEX	signed	0.034	-2.255	12	5	PDP2 PDK1 PDHX DLD DLAT
BIOCARTA_CELLCYCLE_PATHWAY	signed	0.034	-2.464	23	10	E2F1 TFDP1 CDK2 CDC2 CDC25A RBL1 CDK4 CCNB1 CDKN2C RB1
REACTOME_OTHER_SEMAPHORIN_INTERACTIONS	signed	0.034	2.496	16	8	SEMA6A SEMA5A SEMA6D PLXNA4 PLXNA2 SEMA4A ITGA1 PLXNA1
REACTOME_FRS2MEDIATED_CASCADE	signed	0.034	2.513	27	11	FGFR2 FGFR3 FGF1 FGF20 FGF7 GAB1 FGF10 FGF4 FGF17 FGFR1 FRS2
REACTOME_CLASS_C3_METABOTROPIC_GLUTAMATE_PHEROMONE_RECEPTORS	signed	0.035	2.32	15	4	GRM2 TAS1R1 GABBR2 GRM6
BIOCARTA_ETC_PATHWAY	signed	0.035	-2.34	12	6	SDHC CYCS SDHD SDHB GPD2 ATP5A1
REACTOME_PHOSPHOLIPASE_CMEDIATED_CASCADE	signed	0.036	2.303	23	9	FGFR2 FGFR3 FGF1 FGF20 FGF7 FGF10 FGF4 FGF17 FGFR1
REACTOME_GLUCAGON_TYPE_LIGAND_RECEPTORS	absolute	0.037	2.54	33	12	GNG7 SCTR GNG2 GIPR GNB4 VIPR1 VIP GNGT2 ADCYAP1R1 SCT ADCYAP1 GLP2R
REACTOME_TRKA_SIGNALLING_FROM_THE_PLASMA_MEMBRANE	signed	0.037	2.465	103	45	MAPKAPK2 FOXO1 PRKCD TSC2 RALGDS SHC3 CDKN1A PRKACA FOXO4 RAF1 IRS2 PDE1B PRKCE PRKAR2B AKT2 ITPR3 PIK3R1 PIK3R2 FOXO3 NR4A1 BAD RAPGEF1 AKT1S1 GSK3A IRS1 SOS1 KIDINS220 THEM4 CAMK4 ADCY4 NGF SHC1 HRAS FRS2 ADCY9 RICTOR PDE1C MDM2 ADCY8 CREB1 NTRK1 PDPK1 PLCG1 AKT3 AKT1
BIOCARTA_TCR_PATHWAY	signed	0.038	2.37	47	22	NFATC3 NFATC1 RAF1 PRKCB JUN PPP3CC NFKBIA FOS PIK3R1 LAT PTPN7 CD3E SOS1 PPP3CA NFKB1 FYN SHC1 HRAS ZAP70 CD247 MAP3K1 PLCG1
REACTOME_PURINE_METABOLISM	signed	0.038	-2.493	30	14	ADSL GMPS PPAT PAICS GART HPRT1 DCK NT5C ADSS GMPR2 ADA GDA APRT DGUOK
BIOCARTA_DNAFRAGMENT_PATHWAY	signed	0.038	-2.244	10	7	TOP2A DFFA DFFB CASP3 HMGB2 HMGB1 GZMB
REACTOME_PLC_BETA_MEDIATED_EVENTS	signed	0.039	2.366	38	24	PLCB2 GNAQ PRKACA PDE1B PRKAR2B ITPR3 PLCB4 PLCB3 CAMK4 ADCY4 GNA14 ADCY9 PDE1C ADCY8 CREB1 ADCY3 PRKAR1A ADCY1 ITPR1 GNA15 PRKACB ITPR2 ADRBK1 ADCY5
BIOCARTA_DC_PATHWAY	signed	0.04	2.241	22	7	IL12B TLR9 IL13 TLR2 IL4 ITGAX IL3
REACTOME_SIGNALING_BY_PDGF	signed	0.04	2.58	64	23	COL6A6 RAF1 THBS1 THBS3 COL9A2 PIK3R1 PDGFB STAT6 PIK3R2 COL4A5 STAT5A RAPGEF1 COL4A2 PLAT THBS4 COL4A4 COL6A2 COL4A3 SOS1 COL6A3 COL5A1 PDGFRB HRAS
REACTOME_XENOBIOTICS	signed	0.04	2.241	15	6	CYP2B6 CYP2A6 CYP1A2 CYP3A7 CYP2C19 CYP2C9
BIOCARTA_EPHA4_PATHWAY	absolute	0.042	2.206	10	5	SELP L1CAM EPHA4 ACTA1 ITGA1
REACTOME_VIRAL_MESSENGER_RNA_SYNTHESIS	signed	0.042	-2.213	14	8	POLR2B POLR2D POLR2C POLR2G POLR2H POLR2J POLR2K POLR2F
KEGG_FRUCTOSE_AND_MANNOSE_METABOLISM	signed	0.044	-2.272	34	13	MTMR2 ALDOC TPI1 PFKFB4 SORD GMDS AKR1B10 GMPPB PFKM MTMR6 KHK ALDOA AKR1B1
REACTOME_PROSTANOID_HORMONES	absolute	0.044	2.217	11	7	LTC4S DPEP2 ALOX5 PTGS2 LTA4H PTGIS TBXAS1
KEGG_TYPE_I_DIABETES_MELLITUS	signed	0.044	2.506	44	19	IL12B HLA-DOB IL2 HLA-DOA HLA-DPB1 HLA-DQA1 HLA-DQB1 IL1B GAD2 LTA HLA-DPA1 TNF HLA-DRB5 HLA-DRB1 HLA-DMA HLA-DQA2 HLA-DRA IL1A FAS
REACTOME_G2_M_TRANSITION	signed	0.044	-2.555	84	25	MAPRE1 FGFR1OP CCNA2 TUBB PLK4 CDC2 NEK2 CCNB2 CDC25A CEP76 CDC25C XPO1 PLK1 YWHAE DCTN3 HSP90AA1 TUBG1 TUBGCP5 YWHAG DYNC1I2 TUBGCP4 CEP78 MNAT1 PKMYT1 CCNB1
REACTOME_DOWNSTREAM_TCR_SIGNALING	signed	0.044	2.517	47	22	HLA-DOB IKBKB NFKBIA INPP5D HLA-DOA TRAF6 PIK3R1 PIK3R2 PRKCQ HLA-DPB1 HLA-DQA1 HLA-DQB1 CD3E HLA-DPA1 NFKB1 HLA-DRB5 HLA-DRB1 CD4 HLA-DMA HLA-DQA2 HLA-DRA CD247
REACTOME_METABOLISM_OF_PROTEINS	signed	0.044	7.011	215	110	TCP1 EIF3J EIF5 LONP2 XRN2 NOP56 CCT4 EIF4E EIF2S1 TUBB3 TBCC CCT6A EIF2S2 EIF5A2 RPL27 CCT5 PIGC PIGN VBP1 TUBA1C DPM1 PIGT PIGB PFDN4 EIF2B3 CCT8 PIGH PIGF CCT2 TUBA1B RPL19 TUBB2A PIGO CCT7 RPS26 PIGP PFDN6 TBCA EIF2B1 PIGU EEF1B2 PIGS CCT3 RPS21 EIF3C EIF2B2 DHPS RPS3A TBCE EIF3D EIF5A RPL26L1 RPL23A RPS7 RPL38 RPS3 RPS27 RPS18 PIGX RPS10 RPL23 PIGL FBXW10 RPL36A RPL30 PIGW RPL10A ARFGEF2 RPL…
REACTOME_FGFR_LIGAND_BINDING_AND_ACTIVATION	signed	0.044	2.306	27	11	FGFR2 FGFR3 FGF1 FGF20 FGF7 FGF10 FGF4 CBL FGF17 FGFR1 FRS2
REACTOME_NEUROTRANSMITTER_RELEASE_CYCLE	signed	0.045	2.321	28	10	MAOA SLC1A7 SLC18A2 SLC1A1 RIMS1 VAMP2 STXBP1 SYN3 SLC5A7 SLC1A6
BIOCARTA_CYTOKINE_PATHWAY	signed	0.047	2.279	21	11	IL12B IL13 IL2 IL17A IL16 IL4 IL3 LTA TNF IL1A IL6
BIOCARTA_GATA3_PATHWAY	signed	0.047	2.248	16	7	NFATC1 IL13 JUNB IL4 PRKAR2B GATA3 MAP2K3
BIOCARTA_RHO_PATHWAY	signed	0.047	2.389	32	13	GSN PPP1R12B ARHGEF1 MYLK BAIAP2 PIP5K1B ARHGAP1 MYL2 TLN1 VCL ARHGAP6 DIAPH1 ARHGEF11
KEGG_T_CELL_RECEPTOR_SIGNALING_PATHWAY	signed	0.047	2.48	108	52	NFATC3 IKBKB NFATC1 RAF1 PIK3R3 NFAT5 PAK7 IL2 JUN PPP3CC IL4 NFKBIA MAP2K7 FOS CD40LG AKT2 PIK3R1 PIK3R2 PRKCQ PIK3CD LAT PPP3R2 CD3E SOS1 NFKBIB CBLB PIK3R5 CBL RASGRP1 PPP3CA TNF MAP3K14 NFKB1 FYN CD4 NFKBIE HRAS ZAP70 CD247 SOS2 CSF2 ITK PLCG1 AKT3 AKT1 BCL10 PTPN6 CARD11 VAV1 LCP2 PAK3 PTPRC
BIOCARTA_IL6_PATHWAY	signed	0.048	2.223	22	13	CEBPB RAF1 JUN FOS TYK2 JAK1 JAK3 SOS1 SRF IL6R SHC1 HRAS IL6
REACTOME_PHASE_II_CONJUGATION	signed	0.048	-2.251	60	20	TPMT AHCY UGDH UGP2 GSTO2 GCLM GCLC GLYAT UGT2B10 GSS UGT1A5 UGT1A9 UGT1A3 GSTP1 UGT1A6 UGT2A1 SULT4A1 UGT2B4 MGST1 UGT2B15
KEGG_PRION_DISEASES	signed	0.049	2.367	35	14	C7 C6 C8B PRKACA EGR1 NOTCH1 IL1B FYN CCL5 NCAM2 IL1A IL6 PRNP C8G
REACTOME_CELLEXTRACELLULAR_MATRIX_INTERACTIONS	signed	0.049	2.383	16	8	LIMS2 PARVA PXN ARHGEF6 FLNA VASP TESK1 FLNC
BIOCARTA_VDR_PATHWAY	signed	0.049	2.112	12	7	TSC2 RXRA CREBBP NCOA1 NCOR1 KAT2B EP300
BIOCARTA_ACTINY_PATHWAY	signed	0.049	-2.271	20	9	PSMA7 ACTR3 NCKAP1 ARPC1A NCK1 PIR ARPC3 WASL ACTR2
KEGG_PROPANOATE_METABOLISM	signed	0.05	-2.318	33	12	ACAT2 MUT SUCLA2 PCCB LDHB ALDH1B1 SUCLG1 ACAT1 MCEE ACADM ABAT HADHA
BIOCARTA_TRKA_PATHWAY	signed	0.05	2.33	12	9	PRKCB PIK3R1 SOS1 NGF SHC1 HRAS NTRK1 PLCG1 AKT1
REACTOME_IMMUNOREGULATORY_INTERACTIONS_BETWEEN_A_LYMPHOID_AND_A_NON_LYMPHOID_CELL	signed	0.05	2.516	106	31	CD160 CD81 ICAM2 CD19 AMICA1 C3 CD34 CD200 ICAM4 CD40LG SELL PVRL2 ICAM1 CD3E HCST KLRK1 ITGAL LILRB3 CD247 ITGB2 TYROBP CD96 FCGR2B CRTAM IFITM1 ITGA4 ICAM3 LILRB1 CD40 RAET1E KLRG1
REACTOME_METABOLISM_OF_MRNA	signed	0.05	-2.452	46	12	RQCD1 EIF4E EXOSC3 LSM5 LSM2 EXOSC2 EXOSC8 EXOSC9 PAIP1 LSM3 EDC3 EXOSC5
BIOCARTA_MITOCHONDRIA_PATHWAY	signed	0.051	-2.447	21	10	DFFA CYCS CASP6 DIABLO DFFB BID CASP3 APAF1 BAK1 AIFM1
KEGG_PRIMARY_IMMUNODEFICIENCY	signed	0.051	2.327	35	15	TNFRSF13B AICDA CD79A CD19 IGLL1 CD40LG IL2RG BTK CIITA JAK3 CD3E RAG2 CD4 BLNK ZAP70
BIOCARTA_RNA_PATHWAY	signed	0.052	-2.24	10	4	CHUK EIF2S1 EIF2AK2 EIF2S2
KEGG_GLYCOSAMINOGLYCAN_BIOSYNTHESIS_CHONDROITIN_SULFATE	signed	0.052	2.265	22	12	UST B3GALT6 CHSY1 CHST7 CHST3 XYLT1 CHST12 B3GAT2 CHST14 XYLT2 CSGALNACT2 CHST11
REACTOME_INORGANIC_CATION_ANION_SLC_TRANSPORTERS	signed	0.053	2.386	94	29	SLC26A9 SLC1A7 SLC12A4 SLC38A5 SLC7A10 SLC1A1 SLC34A2 SLC6A20 SLC15A2 SLC24A3 SLC9A3 SLC12A5 SLC26A2 SLC6A14 SLC9A1 SLC26A7 SLC5A8 SLC9A5 SLC1A6 SLC7A8 SLC17A8 SLC26A4 SLC6A18 SLC7A6 SLC4A4 SLC15A3 SLC12A2 SLC9A9 SLC4A1
REACTOME_ABORTIVE_ELONGATION_OF_HIV1_TRANSCRIPT_IN_THE_ABSENCE_OF_TAT	signed	0.054	-2.217	23	10	POLR2B POLR2D POLR2C NCBP1 SUPT4H1 POLR2G POLR2H POLR2J POLR2K POLR2F
REACTOME_BASE_FREE_SUGAR_PHOSPHATE_REMOVAL_VIA_THE_SINGLE_NUCLEOTIDE_REPLACEMENT_PATHWAY	signed	0.054	-2.194	10	9	APEX1 TDG MUTYH SMUG1 OGG1 POLB MBD4 MPG NTHL1
BIOCARTA_MET_PATHWAY	signed	0.054	2.332	37	14	RAF1 PTK2B JUN ACTA1 PXN FOS MAP4K1 GAB1 DOCK1 PIK3R1 RAPGEF1 ITGA1 HGF SOS1
REACTOME_ADHERENS_JUNCTIONS_INTERACTIONS	signed	0.055	2.264	29	11	CDH4 CDH5 CDH6 CADM3 CADM1 MLLT4 CDH10 CDH15 PVRL2 CDH9 CTNNA1
REACTOME_G_PROTEIN_BETA_GAMMA_SIGNALLING	signed	0.056	2.241	28	14	GNG7 PLCB2 GNG2 GNB4 AKT2 PIK3R6 GNGT2 PLCB3 PIK3R5 GNG12 PDPK1 AKT3 AKT1 GNG5
BIOCARTA_ACH_PATHWAY	signed	0.057	2.158	16	6	RAPSN MUSK PTK2B PIK3R1 FOXO3 BAD
REACTOME_G1_PHASE	signed	0.058	-2.036	16	9	E2F1 TFDP1 E2F2 E2F3 CDK4 MNAT1 E2F4 RB1 E2F5
BIOCARTA_G1_PATHWAY	signed	0.058	-2.264	28	6	E2F1 SKP2 TFDP1 CDK2 CDC2 CDC25A
REACTOME_PYRIMIDINE_METABOLISM	signed	0.059	-2.263	22	6	UMPS DCK TYMS DUT TK1 NT5C
REACTOME_POST_CHAPERONIN_TUBULIN_FOLDING_PATHWAY	signed	0.06	-2.145	19	7	TUBB3 TBCC TUBA1C TUBA1B TUBB2A TBCA TBCE
KEGG_GLYCOSYLPHOSPHATIDYLINOSITOL_GPI_ANCHOR_BIOSYNTHESIS	signed	0.061	-2.278	25	15	PIGC PIGN PIGT PIGB PIGH PIGF PIGO PIGP PIGU PIGS PIGX PIGL PIGW PIGK PIGG
KEGG_ADIPOCYTOKINE_SIGNALING_PATHWAY	signed	0.062	2.418	67	27	RXRG RXRA ACACB IKBKB IRS2 POMC NFKBIA SOCS3 AKT2 NPY PRKCQ PPARGC1A STK11 TRADD PRKAG3 TNFRSF1B LEPR IRS1 MAPK10 AGRP SLC2A4 NFKBIB TNFRSF1A TNF NFKB1 ACSL5 NFKBIE
REACTOME_G_BETA_GAMMA_SIGNALLING_THROUGH_PI3KGAMMA	signed	0.062	2.235	25	12	GNG7 GNG2 GNB4 AKT2 PIK3R6 GNGT2 PIK3R5 GNG12 PDPK1 AKT3 AKT1 GNG5
BIOCARTA_IL4_PATHWAY	signed	0.062	2.207	11	8	IL4 STAT6 IL2RG JAK1 IL4R JAK3 IRS1 SHC1
REACTOME_E2F_ENABLED_INHIBITION_OF_PRE_REPLICATION_COMPLEX_FORMATION	signed	0.063	-1.908	10	4	MCM8 CDC2 CDC25A CCNB1
KEGG_GRAFT_VERSUS_HOST_DISEASE	signed	0.063	2.396	42	17	HLA-DOB IL2 HLA-DOA HLA-DPB1 HLA-DQA1 HLA-DQB1 IL1B HLA-DPA1 TNF HLA-DRB5 HLA-DRB1 HLA-DMA HLA-DQA2 HLA-DRA IL1A FAS IL6
REACTOME_SIGNALING_BY_TGF_BETA	signed	0.064	2.172	15	7	SKI TGFBR2 SMAD6 TGFBR1 ZFYVE9 SMAD7 TGFB1
KEGG_NON_HOMOLOGOUS_END_JOINING	signed	0.066	-2.143	14	5	FEN1 XRCC4 MRE11A XRCC6 DCLRE1C
BIOCARTA_KERATINOCYTE_PATHWAY	signed	0.067	2.404	46	25	HOXA7 PRKCD IKBKB RAF1 PRKCB PRKCE JUN PRKCG NFKBIA MAP2K7 FOS SP1 ETS1 PRKCQ MAP2K3 TNFRSF1B MAP3K5 TNFRSF1A TNF MAP3K14 ETS2 NFKB1 CEBPA BCL2 HRAS
REACTOME_VITAMIN_B5_(PANTOTHENATE)_METABOLISM	signed	0.067	-2.084	11	8	PANK3 PPCDC PANK4 SLC5A6 COASY AASDHPPT PPCS PANK1
REACTOME_MRNA_3_END_PROCESSING	signed	0.067	-2.224	34	14	CSTF1 CPSF2 CSTF2 CPSF3 NCBP1 NUDT21 U2AF2 CSTF3 MAGOH RBM8A CLP1 NCBP2 PAPOLA U2AF1
REACTOME_RNA_POLYMERASE_III_TRANSCRIPTION	signed	0.068	-2.285	34	19	GTF3C3 SNAPC5 SSB POLR3F GTF3C2 SNAPC1 TBP BRF2 POLR2H POLR3B GTF3C4 GTF3A ZNF143 POLR2K POLR2F GTF3C5 POLR3A SNAPC3 POLR3E
BIOCARTA_IGF1R_PATHWAY	signed	0.069	2.193	23	13	IGF1R RAF1 PRKAR2B RPS6KA1 PIK3R1 BAD IRS1 SOS1 SHC1 HRAS AKT1 PRKAR1A ADCY1
REACTOME_GLUCAGON_SIGNALING_IN_METABOLIC_REGULATION	signed	0.069	2.18	34	14	GNG7 PRKACA GNG2 GNB4 PRKAR2B ADCY4 ADCY9 GNG12 ADCY8 GNG5 ADCY3 PRKAR1A ADCY1 GNB3
REACTOME_SIGNALING_BY_ROBO_RECEPTOR	signed	0.07	2.228	32	12	EVL SRGAP3 PAK7 ABL2 CLASP1 ABL1 VASP ROBO2 SRGAP2 SOS1 ROBO1 SLIT2
BIOCARTA_PLATELETAPP_PATHWAY	signed	0.07	1.95	14	8	F11 SERPINE1 COL4A6 COL4A5 COL4A2 PLAT COL4A4 COL4A3
BIOCARTA_CCR3_PATHWAY	signed	0.071	2.224	23	4	PPP1R12B GNAQ RAF1 PRKCB
BIOCARTA_MEF2D_PATHWAY	signed	0.071	2.305	21	5	CAPNS1 NFATC1 PRKCB CABIN1 PPP3CC
KEGG_ENDOMETRIAL_CANCER	signed	0.071	2.245	52	22	TCF7L1 RAF1 PIK3R3 APC AKT2 PIK3R1 TCF7L2 PIK3R2 FOXO3 BAD PIK3CD CTNNA1 SOS1 PIK3R5 ARAF HRAS TCF7 APC2 SOS2 PDPK1 AKT3 AKT1
REACTOME_THROMBOXANE_SIGNALLING_THROUGH_TP_RECEPTOR	signed	0.072	2.107	23	5	GNG7 GNAQ GNG2 GNB4 TBXA2R
REACTOME_GLYCOLYSIS	signed	0.077	-2.124	22	9	PGAM1 PGK1 ALDOC TPI1 PFKFB4 PFKM GAPDH ENO1 ALDOA
BIOCARTA_SHH_PATHWAY	signed	0.078	2.051	16	5	DYRK1B SHH GLI3 PRKAR2B SUFU
REACTOME_RECRUITMENT_OF_NUMA_TO_MITOTIC_CENTROSOMES	signed	0.078	-2.14	11	6	CDC2 TUBG1 TUBGCP5 TUBGCP4 CCNB1 NEDD1
REACTOME_AMINE_COMPOUND_SLC_TRANSPORTERS	signed	0.078	2.093	29	13	SLC44A2 SLC18A2 SLC6A20 SLC6A9 SLC6A13 SLC6A14 SLC6A3 SLC5A7 RHAG SLC6A18 SLC18A1 SLC44A4 SLC6A1
BIOCARTA_MONOCYTE_PATHWAY	signed	0.079	2.013	11	9	SELP SELE CD44 SELL ICAM1 ITGAM ITGAL ITGB2 ITGA4
KEGG_ARACHIDONIC_ACID_METABOLISM	absolute	0.079	2.242	58	23	LTC4S GGT6 ALOX15B CYP2B6 PLA2G5 ALOX5 PLA2G1B PLA2G2A JMJD7-PLA2G4B EPHX2 PTGS2 PTGDS PLA2G4E LTA4H CYP4A11 PLA2G12B CYP2C19 PTGIS CYP2C9 CYP4A22 TBXAS1 PLA2G2C GPX3
BIOCARTA_KREB_PATHWAY	signed	0.079	-1.966	8	3	MDH1 SUCLA2 FH
REACTOME_NA_CL_DEPENDENT_NEUROTRANSMITTER_TRANSPORTERS	signed	0.081	2.074	18	9	SLC18A2 SLC6A20 SLC6A9 SLC6A13 SLC6A14 SLC6A3 SLC6A18 SLC18A1 SLC6A1
REACTOME_INTEGRIN_ALPHAIIBBETA3_SIGNALING	signed	0.082	2.036	23	9	VWF RASGRP2 RASGRP3 APBB1IP TLN1 ITGB3 SOS1 FN1 PTPN1
KEGG_PHENYLALANINE_METABOLISM	signed	0.082	2.048	18	3	NAT6 AOC3 MAOA
BIOCARTA_SET_PATHWAY	signed	0.082	-2.096	11	6	DFFA APEX1 NME1 DFFB ANP32A HMGB2
REACTOME_ACTIVATION_OF_BH3_ONLY_PROTEINS	signed	0.083	-1.998	16	5	E2F1 TFDP1 MAPK8 PPP3R1 BID
REACTOME_CYTOCHROME_P450_ARRANGED_BY_SUBSTRATE_TYPE	signed	0.083	2.024	49	17	CYP21A2 CYP2B6 CYP4B1 CYP17A1 CYP2S1 CYP11A1 CYP2A6 CYP46A1 CYP4F12 CYP1A2 CYP4A11 CYP7A1 CYP3A7 CYP2C19 CYP27A1 PTGIS CYP2C9
KEGG_NOTCH_SIGNALING_PATHWAY	signed	0.083	2.149	47	19	MAML1 RBPJ NCOR2 NOTCH2 NOTCH4 NOTCH1 CREBBP DTX4 MAML3 CTBP1 DVL1 DLL4 PSEN2 KAT2B MAML2 NUMB PTCRA EP300 NUMBL
BIOCARTA_HDAC_PATHWAY	signed	0.084	2.084	30	12	IGF1R MEF2C INSR NFATC1 CABIN1 PPP3CC PIK3R1 MEF2A PPP3CA HDAC5 CAMK1G MEF2D
REACTOME_PLATELET_AGGREGATION_PLUG_FORMATION	signed	0.084	2.187	26	14	VWF ADRA2A RASGRP2 RASGRP3 APBB1IP TLN1 ITGB3 SOS1 FN1 PTPN1 PTK2 ADRA2B ADRA2C RAPGEF3
BIOCARTA_PTDINS_PATHWAY	signed	0.085	2.105	23	12	ARHGEF2 PRKCE PRKCZ BTK BAD GSK3A EEA1 PDPK1 PLCG1 AKT1 RAC1 RAB5A
BIOCARTA_IL7_PATHWAY	signed	0.086	2.089	17	15	PTK2B CREBBP PIK3R1 IL2RG JAK1 STAT5A JAK3 FYN BCL2 EP300 IL7R STAT5B LCK PIK3CG IL7
REACTOME_SIGNALING_BY_EGFR	signed	0.087	2.085	48	16	SPRY1 RAF1 EPN1 ARHGEF7 PXN AP2A2 GAB1 PIK3R1 SH3KBP1 PAG1 LRIG1 SOS1 CBL EPS15 SHC1 HRAS
REACTOME_GLUCONEOGENESIS	signed	0.088	-2.097	31	10	PGAM1 PGK1 SLC25A13 ALDOC SLC25A12 MDH1 SLC25A11 GOT2 TPI1 PFKFB4
REACTOME_GAMMA_CARBOXYLATION_TRANSPORT_AND_AMINO_TERMINAL_CLEAVAGE_OF_PROTEINS	signed	0.088	1.94	10	3	GAS6 F10 PROZ
REACTOME_SHCMEDIATED_CASCADE	signed	0.088	2.101	21	9	FGFR3 FGF1 FGF20 FGF10 SOS1 FGF4 FGF17 FGFR1 SHC1
REACTOME_IRS_RELATED_EVENTS	signed	0.089	2.03	79	29	FGFR2 PDE3B FGFR3 TSC2 FGF1 INSR FGF20 TLR9 RAF1 IRS2 TSC1 EEF2K FGF7 AKT2 GAB1 PIK3R1 PIK3R2 STK11 PRKAG3 IRS1 FGF10 SOS1 FGF4 THEM4 FGF17 FGFR1 HRAS CAB39 FRS2
REACTOME_ETHANOL_OXIDATION	signed	0.09	1.962	10	5	ADH1B ADH1A ACSS1 ACSS2 ALDH2
BIOCARTA_IL5_PATHWAY	signed	0.09	1.957	10	7	IL5RA IL4 IL1B HLA-DRB1 CD4 HLA-DRA IL6
REACTOME_NUCLEAR_EVENTS_KINASE_AND_TRANSCRIPTION_FACTOR_ACTIVATION	signed	0.092	2.062	24	6	MAPKAPK2 RPS6KA2 DUSP7 DUSP6 MEF2C RPS6KA3
KEGG_GLYCOSPHINGOLIPID_BIOSYNTHESIS_LACTO_AND_NEOLACTO_SERIES	signed	0.096	2.107	26	7	ST3GAL3 FUT5 FUT3 FUT7 B3GALT1 FUT4 ABO
BIOCARTA_CHREBP2_PATHWAY	signed	0.096	-2.14	44	10	PPP2R5D PRKAB2 YWHAQ MLX YWHAE YWHAG GCK PPP2R5C PPP2R5E PRKAG1
KEGG_BUTANOATE_METABOLISM	signed	0.096	-2.097	34	11	ACAT2 ALDH1B1 AKR1B10 HADH ACAT1 AACS L2HGDH GAD1 HMGCS1 ABAT HADHA
BIOCARTA_STEM_PATHWAY	signed	0.097	1.924	15	8	CSF3 IL2 IL4 IL3 EPO CD4 IL6 CSF2
BIOCARTA_CALCINEURIN_PATHWAY	signed	0.099	1.984	19	7	NFATC3 CDKN1A GNAQ NFATC1 PRKCB PPP3CC SP1
REACTOME_G_BETA_GAMMA_SIGNALLING_THROUGH_PLC_BETA	signed	0.099	1.998	20	6	GNG7 PLCB2 GNG2 GNB4 GNGT2 PLCB3
BIOCARTA_EDG1_PATHWAY	signed	0.1	2.033	27	6	SMPD1 ASAH1 SPHKAP PRKCB S1PR1 PIK3R1
KEGG_PEROXISOME	signed	0.101	-2.082	78	27	SLC25A17 PEX19 PHYH PEX1 SLC27A2 PEX3 IDH1 PEX7 AMACR PXMP2 HACL1 PEX26 PRDX1 PEX10 ACOT8 PEX14 SOD1 ABCD4 MPV17 PEX5 GNPAT HAO1 PEX6 PEX13 NUDT12 IDH2 AGXT
BIOCARTA_TH1TH2_PATHWAY	signed	0.102	2.047	19	13	IL12B IL2 IL4 CD40LG IL4R HLA-DRB1 HLA-DRA IFNGR1 CD86 CD40 IL12RB1 CD28 IL18
BIOCARTA_CDMAC_PATHWAY	absolute	0.103	1.973	16	9	RAF1 PRKCB JUN NFKBIA FOS TNF NFKB1 HRAS CUZD1
REACTOME_SIGNALING_BY_BMP	signed	0.103	1.989	23	12	SKI ACVR2B SMAD6 NOG FSTL1 BMPR2 SMAD7 CHRDL1 BMP2 ZFYVE16 ACVR2A CER1
REACTOME_CENTROSOME_MATURATION	signed	0.104	-2.035	72	18	MAPRE1 FGFR1OP TUBB PLK4 CDC2 NEK2 CEP76 PLK1 YWHAE DCTN3 HSP90AA1 TUBG1 TUBGCP5 YWHAG DYNC1I2 TUBGCP4 CEP78 CCNB1
KEGG_ASCORBATE_AND_ALDARATE_METABOLISM	signed	0.105	-1.969	25	10	UGDH ALDH1B1 UGT2B10 UGT1A5 UGT1A9 UGT1A3 UGT1A6 UGT2A1 UGT2B4 UGT2B15
REACTOME_AMINO_ACID_SYNTHESIS_AND_INTERCONVERSION	signed	0.105	-2.014	12	3	ASNS GOT2 PYCR1
BIOCARTA_NO1_PATHWAY	absolute	0.105	2.012	31	9	PDE2A PDE3B RYR2 FLT4 FLT1 ACTA1 PRKAR2B CAV1 CHRNA1
KEGG_GLYCOLYSIS_GLUCONEOGENESIS	signed	0.105	-1.977	62	14	PGAM4 PGAM1 PGK1 ALDOC LDHB TPI1 ALDH1B1 DLD PFKM DLAT GAPDH GCK PGM2 ALDH3A1
BIOCARTA_IL3_PATHWAY	signed	0.105	1.955	15	12	RAF1 IL3RA FOS IL3 STAT5A SOS1 SHC1 HRAS PTPN6 CSF2RB JAK2 STAT5B
REACTOME_PLATELET_ADHESION_TO_EXPOSED_COLLAGEN	signed	0.105	2.019	14	5	GP1BA VWF ITGA2 GP9 FYN
BIOCARTA_SRCRPTP_PATHWAY	signed	0.106	-1.849	11	4	CDC2 CDC25A CDC25C CCNB1
REACTOME_SYNTHESIS_OF_GPI_ANCHORED_PROTEINS	signed	0.107	-2.013	26	14	PIGC PIGN DPM1 PIGT PIGB PIGH PIGF PIGO PIGP PIGU PIGS PIGX PIGL PIGW
REACTOME_TRIACYLGLYCERIDE_BIOSYNTHESIS	signed	0.108	1.955	14	4	AGPAT4 ACACB GPD1 DGAT1
BIOCARTA_TPO_PATHWAY	signed	0.109	1.97	24	10	RAF1 PRKCB JUN MPL FOS PIK3R1 STAT5A SOS1 SHC1 HRAS
BIOCARTA_HER2_PATHWAY	signed	0.109	1.93	22	11	ERBB3 RAF1 ERBB4 PIK3R1 ESR1 SOS1 IL6R SHC1 HRAS IL6 EP300
KEGG_TYROSINE_METABOLISM	absolute	0.11	1.996	42	6	NAT6 AOC3 MAOA ADH1B ADH1A HEMK1
KEGG_PRIMARY_BILE_ACID_BIOSYNTHESIS	signed	0.11	1.99	16	8	BAAT CH25H CYP46A1 CYP7A1 ACOX2 CYP27A1 HSD17B4 CYP8B1
BIOCARTA_CARM1_PATHWAY	signed	0.11	1.889	13	7	RXRA PRKAR2B CREBBP RARA CREB1 EP300 PRKAR1A
BIOCARTA_MAPK_PATHWAY	signed	0.111	1.949	87	38	MAPKAPK2 MKNK2 MAP3K4 RPS6KA2 MKNK1 MAP3K6 TGFB2 MEF2C IKBKB RAF1 RPS6KA3 JUN NFKBIA MAP2K7 FOS MAP3K3 MAP4K1 MAX SP1 RPS6KA1 RAPGEF2 MAP2K3 TRADD MAP3K11 MAPK10 MAP3K5 MAP3K12 MEF2A TGFBR1 MAPK4 MAP3K14 NFKB1 CEBPA ARAF SHC1 TGFB1 HRAS TGFB3
BIOCARTA_CDC42RAC_PATHWAY	signed	0.111	-1.976	16	8	ACTR3 ARPC1A ARPC3 WASL ACTR2 ARPC5 PAK1 ARPC1B
BIOCARTA_NEUROTRANSMITTERS_PATHWAY	signed	0.112	1.776	6	1	HDC
REACTOME_DUAL_INCISION_REACTION_IN_GG_NER	signed	0.112	-1.928	20	8	RPA3 GTF2H4 GTF2H3 RPA1 RAD23B GTF2H2 MNAT1 ERCC3
REACTOME_CITRIC_ACID_CYCLE	signed	0.114	-1.883	19	11	SUCLA2 SDHC DLD SUCLG1 SDHD SDHB IDH3G FH MDH2 IDH3B NNT
REACTOME_COSTIMULATION_BY_THE_CD28_FAMILY	signed	0.117	1.98	70	35	HLA-DOB TNFRSF14 BTLA HLA-DOA AKT2 PPP2R5B PIK3R1 HLA-DPB1 HLA-DQA1 HLA-DQB1 CD3E YES1 ICOSLG HLA-DPA1 MAP3K14 THEM4 FYN HLA-DRB5 HLA-DRB1 CD4 HLA-DMA HLA-DQA2 HLA-DRA CD247 RICTOR PPP2CB PPP2R5A PDPK1 AKT3 AKT1 PTPN6 VAV1 CD86 RAC1 PDCD1
KEGG_PROTEIN_EXPORT	signed	0.117	-1.976	24	14	SRP72 SRPRB SRP54 OXA1L SPCS1 SPCS2 SEC61G HSPA5 SEC11A IMMP2L SRP68 SRP9 SRP14 SEC61A2
BIOCARTA_TGFB_PATHWAY	signed	0.121	1.946	19	9	TGFB2 APC TGFBR2 CREBBP TGFBR1 ZFYVE9 SMAD7 TGFB1 TGFB3
KEGG_GLYCEROPHOSPHOLIPID_METABOLISM	signed	0.121	1.926	77	19	AGPAT4 CDIPT PLA2G5 GPD1L DGKA LPCAT3 LPCAT2 PLA2G1B GPD1 PLA2G2A ACHE LCAT JMJD7-PLA2G4B MBOAT7 PLA2G4E LPCAT1 AGPAT6 DGKD LYPLA2
BIOCARTA_CREB_PATHWAY	signed	0.121	1.99	27	13	CAMK2A PRKCB PRKAR2B RPS6KA1 PIK3R1 SOS1 HRAS CAMK2G CREB1 AKT1 PRKAR1A ADCY1 RAC1
KEGG_ABC_TRANSPORTERS	signed	0.121	2.032	44	9	ABCA9 ABCC6 ABCC9 ABCA6 ABCA12 ABCA10 ABCA3 ABCB11 ABCA8
REACTOME_RNA_POLYMERASE_III_TRANSCRIPTION_INITIATION_FROM_TYPE_3_PROMOTER	signed	0.123	-1.923	22	13	SNAPC5 POLR3F SNAPC1 TBP BRF2 POLR2H POLR3B ZNF143 POLR2K POLR2F POLR3A SNAPC3 POLR3E
KEGG_LINOLEIC_ACID_METABOLISM	absolute	0.123	1.896	29	11	PLA2G5 PLA2G1B PLA2G2A JMJD7-PLA2G4B CYP1A2 PLA2G4E CYP3A7 PLA2G12B CYP2C19 CYP2C9 PLA2G2C
REACTOME_NRAGE_SIGNALS_DEATH_THROUGH_JNK	signed	0.124	1.931	47	19	RASGRF1 ARHGEF17 ARHGEF2 AKAP13 ARHGEF18 ARHGEF7 ARHGEF12 ARHGEF6 ARHGEF3 TIAM1 FGD3 BAD ARHGEF9 ARHGEF11 SOS1 PLEKHG2 NGFR RASGRF2 NGF
REACTOME_THROMBIN_SIGNALLING_THROUGH_PROTEINASE_ACTIVATED_RECEPTORS	signed	0.125	1.935	27	4	GNG7 GNAQ GNG2 GNB4
BIOCARTA_NO2IL12_PATHWAY	signed	0.125	1.862	17	14	IL12B TYK2 CD3E CD4 CD247 CD2 CXCR3 JAK2 CCR5 IL12RB1 CD3D STAT4 IL12A NOS2
BIOCARTA_NTHI_PATHWAY	signed	0.125	1.858	24	14	IKBKB DUSP1 TLR2 NFKBIA TGFBR2 CREBBP MAP2K3 IL1B NR3C1 TGFBR1 MYD88 TNF MAP3K14 NFKB1
REACTOME_SIGNAL_ATTENUATION	signed	0.126	1.861	11	6	INSR IRS2 IRS1 SOS1 SHC1 GRB10
REACTOME_TAT_MEDIATED_HIV1_ELONGATION_ARREST_AND_RECOVERY	signed	0.127	-1.889	30	12	POLR2B POLR2D POLR2C SUPT16H CCNT1 SUPT4H1 POLR2G POLR2H POLR2J POLR2K POLR2F TCEB1
KEGG_CYSTEINE_AND_METHIONINE_METABOLISM	signed	0.127	-1.939	34	16	AHCY LDHB GOT2 ENOPH1 DNMT3B BHMT AMD1 LDHC MAT1A DNMT3L ADI1 SRM DNMT3A LDHAL6A MPST SDS
REACTOME_GAB1_SIGNALOSOME	signed	0.127	1.833	11	4	PXN GAB1 PIK3R1 PAG1
BIOCARTA_CXCR4_PATHWAY	signed	0.128	1.9	24	7	GNAQ RAF1 PRKCB CXCR4 PTK2B PXN PIK3R1
REACTOME_METABOLISM_OF_LIPIDS_AND_LIPOPROTEINS	absolute	0.128	1.935	228	61	HSD3B2 STAR CUBN MGLL CYP21A2 APOB LPL BAAT AGPAT4 CH25H HSPG2 RXRA SLC27A1 ACADL ACACB CYP17A1 SPTLC3 PRKACA CYP11A1 SIN3B ABCB11 NCOR2 ACAA1 BMP1 GPD1 CYP46A1 LCAT CREBBP LIPE CYP4A11 IDI2 FAR2 CAV1 CYP7A1 DGAT1 MTTP LDLRAP1 ACOX2 COL4A3BP CSNK1G2 NCOA1 SDC1 AMN VAPA A2M CETP CYP27A1 ABCA1 ACADS FABP4 SGMS2 DHCR24 CYP4A22 HSD17B4 SGPP2 ACER1 NCOA6 SLC10A2 SLCO1B3 CHD9 SLC10A1
REACTOME_TOLL_RECEPTOR_CASCADES	signed	0.129	1.946	86	21	MAPKAPK2 TLR10 RPS6KA2 DUSP7 TLR5 DUSP6 IRAK3 MEF2C IKBKB TLR9 RPS6KA3 JUN TLR2 LY86 ZFYVE20 NFKBIA RIPK3 MAP2K7 CD180 TRAF6 FOS
KEGG_APOPTOSIS	signed	0.129	1.863	88	40	TNFRSF10B IRAK3 IL1R1 IKBKB PRKACA PIK3R3 IL3RA PPP3CC TNFRSF10D NFKBIA PRKAR2B AKT2 PIK3R1 PIK3R2 IL3 BAD PIK3CD TRADD IL1B PPP3R2 MYD88 PIK3R5 CAPN1 PPP3CA TNFRSF1A TNF MAP3K14 NFKB1 TNFRSF10A NGF BCL2 TNFRSF10C IL1A FAS BIRC3 NTRK1 AKT3 AKT1 CFLAR CAPN2
BIOCARTA_IL22BP_PATHWAY	signed	0.129	1.855	16	7	STAT2 SOCS3 TYK2 STAT6 JAK1 STAT5A JAK3
BIOCARTA_INSULIN_PATHWAY	signed	0.13	1.832	22	11	INSR RAF1 JUN FOS PIK3R1 IRS1 SLC2A4 SOS1 SRF SHC1 HRAS
KEGG_ALPHA_LINOLENIC_ACID_METABOLISM	signed	0.13	1.872	19	6	PLA2G5 PLA2G1B PLA2G2A JMJD7-PLA2G4B PLA2G4E PLA2G12B
KEGG_PENTOSE_PHOSPHATE_PATHWAY	signed	0.133	-1.885	27	16	PRPS1 ALDOC RPE DERA PGD PFKM G6PD PGM2 ALDOA TKT PRPS1L1 PRPS2 TALDO1 FBP2 RBKS PFKL
REACTOME_ENDOGENOUS_STEROLS	signed	0.134	1.838	14	6	CYP21A2 CYP17A1 CYP11A1 CYP46A1 CYP7A1 CYP27A1
BIOCARTA_PDGF_PATHWAY	signed	0.137	1.822	32	16	RAF1 PRKCB JUN STAT2 FOS PIK3R1 STAT6 JAK1 STAT5A SOS1 SRF SHC1 HRAS MAP3K1 PLCG1 PDGFRA
BIOCARTA_IGF1_PATHWAY	signed	0.138	1.806	21	10	IGF1R RAF1 JUN FOS PIK3R1 IRS1 SOS1 SRF SHC1 HRAS
KEGG_PROXIMAL_TUBULE_BICARBONATE_RECLAMATION	signed	0.139	1.908	23	5	AQP1 ATP1A2 ATP1A1 ATP1B2 SLC9A3
REACTOME_SIGNAL_AMPLIFICATION	signed	0.139	1.849	31	6	GNG7 GNAQ GNG2 GNAI2 GNB4 TBXA2R
BIOCARTA_IL17_PATHWAY	signed	0.141	1.797	17	8	CSF3 CD34 IL17A IL3 CD3E CD4 CD247 IL6
KEGG_TAURINE_AND_HYPOTAURINE_METABOLISM	signed	0.142	1.745	10	5	GGT6 BAAT GAD2 CDO1 CSAD
BIOCARTA_EGF_PATHWAY	signed	0.144	1.744	31	13	RAF1 PRKCB JUN STAT2 FOS PIK3R1 STAT6 JAK1 STAT5A SOS1 SRF SHC1 HRAS
REACTOME_GS_ALPHA_MEDIATED_EVENTS_IN_GLUCAGON_SIGNALLING	signed	0.144	1.88	27	11	GNG7 GNG2 GNB4 ADCY4 ADCY9 GNG12 ADCY8 GNG5 ADCY3 ADCY1 GNB3
REACTOME_GLUTATHIONE_CONJUGATION	signed	0.147	-1.786	17	8	GSTO2 GCLM GCLC GSS GSTP1 MGST1 GSTO1 GSTA2
KEGG_SNARE_INTERACTIONS_IN_VESICULAR_TRANSPORT	signed	0.148	-1.765	38	12	GOSR2 SNAP47 VTI1A YKT6 BET1 SNAP29 GOSR1 SNAP25 VAMP5 BNIP1 STX8 STX1A
BIOCARTA_PS1_PATHWAY	signed	0.149	1.755	14	5	RBPJ WNT1 APC NOTCH1 DVL1
KEGG_PPAR_SIGNALING_PATHWAY	absolute	0.15	1.771	69	18	LPL RXRG RXRA SLC27A1 ACADL ACAA1 SCD5 CYP4A11 CYP7A1 ACOX2 SORBS1 CYP27A1 FABP5 OLR1 PPARD FABP4 CYP4A22 FABP2
REACTOME_RNA_POLYMERASE_I_TRANSCRIPTION_TERMINATION	signed	0.153	-1.82	21	10	POLR1B POLR1C TAF1B GTF2H4 GTF2H3 TAF1A GTF2H2 MNAT1 ERCC3 POLR2H
REACTOME_GOLGI_ASSOCIATED_VESICLE_BIOGENESIS	signed	0.155	-1.861	54	12	YIPF6 HSPA8 OCRL CPD NECAP1 AP1S1 RAB5C SNAPIN TXNDC5 TBC1D8B SNX5 CLTC
REACTOME_LOSS_OF_NLP_FROM_MITOTIC_CENTROSOMES	signed	0.155	-1.679	62	15	MAPRE1 FGFR1OP TUBB PLK4 CDC2 NEK2 CEP76 PLK1 YWHAE DCTN3 HSP90AA1 TUBG1 YWHAG DYNC1I2 CEP78
REACTOME_ACTIVATION_OF_KAINATE_RECEPTORS_UPON_GLUTAMATE_BINDING	signed	0.157	1.836	32	5	GNG7 GRIK4 PLCB2 GNG2 GNB4
BIOCARTA_CTLA4_PATHWAY	signed	0.157	1.8	21	12	IL2 PIK3R1 CD3E ICOSLG HLA-DRB1 HLA-DRA CD247 ITK CD86 CD3D CD28 LCK
REACTOME_PURINE_SALVAGE_REACTIONS	signed	0.157	-1.698	12	7	HPRT1 DCK GMPR2 ADA APRT DGUOK ADK
REACTOME_GRB2_SOS_PROVIDES_LINKAGE_TO_MAPK_SIGNALING_FOR_INTERGRINS_	signed	0.158	1.704	15	7	VWF APBB1IP TLN1 ITGB3 SOS1 FN1 PTK2
BIOCARTA_INTRINSIC_PATHWAY	signed	0.158	1.842	23	12	SERPINC1 F11 KLKB1 COL4A6 F10 SERPING1 COL4A5 COL4A2 COL4A4 COL4A3 PROS1 F8
BIOCARTA_IL2_PATHWAY	signed	0.159	1.702	22	12	RAF1 IL2 JUN SYK FOS IL2RG JAK1 STAT5A JAK3 SOS1 SHC1 HRAS
REACTOME_A_THIRD_PROTEOLYTIC_CLEAVAGE_RELEASES_NICD	signed	0.159	1.728	10	3	NOTCH2 NOTCH4 NOTCH1
REACTOME_OPIOID_SIGNALLING	signed	0.161	1.737	83	16	GNG7 PDE4D PDE4C PLCB2 GNAQ PRKACA GNG2 POMC PDE1B PPP1R1B GNAI2 GNB4 PPP3CC PRKAR2B PDE4A ITPR3
REACTOME_BASIGIN_INTERACTIONS	signed	0.161	1.713	25	12	SLC7A10 L1CAM ATP1B2 ITGA3 MAG CAV1 PPIL2 SPN SLC7A8 SLC7A6 ATP1B1 BSG
REACTOME_ACTIVATION_OF_CHAPERONES_BY_IRE1_ALPHA	signed	0.161	1.655	10	5	PDIA6 DNAJB9 HSPA5 NFYA DNAJB11
KEGG_AMYOTROPHIC_LATERAL_SCLEROSIS_ALS	signed	0.166	-1.697	53	16	MAPK12 TOMM40L MAPK13 CYCS MAPK14 PPP3R1 BID DAXX CASP3 SOD1 MAP2K6 CHP2 GRIA2 APAF1 ALS2 GRIN2B
REACTOME_PI3K_AKT_SIGNALLING	absolute	0.166	1.779	37	23	FOXO1 TSC2 CDKN1A FOXO4 IRS2 AKT2 PIK3R1 PIK3R2 FOXO3 NR4A1 BAD AKT1S1 GSK3A IRS1 THEM4 NGF RICTOR MDM2 CREB1 NTRK1 PDPK1 AKT3 AKT1
BIOCARTA_P53_PATHWAY	signed	0.167	-1.7	16	3	E2F1 PCNA CDK2
REACTOME_CHYLOMICRON_MEDIATED_LIPID_TRANSPORT	absolute	0.168	1.741	17	6	APOB LPL HSPG2 MTTP LDLRAP1 SDC1
BIOCARTA_CFTR_PATHWAY	signed	0.17	1.717	12	3	ADRB2 PRKAR2B CFTR
BIOCARTA_RACCYCD_PATHWAY	signed	0.171	-1.718	26	4	E2F1 TFDP1 CDK2 CHUK
REACTOME_GENES_INVOLVED_IN_APOPTOTIC_CLEAVAGE_OF_CELLULAR_PROTEINS	signed	0.173	1.736	37	10	GSN PRKCD ADD1 STK24 SPTAN1 BMX APC ACIN1 PKP1 VIM
BIOCARTA_WNT_PATHWAY	signed	0.173	1.721	26	10	FRAT1 WIF1 WNT1 APC CREBBP CTBP1 DVL1 PPARD CSNK1D BTRC
BIOCARTA_MTOR_PATHWAY	signed	0.174	1.682	23	5	MKNK1 TSC2 PDK2 TSC1 PIK3R1
REACTOME_CAM_PATHWAY	signed	0.174	1.64	26	12	PRKACA PDE1B PRKAR2B CAMK4 ADCY4 ADCY9 PDE1C ADCY8 CREB1 ADCY3 PRKAR1A ADCY1
BIOCARTA_EPONFKB_PATHWAY	signed	0.175	1.678	11	7	CDKN1A ARNT NFKBIA EPOR EPO SOD2 NFKB1
KEGG_NICOTINATE_AND_NICOTINAMIDE_METABOLISM	signed	0.176	-1.724	24	14	NADK QPRT NT5C NNT NUDT12 NADSYN1 CD38 ENPP1 NMNAT1 NAMPT ENPP3 NT5C1B NT5C2 BST1
REACTOME_EARLY_PHASE_OF_HIV_LIFE_CYCLE	signed	0.177	-1.699	13	6	FEN1 XRCC4 LIG1 HMGA1 XRCC6 PPIA
REACTOME_PECAM1_INTERACTIONS	signed	0.178	1.684	12	6	INPP5D YES1 ITGB3 FYN PLCG1 PTPN6
REACTOME_P75_NTR_RECEPTOR_MEDIATED_SIGNALLING	signed	0.179	1.718	82	29	RASGRF1 ARHGEF17 ARHGEF2 ARHGEF1 IKBKB AKAP13 ARHGEF18 ARHGEF7 MAG ARHGEF12 NFKBIA ARHGEF6 TRAF6 SORCS3 ARHGEF3 TIAM1 FGD3 BAD ARHGDIA ARHGEF9 ARHGEF11 SOS1 PLEKHG2 MYD88 NGFR RASGRF2 PSEN2 NFKB1 NGF
BIOCARTA_VIP_PATHWAY	signed	0.181	1.669	27	10	GNAQ NFATC1 EGR3 PPP3CC NFKBIA PRKAR2B VIP EGR2 PPP3CA NFKB1
REACTOME_CYTOSOLIC_SULFONATION_OF_SMALL_MOLECULES	signed	0.184	1.628	11	5	SULT1C2 SULT1C4 SULT1A1 SULT2B1 SULT1E1
BIOCARTA_PPARA_PATHWAY	signed	0.185	1.63	58	17	LPL RXRA DUSP1 NCOR2 PRKCB JUN NFKBIA PRKAR2B PTGS2 CREBBP SP1 PIK3R1 PPARGC1A CITED2 STAT5A NCOA1 NR2F1
REACTOME_TIE2_SIGNALING	signed	0.187	1.674	18	10	TEK PIK3R1 PIK3R2 SOS1 ANGPT1 DOK2 SHC1 HRAS ANGPT2 ANGPT4
REACTOME_RECYCLING_OF_BILE_ACIDS_AND_SALTS	signed	0.188	1.626	11	5	BAAT ABCB11 SLC10A2 SLCO1B3 SLC10A1
REACTOME_RAS_ACTIVATION_UOPN_CA2+_INFUX_THROUGH_NMDA_RECEPTOR	signed	0.189	1.792	18	4	RASGRF1 ACTN2 CAMK2A GRIN2A
BIOCARTA_ASBCELL_PATHWAY	signed	0.19	1.658	12	7	IL2 IL4 CD40LG HLA-DRB1 CD4 HLA-DRA FAS
BIOCARTA_AKT_PATHWAY	absolute	0.192	1.666	22	8	FOXO1 IKBKB FOXO4 NFKBIA PIK3R1 FOXO3 GHR BAD
REACTOME_MAP_KINASES_ACTIVATION_IN_TLR_CASCADE	signed	0.194	1.636	44	11	MAPKAPK2 RPS6KA2 DUSP7 DUSP6 MEF2C RPS6KA3 JUN MAP2K7 TRAF6 FOS RPS6KA1
REACTOME_EFFECTS_OF_PIP2_HYDROLYSIS	signed	0.198	1.583	16	5	MGLL DGKA DGKD ITPR3 DAGLB
REACTOME_PKA_ACTIVATION	signed	0.199	1.639	17	8	PRKACA PRKAR2B ADCY4 ADCY9 ADCY8 ADCY3 PRKAR1A ADCY1
REACTOME_MYOGENESSIS	signed	0.201	1.619	29	10	CDH4 TCF4 MEF2C ABL1 BOC CDON CDH15 MYOG CTNNA1 MEF2A
BIOCARTA_AT1R_PATHWAY	signed	0.201	1.598	34	7	AGTR1 MEF2C GNAQ RAF1 PRKCB PTK2B JUN
BIOCARTA_SARS_PATHWAY	signed	0.203	-1.607	10	6	EIF4E LDHB MAPK14 LDHC FBL GPT
REACTOME_REGULATION_OF_INSULIN_LIKE_GROWTH_FACTOR_ACTIVITY_BY_INSULIN_LIKE_GROWTH_FACTOR_BINDING_PROTEINS	signed	0.204	1.599	17	5	IGF2 IGFALS MMP2 PAPPA2 IGFBP5
KEGG_CARDIAC_MUSCLE_CONTRACTION	absolute	0.206	1.558	80	24	TNNT2 CACNA1C ATP1A2 RYR2 ATP1A1 COX4I2 ATP1B2 MYL3 CACNA1F CACNA2D3 SLC9A1 CACNA2D2 COX6A2 MYL2 CACNG6 ATP1B4 CACNG3 COX6B2 TNNC1 CACNB1 ATP1A4 MYH7 ATP1B1 TPM4
BIOCARTA_EGFR_SMRTE_PATHWAY	signed	0.207	1.579	11	3	ZBTB16 RXRA NCOR2
REACTOME_CYTOSOLIC_TRNA_AMINOACYLATION	signed	0.209	-1.569	23	14	DARS IARS FARSA KARS MARS TARS EEF1E1 RARS EPRS FARSB AARS NARS VARS GARS
REACTOME_ERK_MAPK_TARGETS	signed	0.209	1.588	21	5	RPS6KA2 DUSP7 DUSP6 MEF2C RPS6KA3
BIOCARTA_PITX2_PATHWAY	signed	0.213	1.611	15	4	WNT1 APC CREBBP DVL1
BIOCARTA_GLEEVEC_PATHWAY	signed	0.214	1.592	23	11	RAF1 BCR JUN FOS PIK3R1 BAD STAT5A SOS1 HRAS MAP3K1 AKT1
BIOCARTA_CELL2CELL_PATHWAY	signed	0.214	1.564	14	4	ACTN2 PXN VCL CTNNA1
KEGG_ARGININE_AND_PROLINE_METABOLISM	signed	0.214	-1.518	54	12	ASL GOT2 ALDH1B1 ASS1 AGMAT PYCR1 NAGS ARG2 AMD1 P4HA1 CKMT1B ALDH4A1
REACTOME_POST_TRANSLATIONAL_PROTEIN_MODIFICATION	signed	0.215	-1.621	40	20	EIF5A2 PIGC PIGN DPM1 PIGT PIGB PIGH PIGF PIGO PIGP PIGU PIGS DHPS EIF5A PIGX PIGL PIGW F9 PIGK F2
BIOCARTA_CCR5_PATHWAY	signed	0.219	1.644	18	6	GNAQ PRKCB CXCR4 PTK2B JUN FOS
REACTOME_REGULATION_OF_INSULIN_SECRETION_BY_FREE_FATTY_ACIDS	signed	0.219	1.609	20	8	PLCB2 GNAQ GNAI2 VAMP2 ITPR3 STXBP1 FFAR1 PLCB3
KEGG_PANTOTHENATE_AND_COA_BIOSYNTHESIS	signed	0.222	-1.524	16	6	PANK3 PPCDC PANK4 COASY PPCS PANK1
KEGG_VALINE_LEUCINE_AND_ISOLEUCINE_DEGRADATION	signed	0.222	-1.511	44	19	ACAT2 MUT HADHB PCCB ALDH1B1 DLD ACAA2 BCKDHB HADH ACAT1 MCEE HSD17B10 HIBADH ACADM HMGCS1 ABAT HADHA MCCC1 AUH
REACTOME_RNA_POLYMERASE_III_CHAIN_ELONGATION	signed	0.225	-1.555	12	8	POLR3F POLR2H POLR3B POLR2K POLR2F POLR3A POLR3E POLR3D
BIOCARTA_FREE_PATHWAY	signed	0.227	-1.529	10	5	GSR GSS SOD1 NOX1 IL8
BIOCARTA_SALMONELLA_PATHWAY	signed	0.23	-1.564	13	9	ACTR3 ARPC1A ARPC3 WASL ACTR2 ARPC5 ARPC1B WASF1 CDC42
BIOCARTA_AKAP95_PATHWAY	signed	0.231	-1.555	12	5	CDC2 PPP1CA CCNB1 PRKAG1 NCAPD2
REACTOME_REGULATION_OF_LIPID_METABOLISM_BY_PEROXISOME_PROLIFERATOR_ACTIVATED_RECEPTOR_ALPHA	signed	0.231	1.546	61	17	LPL RXRA SLC27A1 SIN3B NCOR2 CREBBP CYP4A11 CYP7A1 DGAT1 MTTP NCOA1 ABCA1 FABP4 CYP4A22 NCOA6 SLC10A2 CHD9
BIOCARTA_CASPASE_PATHWAY	signed	0.234	-1.555	23	13	DFFA CYCS CASP6 DFFB CASP3 APAF1 PARP1 GZMB LMNB2 BIRC2 CASP8 CASP9 LMNB1
BIOCARTA_LEPTIN_PATHWAY	signed	0.237	-1.468	11	6	PRKAB2 PRKAG1 LEP PRKAG2 CPT1A PRKAA2
REACTOME_MTORC1_MEDIATED_SIGNALLING	signed	0.237	-1.514	11	2	RHEB EIF4E
KEGG_RIBOFLAVIN_METABOLISM	signed	0.239	-1.51	16	11	MTMR2 ACP1 MTMR6 ACPP FLAD1 ENPP1 RFK ENPP3 ACP6 MTMR1 PHPT1
REACTOME_METABOLISM_OF_BILE_ACIDS_AND_BILE_SALTS	signed	0.24	1.477	27	12	BAAT CH25H ABCB11 CYP46A1 CYP7A1 ACOX2 CYP27A1 HSD17B4 SLC10A2 SLCO1B3 SLC10A1 CYP8B1
KEGG_COLORECTAL_CANCER	signed	0.24	1.489	62	27	TGFB2 TCF7L1 RALGDS RAF1 PIK3R3 APC JUN TGFBR2 FOS AKT2 PIK3R1 TCF7L2 PIK3R2 BAD PIK3CD DCC MAPK10 RAC2 TGFBR1 PIK3R5 APPL1 ARAF BCL2 TGFB1 TGFB3 TCF7 APC2
REACTOME_MRNA_PROCESSING	signed	0.243	-1.491	32	15	POLR2B POLR2D POLR2C GTF2H4 GTF2H3 NCBP1 GTF2H2 MNAT1 RNGTT ERCC3 POLR2G POLR2H POLR2J POLR2K POLR2F
KEGG_MTOR_SIGNALING_PATHWAY	signed	0.251	1.505	52	13	RPS6KA2 FIGF TSC2 PIK3R3 RPS6KA3 TSC1 AKT2 ULK1 RPS6KA1 PIK3R1 PIK3R2 STK11 PIK3CD
KEGG_SELENOAMINO_ACID_METABOLISM	signed	0.251	-1.471	26	7	AHCY MARS2 MARS METTL2B METTL6 SEPHS1 WBSCR22
REACTOME_ADP_SIGNALLING_THROUGH_P2Y_PURINOCEPTOR_12	signed	0.252	1.445	21	4	GNG7 GNG2 GNAI2 GNB4
REACTOME_MAPK_TARGETS_NUCLEAR_EVENTS_MEDIATED_BY_MAP_KINASES	signed	0.253	1.504	30	9	MAPKAPK2 RPS6KA2 DUSP7 DUSP6 MEF2C RPS6KA3 JUN FOS RPS6KA1
REACTOME_SYNTHESIS_OF_GLYCOSYLPHOSPHATIDYLINOSITOL	signed	0.253	-1.432	17	10	PIGC PIGN PIGB PIGH PIGF PIGO PIGP PIGX PIGL PIGW
BIOCARTA_CBL_PATHWAY	signed	0.255	1.49	13	9	PRKCB SH3KBP1 SH3GLB2 CBL PDGFRA EGFR SH3GLB1 PRKCA CSF1R
REACTOME_ADP_SIGNALLING_THROUGH_P2Y_PURINOCEPTOR_1	signed	0.256	1.48	25	4	GNG7 GNAQ GNG2 GNB4
KEGG_LYSINE_DEGRADATION	signed	0.256	-1.463	44	12	PLOD2 ACAT2 SUV39H1 SUV39H2 SUV420H1 ALDH1B1 HADH GCDH OGDHL AASDH ACAT1 AASDHPPT
KEGG_GLYCOSAMINOGLYCAN_BIOSYNTHESIS_HEPARAN_SULFATE	signed	0.26	1.426	26	10	NDST1 B3GALT6 NDST2 EXTL1 XYLT1 HS6ST3 EXTL3 B3GAT2 EXT1 XYLT2
REACTOME_AMINO_ACID_AND_OLIGOPEPTIDE_SLC_TRANSPORTERS	signed	0.263	1.403	48	14	SLC1A7 SLC38A5 SLC7A10 SLC1A1 SLC6A20 SLC15A2 SLC6A14 SLC5A8 SLC1A6 SLC7A8 SLC17A8 SLC6A18 SLC7A6 SLC15A3
REACTOME_COPI_MEDIATED_TRANSPORT	signed	0.265	-1.447	10	6	COPB2 COPB1 COPZ1 COPA ARCN1 COPE
KEGG_NITROGEN_METABOLISM	signed	0.269	1.384	23	4	CA3 AMT CA13 GLUL
BIOCARTA_ATM_PATHWAY	signed	0.27	-1.439	20	7	RAD51 CHEK1 BRCA1 MAPK8 CHEK2 MRE11A RBBP8
REACTOME_BRANCHED_CHAIN_AMINO_ACID_CATABOLISM	signed	0.272	-1.413	17	7	DLD BCKDHB ACAT1 HSD17B10 HIBADH MCCC1 AUH
REACTOME_INTRINSIC_PATHWAY	signed	0.274	1.42	17	6	GP1BA VWF F11 KLKB1 F10 SERPING1
BIOCARTA_RAS_PATHWAY	signed	0.274	1.379	23	6	RALGDS RALBP1 FOXO4 RAF1 PIK3R1 BAD
KEGG_LYSOSOME	signed	0.277	1.352	121	23	CTSE IDUA SLC11A1 NPC2 HGSNAT CLTB SMPD1 ASAH1 LAMP3 AP1M1 GGA2 HYAL1 AP4B1 CTSD CTSG CTSH NAPSA SUMF1 DNASE2B AP1S2 MAN2B1 ATP6V0C TPP1
REACTOME_ASSOCIATION_OF_TRIC_CCT_WITH_TARGET_PROTEINS_DURING_BIOSYNTHESIS	signed	0.285	-1.376	29	11	TCP1 LONP2 XRN2 NOP56 CCT4 CCT6A CCT5 CCT8 CCT2 CCT7 CCT3
BIOCARTA_PARKIN_PATHWAY	signed	0.287	-1.353	12	1	UBE2G1
REACTOME_LYSOSOME_VESICLE_BIOGENESIS	signed	0.288	-1.367	24	8	HSPA8 AP1S1 TXNDC5 CLTC M6PR DNASE2 AP1G1 AP1M2
REACTOME_AMINE_DERIVED_HORMONES	signed	0.292	1.4	13	2	AANAT DIO3
REACTOME_NRIF_SIGNALS_CELL_DEATH_FROM_THE_NUCLEUS	signed	0.292	-1.358	13	4	UBB MAPK8 APH1A ITGB3BP
REACTOME_GLUCURONIDATION	signed	0.294	-1.235	19	10	UGDH UGP2 UGT2B10 UGT1A5 UGT1A9 UGT1A3 UGT1A6 UGT2A1 UGT2B4 UGT2B15
REACTOME_TRAFFICKING_OF_AMPA_RECEPTORS	signed	0.295	1.362	30	10	CAMK2A PRKCB PRKCG AP2A2 GRIA1 CACNG3 EPB41L1 CAMK2G MDM2 DLG4
BIOCARTA_CSK_PATHWAY	signed	0.295	1.367	24	16	PRKAR2B CREBBP CD3E HLA-DRB1 CD4 HLA-DRA ZAP70 CD247 PRKAR1A ADCY1 PTPRC PRKACB CD3D LCK CSK PRKAR1B
BIOCARTA_CD40_PATHWAY	signed	0.296	1.359	15	8	IKBKB DUSP1 NFKBIA TRAF6 CD40LG TNFAIP3 MAP3K14 NFKB1
BIOCARTA_ARAP_PATHWAY	signed	0.299	1.344	18	5	CLTB CYTH1 CYTH2 CYTH4 CYTH3
REACTOME_GLUTAMATE_NEUROTRANSMITTER_RELEASE_CYCLE	signed	0.299	1.367	15	6	SLC1A7 SLC1A1 RIMS1 VAMP2 STXBP1 SLC1A6
REACTOME_SIGNALING_BY_NOTCH	signed	0.299	1.363	16	5	NOTCH2 NOTCH4 NOTCH1 DLL4 PSEN2
REACTOME_P130CAS_LINKAGE_TO_MAPK_SIGNALING_FOR_INTEGRINS	signed	0.299	1.29	15	5	VWF APBB1IP TLN1 ITGB3 FN1
BIOCARTA_TNFR1_PATHWAY	signed	0.3	-1.308	29	9	DFFA CRADD FADD MAPK8 BAG4 DFFB MAP3K7 CASP3 RB1
KEGG_GLIOMA	signed	0.302	1.325	65	16	CALML6 IGF1R SHC3 CDKN1A CAMK2A PLCG2 TGFA RAF1 PRKCB PIK3R3 PRKCG AKT2 PIK3R1 PDGFB PIK3R2 PIK3CD
REACTOME_TOLL_LIKE_RECEPTOR_3_CASCADE	signed	0.304	1.318	59	20	MAPKAPK2 RPS6KA2 DUSP7 DUSP6 MEF2C IKBKB RPS6KA3 JUN NFKBIA RIPK3 MAP2K7 TRAF6 FOS RPS6KA1 MAP2K3 MAPK10 MEF2A IRF3 NFKB2 NFKBIB
BIOCARTA_NGF_PATHWAY	signed	0.305	1.344	18	9	RAF1 JUN FOS PIK3R1 SOS1 NGFR NGF SHC1 HRAS
REACTOME_TRAF6_MEDIATED_INDUCTION_OF_THE_ANTIVIRAL_CYTOKINE_IFN_ALPHA_BETA_CASCADE	signed	0.305	1.346	53	18	MAPKAPK2 RPS6KA2 DUSP7 DUSP6 MEF2C IKBKB RPS6KA3 JUN NFKBIA MAP2K7 TRAF6 FOS RPS6KA1 MAP2K3 MAPK10 MEF2A NFKB2 NFKBIB
REACTOME_EGFR_DOWNREGULATION	signed	0.306	1.345	24	7	SPRY1 EPN1 ARHGEF7 AP2A2 SH3KBP1 CBL EPS15
KEGG_GLYCOSAMINOGLYCAN_DEGRADATION	signed	0.308	1.333	21	6	HPSE2 IDUA HGSNAT HYAL1 HYAL3 HYAL2
REACTOME_PP2A_MEDIATED_DEPHOSPHORYLATION_OF_KEY_METABOLIC_FACTORS	signed	0.311	-1.293	10	2	PPP2R5D PFKFB4
REACTOME_DOWN_STREAM_SIGNAL_TRANSDUCTION	signed	0.311	1.255	35	12	RAF1 PIK3R1 PDGFB STAT6 PIK3R2 STAT5A RAPGEF1 SOS1 PDGFRB HRAS PLCG1 PDGFRA
REACTOME_THE_ROLE_OF_NEF_IN_HIV1_REPLICATION_AND_DISEASE_PATHOGENESIS	signed	0.312	1.296	28	17	AP1M1 AP2A2 AP1S2 FYN CD4 PACS1 CD247 HCK DOCK2 AP1S3 RAC1 CD28 LCK AP2A1 AP2B1 CD8B HLA-A
BIOCARTA_EPO_PATHWAY	signed	0.314	1.246	19	11	RAF1 JUN FOS STAT5A EPOR EPO SOS1 SHC1 HRAS PLCG1 PTPN6
BIOCARTA_RAC1_PATHWAY	signed	0.315	1.292	23	11	PPP1R12B MYLK RALBP1 PIK3R1 MYL2 NCF2 MAP3K1 TRIO PDGFRA VAV1 RAC1
KEGG_GAP_JUNCTION	signed	0.316	1.256	90	26	PLCB2 GNAQ PRKACA RAF1 PRKCB TUBB6 GUCY1A2 ADRB1 GNAI2 GUCY1A3 PRKCG ITPR3 PDGFB PLCB4 PLCB3 TJP1 GUCY1B3 SOS1 LPAR1 GJA1 ADCY4 PRKG2 CSNK1D PDGFRB HRAS PRKG1
BIOCARTA_GLYCOLYSIS_PATHWAY	signed	0.317	-1.345	10	5	PGAM1 PGK1 TPI1 GAPDH ENO1
REACTOME_AKT_PHOSPHORYLATES_TARGETS_IN_THE_CYTOSOL	signed	0.318	1.29	14	10	TSC2 CDKN1A AKT2 BAD AKT1S1 GSK3A MDM2 PDPK1 AKT3 AKT1
BIOCARTA_NFKB_PATHWAY	signed	0.32	1.306	23	14	IL1R1 IKBKB NFKBIA TRAF6 TRADD TNFRSF1B TNFAIP3 MYD88 TNFRSF1A TNF MAP3K14 NFKB1 IL1A MAP3K1
REACTOME_FORMATION_OF_THE_EARLY_ELONGATION_COMPLEX	signed	0.322	-1.207	32	15	POLR2B POLR2D POLR2C GTF2H4 GTF2H3 NCBP1 GTF2H2 MNAT1 ERCC3 SUPT4H1 POLR2G POLR2H POLR2J POLR2K POLR2F
BIOCARTA_TNFR2_PATHWAY	signed	0.322	1.306	18	9	IKBKB DUSP1 TRAF1 NFKBIA TNFRSF1B TNFAIP3 LTA MAP3K14 NFKB1
BIOCARTA_LYM_PATHWAY	signed	0.323	1.31	11	7	CD34 SELL ICAM1 ITGAL IL1A ITGB2 ITGA4
KEGG_CHRONIC_MYELOID_LEUKEMIA	signed	0.324	1.263	73	30	TGFB2 SHC3 CDKN1A IKBKB RAF1 PIK3R3 BCR NFKBIA TGFBR2 AKT2 ABL1 GAB2 PIK3R1 CTBP1 PIK3R2 BAD PIK3CD STAT5A RUNX1 TGFBR1 SOS1 CBLB PIK3R5 CBL NFKB1 ARAF SHC1 TGFB1 HRAS TGFB3
BIOCARTA_PYK2_PATHWAY	signed	0.326	1.293	29	5	GNAQ RAF1 PRKCB PTK2B JUN
BIOCARTA_AGPCR_PATHWAY	signed	0.328	1.286	13	2	PRKCB PRKAR2B
REACTOME_CRMPS_IN_SEMA3A_SIGNALING	signed	0.328	1.228	16	4	DPYSL2 DPYSL3 PLXNA4 PLXNA2
BIOCARTA_PTEN_PATHWAY	signed	0.329	1.308	18	11	PDK2 PIK3R1 FOXO3 SOS1 SHC1 PDPK1 AKT1 PTK2 ILK PTEN BCAR1
REACTOME_CELL_DEATH_SIGNALLING_VIA_NRAGE_NRIF_AND_NADE	signed	0.333	1.219	61	20	RASGRF1 ARHGEF17 ARHGEF2 AKAP13 ARHGEF18 ARHGEF7 ARHGEF12 ARHGEF6 TRAF6 ARHGEF3 TIAM1 FGD3 BAD ARHGEF9 ARHGEF11 SOS1 PLEKHG2 NGFR RASGRF2 PSEN2
REACTOME_SLC_MEDIATED_TRANSMEMBRANE_TRANSPORT	absolute	0.334	1.241	169	46	SLC26A9 SLC1A7 SLC11A1 SLC12A4 SLC44A2 SLC38A5 SLC7A10 SLC18A2 SLC1A1 SLC5A9 SLC34A2 SLC6A20 SLC15A2 SLC6A9 SLC47A1 SLC24A3 SLC9A3 SLC12A5 SLC6A13 SLC26A2 SLC6A14 SLC9A1 SLC26A7 SLC41A1 SLC6A3 SLC39A8 SLC5A8 SLC9A5 SLC5A7 SLC1A6 SLC7A8 SLC17A8 SLC2A4 SLC26A4 SLC13A1 RHAG SLC6A18 SLC7A6 SLC18A1 SLC44A4 SLC4A4 SLC15A3 SLC12A2 SLC9A9 SLC6A1 SLC4A1
BIOCARTA_FMLP_PATHWAY	signed	0.334	1.271	37	11	NFATC3 NFATC1 RAF1 PPP3CC NFKBIA MAP2K3 PPP3CA NFKB1 NCF2 HRAS CAMK1G
BIOCARTA_MAL_PATHWAY	signed	0.335	1.257	19	8	RAF1 ACTA1 MAL DIAPH1 SRF HRAS ROCK1 MAP3K1
REACTOME_SYNTHESIS_OF_BILE_ACIDS_AND_BILE_SALTS	signed	0.342	1.239	19	8	BAAT CH25H ABCB11 CYP46A1 CYP7A1 ACOX2 CYP27A1 HSD17B4
KEGG_SYSTEMIC_LUPUS_ERYTHEMATOSUS	signed	0.343	-1.164	140	30	HIST1H2AG SSB HIST1H2BN H2AFZ HIST1H2BL SNRPB HIST1H3A HIST1H4I HIST1H3B HIST1H3J HIST1H2BO HIST1H2AL HIST1H2BE HIST1H3H HIST1H2BB HIST1H2AH HIST1H2BJ SNRPD3 HIST1H4C HIST1H4D HIST1H4B HIST1H2BF HIST2H2AC HIST1H3C H2AFJ GRIN2B HIST1H4J IL10 HIST4H4 SNRPD1
REACTOME_FURTHER_PLATELET_RELEASATE	signed	0.343	-1.275	24	11	CALU SOD1 HSPA5 PPIA PFN1 TF CALM2 CALM3 WDR1 BRPF3 CALM1
REACTOME_HORMONE_SENSITIVE_LIPASE_HSL_MEDIATED_TRIACYLGLYCEROL_HYDROLYSIS	signed	0.346	1.249	12	4	MGLL PRKACA LIPE CAV1
REACTOME_SOS_MEDIATED_SIGNALLING	signed	0.354	1.21	13	5	RAF1 IRS2 IRS1 SOS1 HRAS
REACTOME_REGULATION_OF_AMPK_ACTIVITY_VIA_LKB1	signed	0.357	-1.21	14	6	PRKAB2 PRKAG1 PPM1A PRKAG2 STRADB PRKAA2
BIOCARTA_EIF2_PATHWAY	signed	0.358	-1.221	11	6	EIF5 EIF2S1 EIF2AK2 EIF2S2 PPP1CA EIF2AK3
BIOCARTA_DREAM_PATHWAY	signed	0.359	1.26	14	10	JUN PRKAR2B FOS POLR2A CREB1 PRKAR1A PRKACB KCNIP3 MAPK3 PRKAR1B
REACTOME_SHC_RELATED_EVENTS	signed	0.363	1.205	14	5	INSR RAF1 SOS1 SHC1 HRAS
KEGG_THYROID_CANCER	signed	0.364	1.157	29	6	TCF7L1 RXRG RXRA CCDC6 TPR TCF7L2
REACTOME_RNA_POLYMERASE_III_TRANSCRIPTION_INITIATION	signed	0.365	-1.146	29	18	GTF3C3 SNAPC5 POLR3F GTF3C2 SNAPC1 TBP BRF2 POLR2H POLR3B GTF3C4 GTF3A ZNF143 POLR2K POLR2F GTF3C5 POLR3A SNAPC3 POLR3E
KEGG_HISTIDINE_METABOLISM	signed	0.367	1.167	29	4	HDC MAOA ASPA HEMK1
BIOCARTA_EIF4_PATHWAY	signed	0.367	1.189	24	6	MKNK1 PRKCB PDK2 PIK3R1 GHR IRS1
BIOCARTA_FAS_PATHWAY	signed	0.368	-1.172	30	10	DFFA FADD MAPK8 CASP6 FAF1 DFFB MAP3K7 DAXX CASP3 RB1
REACTOME_DEADENYLATION_OF_MRNA	signed	0.37	-1.182	22	2	RQCD1 EIF4E
REACTOME_TOLL_LIKE_RECEPTOR_4_CASCADE	signed	0.37	1.136	28	9	TLR10 TLR5 IRAK3 TLR9 TLR2 LY86 CD180 TRAF6 SIGIRR
BIOCARTA_VITCB_PATHWAY	signed	0.37	1.223	11	7	COL4A6 COL4A5 COL4A2 COL4A4 COL4A3 SLC23A2 COL4A1
BIOCARTA_G2_PATHWAY	signed	0.373	-1.144	24	9	CHEK1 YWHAQ CDC2 BRCA1 CDC25A CDC25C PLK1 CHEK2 CCNB1
REACTOME_BIOLOGICAL_OXIDATIONS	signed	0.375	1.086	127	24	FMO2 CYP21A2 MAOA ADH1B CYP2B6 CYP4B1 SULT1C2 ADH1A CYP17A1 SULT1C4 CYP2S1 CYP11A1 MTR CYP2A6 ACSS1 CYP46A1 GSTM5 CYP4F12 PTGS2 CYP1A2 CYP4A11 ACSS2 SLC35D1 CYP7A1
KEGG_OTHER_GLYCAN_DEGRADATION	signed	0.376	-1.127	16	5	NEU1 HEXA NEU3 FUCA2 GBA
REACTOME_TRAFFICKING_OF_GLUR2_CONTAINING_AMPA_RECEPTORS	signed	0.377	1.129	16	4	PRKCB PRKCG AP2A2 GRIA1
KEGG_METABOLISM_OF_XENOBIOTICS_BY_CYTOCHROME_P450	signed	0.379	-1.078	70	22	AKR1C2 GSTO2 AKR1C3 GSTZ1 AKR1C1 GSTT2 UGT2B10 UGT1A5 UGT1A9 ALDH3A1 UGT1A3 AKR1C4 GSTP1 CYP3A43 CYP1A1 UGT1A6 DHDH UGT2A1 UGT2B4 MGST1 UGT2B15 GSTM3
REACTOME_P75NTR_SIGNALS_VIA_NFKB	absolute	0.381	1.177	13	7	IKBKB NFKBIA TRAF6 MYD88 NGFR NFKB1 NGF
BIOCARTA_IL1R_PATHWAY	signed	0.381	1.112	33	18	TGFB2 IRAK3 IL1R1 IKBKB JUN NFKBIA TRAF6 TOLLIP MAP2K3 IL1B MYD88 TNF MAP3K14 NFKB1 TGFB1 TGFB3 IL1A IL6
BIOCARTA_NOS1_PATHWAY	signed	0.384	1.127	22	4	PRKCB PPP3CC PRKAR2B GRIN2A
REACTOME_ACTIVATION_OF_RAC	signed	0.388	1.16	14	7	PAK7 SOS1 ROBO1 SLIT2 SOS2 PAK3 RAC1
REACTOME_GAP_JUNCTION_DEGRADATION	signed	0.389	1.151	10	4	CLTB DNM2 DAB2 GJA1
BIOCARTA_DEATH_PATHWAY	signed	0.393	-1.112	33	9	CHUK DFFA FADD CYCS GAS2 CASP6 DFFB BID CASP3
BIOCARTA_MPR_PATHWAY	signed	0.396	-1.059	34	8	ACTR3 CDC2 CDC25C CCNB1 ARPC1A PIN1 ARPC3 GNAI1
BIOCARTA_THELPER_PATHWAY	signed	0.396	1.142	14	10	ICAM1 CD3E CD4 ITGAL CD247 ITGB2 CD2 PTPRC CD3D CD28
REACTOME_DEATH_RECEPTOR_SIGNALLING	signed	0.399	1.127	13	7	TNFRSF10B TRADD TNFRSF1A TNF FAS CFLAR RIPK1
BIOCARTA_NUCLEARRS_PATHWAY	signed	0.403	1.126	15	6	ABCB11 CYP1A2 PPARD RARA NR1H4 ABCB4
KEGG_GLYCOSPHINGOLIPID_BIOSYNTHESIS_GLOBO_SERIES	signed	0.403	-1.135	14	2	GLA HEXA
REACTOME_TIGHT_JUNCTION_INTERACTIONS	signed	0.406	1.106	30	5	CLDN1 CLDN23 CLDN5 F11R INADL
KEGG_RETINOL_METABOLISM	signed	0.412	1.018	64	15	ADH1B RETSAT CYP2B6 ADH1A CYP2A6 CYP1A2 CYP4A11 ALDH1A2 DGAT1 CYP3A7 CYP2C19 CYP2A7 CYP2C9 CYP4A22 UGT1A10
KEGG_DRUG_METABOLISM_CYTOCHROME_P450	signed	0.414	1.033	72	8	FMO2 MAOA ADH1B CYP2B6 ADH1A CYP2A6 GSTM5 CYP1A2
BIOCARTA_P38MAPK_PATHWAY	signed	0.415	1.053	40	18	MAPKAPK2 MKNK1 TGFB2 MEF2C MAX RAPGEF2 TRADD HSPB2 MAP3K5 MEF2A TGFBR1 SHC1 TGFB1 HRAS TGFB3 MEF2D MAP3K1 CREB1
REACTOME_CREB_PHOSPHORYLATION_THROUGH_THE_ACTIVATION_OF_CAMKII	signed	0.421	1.025	16	3	ACTN2 CAMK2A GRIN2A
REACTOME_NOREPINEPHRINE_NEUROTRANSMITTER_RELEASE_CYCLE	signed	0.422	1.102	12	5	MAOA SLC18A2 RIMS1 VAMP2 STXBP1
BIOCARTA_IL10_PATHWAY	signed	0.422	1.126	17	9	STAT2 STAT6 JAK1 STAT5A HMOX1 TNF IL10RA IL1A IL6
KEGG_VASOPRESSIN_REGULATED_WATER_REABSORPTION	signed	0.423	1.003	44	9	CREB3L1 AVPR2 AQP4 ARHGDIB PRKACA RAB5B AQP3 VAMP2 RAB11B
BIOCARTA_AKAP13_PATHWAY	signed	0.425	1.056	12	3	AKAP13 PRKAR2B LPAR1
BIOCARTA_TCYTOTOXIC_PATHWAY	signed	0.426	1.08	14	11	ICAM1 CD3E ITGAL CD247 ITGB2 CD2 PTPRC CD3D CD28 CD8A THY1
REACTOME_ACTIVATION_OF_THE_AP1_FAMILY_OF_TRANSCRIPTION_FACTORS	signed	0.428	-1.098	10	3	ATF2 MAPK8 MAPK14
REACTOME_GLUCOSE_METABOLISM	signed	0.43	-2.245	56	30	PGAM1 PGK1 GYG1 SLC25A13 ALDOC SLC25A12 MDH1 UGP2 SLC25A11 GOT2 TPI1 PFKFB4 PFKM GAPDH PGM2 MDH2 ENO1 ALDOA PHKA1 SLC25A10 CALM2 CALM3 GBE1 PCK1 SLC25A1 AGL FBP2 PHKB PFKL CALM1
KEGG_P53_SIGNALING_PATHWAY	signed	0.434	-0.986	69	16	RRM2 CCNE2 CDK2 GTSE1 CHEK1 CDC2 CCNB2 CYCS CDK4 CHEK2 CCNB1 BID RPRM RFWD2 CASP3 RCHY1
REACTOME_PROTEOLYTIC_CLEAVAGE_OF_SNARE_COMPLEX_PROTEINS	signed	0.436	1.005	16	6	VAMP2 STX2 STX4 VAMP1 STX11 STX6
BIOCARTA_TCRA_PATHWAY	signed	0.439	1.031	13	10	CD3E FYN HLA-DRB1 CD4 HLA-DRA ZAP70 CD247 PTPRC CD3D LCK
BIOCARTA_PML_PATHWAY	signed	0.441	1.015	17	9	CREBBP PRAM1 TNFRSF1B SP100 TNFRSF1A TNF RARA HRAS FAS
KEGG_REGULATION_OF_AUTOPHAGY	signed	0.442	-1.014	35	10	ATG3 ATG4A ATG5 GABARAPL2 IFNA2 BECN1 ATG4C PIK3C3 ULK3 PRKAA2
REACTOME_COMMON_PATHWAY	signed	0.451	1.027	14	2	SERPINC1 F10
KEGG_STEROID_HORMONE_BIOSYNTHESIS	signed	0.451	-0.957	55	19	HSD17B8 AKR1C2 AKR1C3 HSD17B7 AKR1C1 HSD11B2 UGT2B10 HSD17B12 UGT1A5 UGT1A9 UGT1A3 AKR1C4 CYP19A1 CYP3A43 CYP1A1 UGT1A6 UGT2A1 HSD17B1 UGT2B4
BIOCARTA_BIOPEPTIDES_PATHWAY	signed	0.454	0.976	43	9	MYLK CAMK2A AGTR2 RAF1 PRKCB PTK2B STAT2 STAT6 STAT5A
BIOCARTA_RAB_PATHWAY	signed	0.457	-1.041	12	3	RAB6A RAB11A RAB1A
REACTOME_CALCITONIN_LIKE_LIGAND_RECEPTORS	signed	0.458	1.052	10	3	RAMP2 CALCRL RAMP3
REACTOME_G_PROTEIN_ACTIVATION	signed	0.459	1.002	28	5	GNG7 GNG2 POMC GNAI2 GNB4
KEGG_MATURITY_ONSET_DIABETES_OF_THE_YOUNG	signed	0.46	-0.969	25	6	BHLHA15 ONECUT1 NKX6-1 NKX2-2 GCK SLC2A2
KEGG_VALINE_LEUCINE_AND_ISOLEUCINE_BIOSYNTHESIS	signed	0.46	-1.037	11	7	IARS IARS2 VARS LARS2 LARS VARS2 PDHB
KEGG_GLYCOSAMINOGLYCAN_BIOSYNTHESIS_KERATAN_SULFATE	signed	0.463	0.986	15	8	ST3GAL1 ST3GAL3 CHST2 ST3GAL2 CHST4 B3GNT7 CHST1 CHST6
REACTOME_NF_KB_IS_ACTIVATED_AND_SIGNALS_SURVIVAL	absolute	0.466	1.017	10	6	IKBKB NFKBIA TRAF6 NGFR NFKB1 NGF
REACTOME_VIRAL_DSRNA_TLR3_TRIF_COMPLEX_ACTIVATES_RIP1	signed	0.47	0.965	12	7	IKBKB NFKBIA RIPK3 NFKB2 NFKBIB TICAM1 NFKB1
REACTOME_MRNA_DECAY_BY_5_TO_3_EXORIBONUCLEASE	signed	0.47	-0.948	13	4	LSM5 LSM2 LSM3 EDC3
REACTOME_SIGNALLING_TO_RAS	signed	0.473	0.974	26	4	MAPKAPK2 RALGDS SHC3 RAF1
BIOCARTA_CACAM_PATHWAY	signed	0.474	0.955	14	6	CAMK2A CAMK4 CAMK1G CAMK2G CREB1 CAMKK2
REACTOME_SYNTHESIS_OF_BILE_ACIDS_AND_BILE_SALTS_VIA_24_HYDROXYCHOLESTEROL	signed	0.478	-0.974	10	3	SLC27A2 AMACR AKR1C4
KEGG_LIMONENE_AND_PINENE_DEGRADATION	signed	0.479	0.942	10	1	NAT6
REACTOME_REMOVAL_OF_DNA_PATCH_CONTAINING_ABASIC_RESIDUE	signed	0.481	-0.954	15	14	FEN1 APEX1 POLD2 POLD3 POLD4 TDG MUTYH POLD1 SMUG1 OGG1 POLB MBD4 MPG NTHL1
REACTOME_METABOLISM_OF_NITRIC_OXIDE	signed	0.482	-0.962	13	5	LYPLA1 HSP90AA1 WASL CALM2 CALM3
REACTOME_DOPAMINE_NEUROTRANSMITTER_RELEASE_CYCLE	signed	0.484	0.948	14	5	SLC18A2 RIMS1 VAMP2 STXBP1 SYN3
REACTOME_ACTIVATED_TAK1_MEDIATES_P38_MAPK_ACTIVATION	signed	0.486	0.932	13	3	MAPKAPK2 TRAF6 MAP2K3
BIOCARTA_CHEMICAL_PATHWAY	signed	0.488	-0.903	22	6	EIF2S1 CYCS CASP6 BID CASP3 APAF1
KEGG_NOD_LIKE_RECEPTOR_SIGNALING_PATHWAY	signed	0.492	0.87	62	22	NOD1 NLRP1 IKBKB CARD8 PYCARD CXCL2 NFKBIA CXCL1 TRAF6 CARD9 ERBB2IP PSTPIP1 PYDC1 MAPK10 NLRP3 TNFAIP3 IL1B CCL2 NFKBIB CARD6 TNF NFKB1
BIOCARTA_TID_PATHWAY	signed	0.497	0.89	19	8	IKBKB NFKBIA WT1 TAX1BP3 TNFRSF1B TNFRSF1A TNF NFKB1
BIOCARTA_P53HYPOXIA_PATHWAY	signed	0.497	-0.896	23	5	RPA1 MAPK8 HIF1A HSP90AA1 NQO1
REACTOME_CD28_CO_STIMULATION	signed	0.498	0.878	29	16	AKT2 PIK3R1 YES1 MAP3K14 THEM4 FYN RICTOR PDPK1 AKT3 AKT1 VAV1 CD86 RAC1 MAP3K8 CD28 LCK
BIOCARTA_GCR_PATHWAY	signed	0.501	0.88	20	6	ADRB2 PIK3R1 NR3C1 NFKB1 NPPA AKT1
REACTOME_SEROTONIN_NEUROTRANSMITTER_RELEASE_CYCLE	signed	0.503	0.904	14	5	SLC18A2 RIMS1 VAMP2 STXBP1 SYN3
REACTOME_TOLL_LIKE_RECEPTOR_9_CASCADE	signed	0.51	0.918	23	8	TLR10 TLR5 IRAK3 TLR9 TLR2 ZFYVE20 TRAF6 SIGIRR
REACTOME_RNA_POLYMERASE_I_PROMOTER_CLEARANCE	signed	0.515	-0.867	82	42	POLR1B POLR1C HIST1H2BN TAF1B GTF2H4 GTF2H3 TAF1A H2AFZ HIST1H2BL HIST1H3A HIST1H4I HIST1H3B HIST1H3J HIST1H2BO HIST1H2BE HIST1H3H HIST1H2BB GTF2H2 HIST1H2BJ MNAT1 ERCC3 POLR2H HIST1H4C HIST1H4D HIST1H4B HIST1H2BF HIST2H2AC HIST1H3C POLR2K POLR1A HIST1H4J HIST4H4 HIST1H2BK HIST2H4A HIST3H2BB HIST1H2BH POLR1D HIST1H3G HIST1H2BA HIST1H2AC HIST1H2AB H2AFX
REACTOME_SIGNALLING_TO_ERKS	signed	0.517	0.861	34	4	MAPKAPK2 RALGDS SHC3 RAF1
KEGG_ONE_CARBON_POOL_BY_FOLATE	signed	0.522	-0.847	17	10	GART MTHFD1L MTHFD2 TYMS MTHFS MTHFD2L MTHFD1 DHFR MTFMT SHMT2
REACTOME_PACKAGING_OF_TELOMERE_ENDS	signed	0.523	-3.448	49	27	HIST1H2BN H2AFZ HIST1H2BL POT1 HIST1H4I HIST1H2BO HIST1H2BE HIST1H2BB HIST1H2BJ TINF2 HIST1H4C HIST1H4D HIST1H4B HIST1H2BF HIST2H2AC TERF1 HIST1H4J HIST4H4 HIST1H2BK HIST2H4A HIST3H2BB HIST1H2BH ACD HIST1H2BA HIST1H2AC HIST1H2AB H2AFX
REACTOME_DEPOLARIZATION_OF_THE_PRESYNAPTIC_TERMINAL_TRIGGERS_THE_OPENING_OF_CALCIUM_CHANNELS	signed	0.524	0.818	12	4	CACNA2D3 CACNA2D2 CACNA1E CACNB1
REACTOME_STEROID_METABOLISM	signed	0.524	0.775	62	8	HSD3B2 STAR CYP21A2 BAAT CH25H CYP17A1 CYP11A1 ABCB11
BIOCARTA_HSP27_PATHWAY	signed	0.525	0.854	15	7	MAPKAPK2 ACTA1 HSPB2 TNF BCL2 IL1A FAS
BIOCARTA_IL2RB_PATHWAY	signed	0.528	0.771	38	22	RAF1 SYK SOCS3 SOCS1 FOS PIK3R1 IL2RG JAK1 BAD STAT5A JAK3 IRS1 SOS1 CBL BCL2 SHC1 HRAS FAS AKT1 CFLAR IKZF3 PTPN6
REACTOME_REGULATION_OF_INSULIN_SECRETION	signed	0.531	0.808	212	73	NDUFS1 NDUFB2 ETFA PGAM1 PGK1 NDUFA6 ATP5B NDUFB5 NDUFB6 ALDOC ATP5H ATP5G1 CYC1 MARCKS UQCRC2 SUCLA2 SLC25A5 SDHC PDHX NDUFA5 TPI1 PFKFB4 CYCS DLD ATP5F1 SUCLG1 NDUFA9 UQCRFS1 NDUFV1 SYT5 SDHD ATP5J2 GNB5 NDUFA4 NDUFB3 NDUFC2 NDUFS8 PFKM SDHB NDUFB1 NDUFAB1 IDH3G DLAT FH KCNC2 ATP5C1 NDUFS4 SNAP25 GAPDH GLP1R GCK COX8A NDUFB4 SLC2A2 COX7A2L SLC2A1 MDH2 NDUFA12 ATP5O GNAI1 NDUFB9 ATP5L NDUFB8 ATP…
BIOCARTA_IGF1MTOR_PATHWAY	signed	0.539	-0.849	20	3	EIF4E EIF2S1 EIF2S2
BIOCARTA_SPPA_PATHWAY	signed	0.539	0.817	22	8	RAF1 PRKCB SYK ITGA1 TBXAS1 HRAS PTGS1 PTK2
KEGG_NON_SMALL_CELL_LUNG_CANCER	signed	0.541	0.81	54	15	RXRG RXRA PLCG2 TGFA RAF1 PRKCB PIK3R3 PRKCG RASSF5 AKT2 PIK3R1 PIK3R2 FOXO3 BAD PIK3CD
BIOCARTA_RELA_PATHWAY	signed	0.541	0.822	16	9	IKBKB NFKBIA TRAF6 CREBBP TRADD TNFRSF1B TNFRSF1A TNF NFKB1
REACTOME_HORMONE_LIGAND_BINDING_RECEPTORS	signed	0.548	0.842	10	6	GNRHR LHB LHCGR CGB TSHR CGA
REACTOME_APOPTOTIC_EXECUTION_PHASE	signed	0.549	0.739	48	10	GSN PRKCD ADD1 STK24 SPTAN1 BMX APC ACIN1 PKP1 VIM
REACTOME_FACILITATIVE_NA_INDEPENDENT_GLUCOSE_TRANSPORTERS	signed	0.549	-0.848	12	5	SLC2A2 SLC2A1 SLC2A11 SLC2A10 SLC2A5
REACTOME_GLUCOSE_REGULATION_OF_INSULIN_SECRETION	signed	0.554	0.778	161	72	NDUFS1 NDUFB2 ETFA PGAM1 PGK1 NDUFA6 ATP5B NDUFB5 NDUFB6 ALDOC ATP5H ATP5G1 CYC1 UQCRC2 SUCLA2 SLC25A5 SDHC PDHX NDUFA5 TPI1 PFKFB4 CYCS DLD ATP5F1 SUCLG1 NDUFA9 UQCRFS1 NDUFV1 SYT5 SDHD ATP5J2 NDUFA4 NDUFB3 NDUFC2 NDUFS8 PFKM SDHB NDUFB1 NDUFAB1 IDH3G DLAT FH ATP5C1 NDUFS4 SNAP25 GAPDH GCK COX8A NDUFB4 SLC2A2 COX7A2L SLC2A1 MDH2 NDUFA12 ATP5O GNAI1 NDUFB9 ATP5L NDUFB8 ATP5J IDH3B STX1A ATP5E ATP…
REACTOME_RNA_POL_II_CTD_PHOSPHORYLATION_AND_INTERACTION_WITH_CE	signed	0.555	-0.804	26	14	POLR2B POLR2D POLR2C GTF2H4 GTF2H3 GTF2H2 MNAT1 RNGTT ERCC3 POLR2G POLR2H POLR2J POLR2K POLR2F
REACTOME_MYD88_CASCADE	signed	0.557	0.788	19	7	TLR10 TLR5 IRAK3 TLR9 TLR2 TRAF6 SIGIRR
REACTOME_REGULATION_OF_INSULIN_SECRETION_BY_ACETYLCHOLINE	signed	0.559	0.787	22	7	PLCB2 GNAQ GNAI2 VAMP2 ITPR3 STXBP1 PLCB3
BIOCARTA_NKCELLS_PATHWAY	signed	0.567	0.792	20	4	PTK2B SYK PIK3R1 LAT
KEGG_STEROID_BIOSYNTHESIS	signed	0.574	-0.749	17	6	DHCR7 CYP51A1 HSD17B7 NSDHL SQLE EBP
REACTOME_SHC_MEDIATED_SIGNALLING	signed	0.579	0.736	12	4	RAF1 SOS1 SHC1 HRAS
REACTOME_TRANSMEMBRANE_TRANSPORT_OF_SMALL_MOLECULES	signed	0.587	0.981	218	57	NUP93 RAE1 NUP37 SLC7A1 PEX19 SLC30A6 NUP155 SLC30A1 NUP35 SLC24A2 SLC5A11 NUP54 NUPL2 PEX3 NUP43 SLC38A1 NUP133 NUP85 SLC28A1 SLC9A4 NUP205 NUP107 SLC39A10 SLC29A1 SLC4A9 NUP88 NUP153 GCK SLC2A2 SLC5A5 SLC2A1 SLC4A2 SLC39A6 SLC9A2 NUPL1 SLC16A1 SLC15A4 SLC30A2 SLC22A2 SLC17A5 SLC4A8 SLC44A1 SLC29A2 SLC6A11 NUP160 SLC2A11 SLC6A15 GCKR SLC39A2 SLC39A14 SLC47A2 SLC30A3 SLC31A1 SLC4A10 SLC3A2 SLC10A…
REACTOME_APOPTOTIC_CLEAVAGE_OF_CELL_ADHESION_PROTEINS	signed	0.592	-0.769	11	6	CASP3 DSP DSG2 DSG1 CDH1 DSG3
REACTOME_NEF_MEDIATES_DOWN_MODULATION_OF_CELL_SURFACE_RECEPTORS_BY_RECRUITING_THEM_TO_CLATHRIN_ADAPTERS	signed	0.592	0.717	21	12	AP1M1 AP2A2 AP1S2 CD4 PACS1 AP1S3 CD28 LCK AP2A1 AP2B1 CD8B HLA-A
REACTOME_HUMAN_TAK1_ACTIVATES_NFKB_BY_PHOSPHORYLATION_AND_ACTIVATION_OF_IKKS_COMPLEX	signed	0.6	0.778	15	7	IKBKB NFKBIA TRAF6 NFKB2 NFKBIB TICAM1 NFKB1
REACTOME_TRANSFORMATION_OF_LANOSTEROL_TO_CHOLESTEROL	signed	0.601	-0.746	10	6	DHCR7 CYP51A1 HSD17B7 NSDHL EBP LBR
REACTOME_APOPTOSIS_INDUCED_DNA_FRAGMENTATION	signed	0.606	0.917	11	8	DFFA HIST1H1B DFFB CASP3 KPNA1 HIST1H1A KPNB1 HIST1H1E
BIOCARTA_ETS_PATHWAY	signed	0.608	-0.704	18	4	E2F1 RBL1 HDAC2 E2F4
REACTOME_ACTIVATED_TLR4_SIGNALLING	signed	0.61	0.641	24	10	TLR10 TLR5 IRAK3 TLR9 TLR2 TRAF6 SIGIRR IRF3 MYD88 TICAM1
REACTOME_CLASSICAL_ANTIBODY_MEDIATED_COMPLEMENT_ACTIVATION	signed	0.611	0.747	35	3	C1R C1QA C1QB
REACTOME_DARPP32_EVENTS	signed	0.613	0.685	26	7	PDE4D PDE4C PRKACA PPP1R1B PPP3CC PRKAR2B PDE4A
REACTOME_PYRIMIDINE_CATABOLISM	signed	0.618	0.755	10	4	NT5C1A UPB1 DPYS DPYD
REACTOME_INTRINSIC_PATHWAY_FOR_APOPTOSIS	signed	0.62	-0.63	29	12	E2F1 TFDP1 MAPK8 CYCS DIABLO PPP3R1 BID CASP3 DYNLL1 APAF1 BCL2L11 BAK1
BIOCARTA_EIF_PATHWAY	signed	0.62	-0.711	16	6	EIF5 EIF4E EIF2S1 EIF2S2 EIF1 EIF6
REACTOME_BETACATENIN_PHOSPHORYLATION_CASCADE	signed	0.622	-0.704	13	1	PPP2R5D
REACTOME_CD28_DEPENDENT_PI3K_AKT_SIGNALING	signed	0.623	0.707	19	13	AKT2 PIK3R1 MAP3K14 THEM4 FYN RICTOR PDPK1 AKT3 AKT1 CD86 MAP3K8 CD28 LCK
REACTOME_BOTULINUM_NEUROTOXICITY	signed	0.625	0.649	18	6	VAMP2 STX2 STX4 VAMP1 STX11 STX6
KEGG_BIOSYNTHESIS_OF_UNSATURATED_FATTY_ACIDS	signed	0.629	-0.674	22	9	FADS1 ELOVL5 PTPLB HSD17B12 ELOVL6 FADS2 HADHA ACOT2 SCD
BIOCARTA_FIBRINOLYSIS_PATHWAY	signed	0.629	0.688	12	12	SERPINE1 PLAT F2R SERPINB2 CPB2 FGB F13A1 FGA PLG FGG PLAU F2
BIOCARTA_RANKL_PATHWAY	signed	0.632	-0.679	14	3	EIF2AK2 MAPK8 IFNB1
KEGG_PROSTATE_CANCER	signed	0.645	0.576	89	21	CREB3L1 FOXO1 NKX3-1 FGFR2 TCF7L1 IGF1R AR CDKN1A IKBKB TGFA RAF1 PIK3R3 NFKBIA CREBBP AKT2 PIK3R1 PDGFB TCF7L2 PIK3R2 BAD PIK3CD
KEGG_TOLL_LIKE_RECEPTOR_SIGNALING_PATHWAY	signed	0.649	0.509	102	29	TLR5 IL12B IKBKB TLR9 PIK3R3 JUN TLR2 NFKBIA MAP2K7 TRAF6 FOS AKT2 PIK3R1 TOLLIP PIK3R2 PIK3CD MAP2K3 MAPK10 IL1B IRF3 IFNA14 MYD88 IFNA21 IFNA16 IFNA5 PIK3R5 TNF TICAM1 NFKB1
BIOCARTA_CARM_ER_PATHWAY	signed	0.651	0.593	35	10	MEF2C SPEN NCOR2 HDAC6 HDAC11 CREBBP HDAC7 ESR1 PPARGC1A HDAC4
REACTOME_P75NTR_RECRUITS_SIGNALLING_COMPLEXES	signed	0.654	0.66	10	5	IKBKB TRAF6 MYD88 NGFR NGF
BIOCARTA_BARR_MAPK_PATHWAY	signed	0.656	0.63	12	1	RAF1
KEGG_O_GLYCAN_BIOSYNTHESIS	signed	0.661	0.577	30	5	ST3GAL1 GALNT10 GALNTL6 ST3GAL2 WBSCR17
REACTOME_OPSINS	signed	0.663	0.646	10	4	RGR OPN1SW OPN4 RHO
KEGG_SPHINGOLIPID_METABOLISM	signed	0.669	-0.55	40	18	GLA NEU1 NEU3 ACER3 ASAH2 GBA SMPD4 B4GALT6 SGPL1 SPTLC1 GLB1 UGCG ARSA SMPD2 UGT8 ACER2 GALC PPAP2C
KEGG_GLYCEROLIPID_METABOLISM	signed	0.686	0.529	49	7	MGLL LPL AGPAT4 DGKA AGPAT6 DGKD DGAT1
REACTOME_RNA_POLYMERASE_III_TRANSCRIPTION_TERMINATION	signed	0.688	-0.531	17	9	SSB POLR3F POLR2H POLR3B POLR2K POLR2F POLR3A POLR3E POLR3D
BIOCARTA_STRESS_PATHWAY	signed	0.689	-0.53	25	9	CHUK CRADD MAPK8 MAPK14 TANK MAP2K6 MAP2K4 ATF1 IKBKG
REACTOME_GLYCOGEN_BREAKDOWN_GLYCOGENOLYSIS	signed	0.695	-0.501	16	8	GYG1 PGM2 PHKA1 CALM2 CALM3 AGL PHKB CALM1
BIOCARTA_STATHMIN_PATHWAY	signed	0.698	-0.552	19	3	CDC2 MAPK13 CCNB1
REACTOME_MITOCHONDRIAL_FATTY_ACID_BETA_OXIDATION	signed	0.703	-0.533	10	5	HADHB HADH ACADM HADHA ECHS1
REACTOME_REGULATION_OF_RHEB_GTPASE_ACTIVITY_BY_AMPK	signed	0.705	-0.532	10	2	PRKAB2 RHEB
BIOCARTA_CTL_PATHWAY	signed	0.707	0.574	15	6	ICAM1 CD3E ITGAL CD247 FAS ITGB2
REACTOME_SPHINGOLIPID_METABOLISM	signed	0.713	-0.47	32	1	VAPB
KEGG_AMINO_SUGAR_AND_NUCLEOTIDE_SUGAR_METABOLISM	signed	0.716	-0.445	44	17	PGM3 NANP UGDH HEXA GALK1 UGP2 GNPDA2 CMAS GFPT1 GNPDA1 AMDHD2 GMDS GMPPB GALK2 GCK PGM2 GNPNAT1
BIOCARTA_AKAPCENTROSOME_PATHWAY	signed	0.717	-0.481	15	5	CDC2 NUP85 PPP1CA MAP2 PRKAG1
BIOCARTA_TCAPOPTOSIS_PATHWAY	signed	0.724	0.483	11	7	CD3E CD4 CD247 FAS CCR5 CD3D CD28
BIOCARTA_IL12_PATHWAY	signed	0.731	0.488	23	3	IL12B JUN TYK2
KEGG_FATTY_ACID_METABOLISM	signed	0.733	-0.452	42	8	ACAT2 HADHB ALDH1B1 ACAA2 HADH CPT1C GCDH ACAT1
BIOCARTA_ARENRF2_PATHWAY	signed	0.733	0.506	13	3	PRKCB JUN FOS
REACTOME_G_ALPHA_Z_SIGNALLING_EVENTS	signed	0.734	0.409	14	6	GNAI2 ADCY4 ADCY9 ADCY8 ADCY3 ADCY1
KEGG_ANTIGEN_PROCESSING_AND_PRESENTATION	signed	0.737	0.387	89	21	NFYC HLA-DOB CD74 HLA-DOA TAPBP HLA-DPB1 CIITA HLA-DQA1 HLA-DQB1 IFNA14 LTA IFNA21 IFNA16 IFNA5 HLA-DPA1 HLA-DRB5 HLA-DRB1 CD4 HLA-DMA HLA-DQA2 HLA-DRA
REACTOME_SYNTHESIS_OF_BILE_ACIDS_AND_BILE_SALTS_VIA_7ALPHA_HYDROXYCHOLESTEROL	signed	0.743	0.464	15	7	BAAT ABCB11 CYP7A1 ACOX2 CYP27A1 HSD17B4 CYP8B1
KEGG_EPITHELIAL_CELL_SIGNALING_IN_HELICOBACTER_PYLORI_INFECTION	signed	0.745	-0.396	68	21	MAPK12 ATP6V1F CHUK MAPK13 MAPK8 ATP6V1E1 IGSF5 MAPK14 ADAM17 CASP3 ADAM10 ATP6V1D ATP6V1C1 ATP6V1A MAP2K4 ATP6V0E2 ATP6V0D1 IKBKG IL8 ATP6V1G1 ATP6V0B
REACTOME_RETROGRADE_NEUROTROPHIN_SIGNALLING	signed	0.746	0.48	12	7	AP2A2 NGF NTRK1 SH3GL2 AP2A1 AP2B1 DNAL4
BIOCARTA_GABA_PATHWAY	signed	0.752	-0.443	10	6	GABRA1 GPHN GABRA2 GABRA6 GABRA4 SRC
REACTOME_ADENYLATE_CYCLASE_ACTIVATING_PATHWAY	signed	0.754	0.45	11	5	ADCY4 ADCY9 ADCY8 ADCY3 ADCY1
BIOCARTA_CK1_PATHWAY	signed	0.758	-0.449	17	2	CDK5 PPP1CA
BIOCARTA_AHSP_PATHWAY	signed	0.758	0.393	13	7	ALAS2 GATA1 HBA1 HBA2 ALAD HBB ALAS1
BIOCARTA_HIVNEF_PATHWAY	signed	0.76	-0.398	58	13	CHUK DFFA CRADD FADD MAPK8 CYCS BAG4 CASP6 DFFB BID DAXX CASP3 RB1
BIOCARTA_BARRESTIN_SRC_PATHWAY	signed	0.761	0.43	15	1	RAF1
KEGG_BETA_ALANINE_METABOLISM	signed	0.767	0.416	22	1	AOC3
BIOCARTA_GSK3_PATHWAY	signed	0.772	0.388	27	16	WNT1 APC PIK3R1 TOLLIP DVL1 MYD88 GJA1 NFKB1 PDPK1 AKT1 FZD1 RELA AXIN1 TLR4 PPP2CA CD14
REACTOME_FORMATION_OF_TUBULIN_FOLDING_INTERMEDIATES_BY_CCT_TRIC	signed	0.772	-0.408	22	12	TCP1 CCT4 TUBB3 CCT6A CCT5 TUBA1C CCT8 CCT2 TUBA1B TUBB2A CCT7 CCT3
KEGG_GLYCINE_SERINE_AND_THREONINE_METABOLISM	signed	0.775	0.4	31	3	AOC3 MAOA AMT
REACTOME_ENERGY_DEPENDENT_REGULATION_OF_MTOR_BY_LKB1_AMPK	signed	0.776	-0.367	17	2	PRKAB2 RHEB
BIOCARTA_BCELLSURVIVAL_PATHWAY	signed	0.777	0.371	16	5	JUND ZBTB7A FOS PIK3R1 ITGA1
BIOCARTA_TEL_PATHWAY	signed	0.777	0.34	18	2	IGF1R TNKS
BIOCARTA_MTA3_PATHWAY	signed	0.792	-0.38	19	8	MTA3 TUBA1C GAPDH ALDOA PDZK1 HSPB1 CDH1 MTA1
KEGG_PANCREATIC_CANCER	signed	0.795	-0.337	70	8	E2F1 RAD51 CHUK BRCA2 E2F2 RAC3 E2F3 MAPK8
REACTOME_ERKS_ARE_INACTIVATED	signed	0.798	0.366	12	2	DUSP7 DUSP6
BIOCARTA_TFF_PATHWAY	signed	0.799	0.358	21	9	PIK3R1 GHR BAD SOS1 SHC1 HRAS AKT1 PTK2 EGFR
KEGG_TRYPTOPHAN_METABOLISM	signed	0.799	0.311	40	6	MAOA AANAT INMT IDO2 CAT CYP1A2
KEGG_PATHOGENIC_ESCHERICHIA_COLI_INFECTION	signed	0.8	-0.343	59	13	TUBB YWHAQ LY96 TUBB3 TUBA1C TUBA1B TUBB2A ARPC1A NCK1 ITGB1 ARPC3 WASL ROCK2
REACTOME_SEMA3A_PAK_DEPENDENT_AXON_REPULSION	signed	0.802	-0.372	15	2	HSP90AB1 HSP90AA1
REACTOME_RNA_POLYMERASE_III_TRANSCRIPTION_INITIATION_FROM_TYPE_2_PROMOTER	signed	0.805	-0.313	20	12	GTF3C3 POLR3F GTF3C2 TBP POLR2H POLR3B GTF3C4 POLR2K POLR2F GTF3C5 POLR3A POLR3E
KEGG_FOLATE_BIOSYNTHESIS	signed	0.808	-0.357	11	5	GGH GCH1 PTS SPR DHFR
REACTOME_ZINC_INFLUX_INTO_CELLS_BY_THE_SLC39_GENES_FAMILY	signed	0.812	0.588	10	6	SLC39A10 SLC39A6 SLC39A2 SLC39A14 SLC39A5 SLC39A7
REACTOME_MTOR_SIGNALLING	signed	0.816	-0.352	27	3	PRKAB2 RHEB EIF4E
REACTOME_CASPASE_MEDIATED_CLEAVAGE_OF_CYTOSKELETAL_PROTEINS	signed	0.816	0.334	12	4	GSN ADD1 SPTAN1 VIM
REACTOME_SIGNALLING_TO_P38_VIA_RIT_AND_RIN	signed	0.819	-0.33	14	7	MAP2K1 BRAF NRAS RIT2 RIT1 YWHAB KRAS
KEGG_RIG_I_LIKE_RECEPTOR_SIGNALING_PATHWAY	signed	0.825	-0.311	71	14	MAPK12 CHUK MAPK13 FADD MAPK8 ATG5 TBK1 MAPK14 ISG15 MAP3K7 TANK IFNB1 PIN1 IFNA2
BIOCARTA_TOLL_PATHWAY	signed	0.827	0.314	37	11	TLR10 IKBKB TLR9 JUN TLR2 NFKBIA TRAF6 FOS PGLYRP1 TOLLIP MAP2K3
KEGG_SMALL_CELL_LUNG_CANCER	signed	0.828	0.271	84	22	LAMB2 LAMA3 LAMA2 RXRG RXRA LAMA4 IKBKB PIK3R3 TRAF1 LAMA5 ITGA3 COL4A6 LAMC3 NFKBIA CDKN2B PTGS2 TRAF6 AKT2 MAX PIK3R1 PIK3R2 LAMB1
KEGG_N_GLYCAN_BIOSYNTHESIS	signed	0.828	0.814	46	21	MAN1B1 DOLPP1 ALG8 ALG10 RPN2 DDOST ALG10B DPM1 DAD1 RPN1 STT3A ALG14 ALG5 STT3B B4GALT3 MGAT2 GANAB RFT1 ALG12 ALG1 ALG13
KEGG_MELANOMA	signed	0.831	-0.243	71	11	E2F1 FGF12 E2F2 FGF11 E2F3 CDK4 MAP2K1 FGF13 RB1 FGF23 BRAF
BIOCARTA_VEGF_PATHWAY	signed	0.833	-0.318	29	7	EIF2S1 EIF2S2 HIF1A EIF2B3 EIF2B1 EIF1 EIF2B2
REACTOME_ACETYLCHOLINE_NEUROTRANSMITTER_RELEASE_CYCLE	signed	0.836	0.286	11	4	RIMS1 VAMP2 STXBP1 SLC5A7
BIOCARTA_SODD_PATHWAY	signed	0.837	-0.237	10	2	FADD BAG4
REACTOME_P38MAPK_EVENTS	signed	0.845	0.287	13	2	MAPKAPK2 RALGDS
REACTOME_CHAPERONIN_MEDIATED_PROTEIN_FOLDING	signed	0.849	0.299	50	17	TCP1 LONP2 XRN2 NOP56 CCT4 TUBB3 CCT6A CCT5 VBP1 TUBA1C PFDN4 CCT8 CCT2 TUBA1B TUBB2A CCT7 PFDN6
REACTOME_SEROTONIN_RECEPTORS	signed	0.855	0.233	12	6	HTR1A HTR4 HTR1F HTR2A HTR1E HTR7
BIOCARTA_CDK5_PATHWAY	signed	0.861	0.262	11	5	RAF1 EGR1 NGFR NGF HRAS
KEGG_VIBRIO_CHOLERAE_INFECTION	absolute	0.863	0.19	56	11	KCNQ1 ACTB PRKACA PLCG2 PRKCB PRKCG CFTR ATP6V0C ATP6V1G3 TJP1 ATP6V1B2
REACTOME_GRB2_EVENTS_IN_EGFR_SIGNALING	signed	0.867	0.207	13	3	RAF1 SOS1 HRAS
REACTOME_AMINO_ACID_TRANSPORT_ACROSS_THE_PLASMA_MEMBRANE	signed	0.87	0.205	31	7	SLC38A5 SLC7A10 SLC6A20 SLC6A14 SLC7A8 SLC6A18 SLC7A6
REACTOME_FRS2_MEDIATED_ACTIVATION	signed	0.871	0.245	16	6	RAF1 RAPGEF1 NGF HRAS FRS2 NTRK1
BIOCARTA_HCMV_PATHWAY	signed	0.875	-0.196	17	4	MAPK14 MAP2K1 RB1 MAP2K6
REACTOME_BILE_SALT_AND_ORGANIC_ANION_SLC_TRANSPORTERS	signed	0.879	-0.196	12	5	SLC16A1 SLC47A2 SLC10A6 SLC16A7 SLC13A3
KEGG_CYTOSOLIC_DNA_SENSING_PATHWAY	signed	0.879	-0.229	56	9	POLR3C POLR1C CHUK POLR3K POLR3F TBK1 IFNB1 POLR3G POLR3B
REACTOME_CD28_DEPENDENT_VAV1_PATHWAY	signed	0.887	0.198	11	11	FYN VAV1 CD86 RAC1 CD28 LCK GRB2 PAK2 CD80 CDC42 PAK1
BIOCARTA_FEEDER_PATHWAY	signed	0.887	-0.211	9	5	TPI1 TREH KHK MPI LCT
BIOCARTA_BARRESTIN_PATHWAY	signed	0.9	-0.172	10	10	PLCB1 GNB1 GNAS GNGT1 DNM1 AP2M1 ARRB1 AP2A1 PPARA ADCY1
KEGG_BLADDER_CANCER	signed	0.914	-0.152	42	8	E2F1 E2F2 E2F3 CDK4 MMP1 MAP2K1 RB1 BRAF
REACTOME_CTLA4_INHIBITORY_SIGNALING	signed	0.92	-0.15	21	1	PPP2R5D
REACTOME_ZINC_TRANSPORTATION	signed	0.928	0.43	17	12	SLC30A6 SLC30A1 SLC39A10 SLC39A6 SLC30A2 SLC39A2 SLC39A14 SLC30A3 SLC39A5 SLC39A7 SLC30A5 SLC39A1
BIOCARTA_41BB_PATHWAY	signed	0.931	-0.135	17	4	ATF2 CHUK MAPK8 MAPK14
KEGG_STARCH_AND_SUCROSE_METABOLISM	signed	0.932	-0.123	52	23	UGDH GUSB UGP2 PGM2L1 UGT2B10 GCK UGT1A5 PGM2 UGT1A9 UGT1A3 TREH UGT1A6 UGT2A1 UGT2B4 UGT2B15 GBE1 UXS1 ENPP1 AGL UGT1A1 UGT2B7 UGT2A3 G6PC
REACTOME_GENERIC_TRANSCRIPTION_PATHWAY	signed	0.935	0.106	35	10	MED25 MED26 MAML1 MED15 RBPJ NOTCH2 NOTCH4 NOTCH1 CREBBP MAML3
REACTOME_NEF_MEDIATED_DOWNREGULATION_OF_MHC_CLASS_I_COMPLEX_CELL_SURFACE_EXPRESSION	signed	0.946	0.079	10	4	AP1M1 AP1S2 PACS1 AP1S3
BIOCARTA_NDKDYNAMIN_PATHWAY	signed	0.95	0.078	19	4	EPN1 PPP3CC EPS15 PPP3CA
BIOCARTA_TALL1_PATHWAY	signed	0.953	-0.074	15	3	CHUK MAPK8 MAPK14
KEGG_GLYCOSPHINGOLIPID_BIOSYNTHESIS_GANGLIO_SERIES	signed	0.96	0.1	15	4	ST3GAL1 ST6GALNAC6 ST3GAL5 ST6GALNAC5
REACTOME_GLUCOSE_AND_OTHER_SUGAR_SLC_TRANSPORTERS	signed	0.961	0.721	82	31	SLC30A6 SLC30A1 SLC5A11 SLC39A10 SLC2A2 SLC2A1 SLC39A6 SLC16A1 SLC30A2 SLC22A2 SLC44A1 SLC6A11 SLC2A11 SLC6A15 SLC39A2 SLC39A14 SLC47A2 SLC30A3 SLC31A1 SLC10A6 SLC39A5 SLC39A7 SLC16A7 SLC30A5 RHCG SLC2A10 SLC44A3 SLC13A3 SLC39A1 SLC41A2 SLC2A5
KEGG_PENTOSE_AND_GLUCURONATE_INTERCONVERSIONS	signed	0.963	0.411	28	15	UGDH GUSB RPE UGP2 CRYL1 UGT2B10 UGT1A5 UGT1A9 UGT1A3 UGT1A6 DHDH UGT2A1 UGT2B4 AKR1B1 UGT2B15
BIOCARTA_SKP2E2F_PATHWAY	signed	0.965	0.197	10	4	E2F1 SKP2 TFDP1 CDK2
KEGG_SULFUR_METABOLISM	signed	0.967	0.065	13	8	CHST12 SULT1A1 SULT2B1 SULT1E1 CHST11 SUOX PAPSS2 SULT1A2
BIOCARTA_CERAMIDE_PATHWAY	signed	0.971	-0.039	22	4	FADD MAPK8 CYCS MAP2K1
KEGG_DRUG_METABOLISM_OTHER_ENZYMES	signed	0.971	0.58	51	14	TPMT GMPS UMPS HPRT1 GUSB TK1 UCKL1 UGT2B10 UGT1A5 UGT1A9 UGT1A3 CYP3A43 UGT1A6 UGT2A1
REACTOME_METAL_ION_SLC_TRANSPORTERS	signed	0.978	0.301	23	14	SLC30A6 SLC30A1 SLC39A10 SLC39A6 SLC30A2 SLC39A2 SLC39A14 SLC30A3 SLC31A1 SLC39A5 SLC39A7 SLC30A5 SLC39A1 SLC41A2
BIOCARTA_RARRXR_PATHWAY	signed	0.982	-0.029	15	6	GTF2E1 TBP ERCC3 GTF2A1 HDAC3 GTF2B
REACTOME_JNK_PHOSPHORYLATION_AND__ACTIVATION_MEDIATED_BY_ACTIVATED_HUMAN_TAK1	signed	0.983	0.038	12	4	MAP2K7 TRAF6 MAPK10 TICAM1
BIOCARTA_D4GDI_PATHWAY	signed	0.985	0.025	13	2	ARHGDIB JUN
BIOCARTA_HIF_PATHWAY	signed	0.986	-0.029	15	3	HIF1A HSP90AA1 COPS5
REACTOME_IONOTROPIC_ACTIVITY_OF_KAINATE_RECEPTORS	signed	0.987	-0.007	12	6	GRIK1 CALM2 CALM3 CALM1 DLG1 GRIK5
BIOCARTA_P35ALZHEIMERS_PATHWAY	signed	0.994	0.018	11	1	CAPNS1
REACTOME_REGULATION_OF_BETA_CELL_DEVELOPMENT	signed	0.995	0.619	114	56	RPL27 ONECUT1 RPL19 RPS26 NKX6-1 NKX2-2 GCK RPS21 SLC2A2 RPS3A RPL26L1 RPL23A RPS7 RPL38 PTF1A RPS3 RPS27 RPS18 RPS10 RPL23 RPL36A RPL30 RPL10A IAPP RPL4 RPS15A RPL35A RPL41 RPS5 HNF4G RPLP0 RPS12 RPS29 RPL24 RPL5 RPL10 FOXA3 RPSA RPL18A RPL17 RPS27A RPS4Y1 RPL31 RPL21 FAU RPS6 RPL8 RPS8 RPL6 RPL35 RPS14 RPL7A RPL26 RPLP1 RPL36 NEUROD1
REACTOME_ACTIVATED_AMPK_STIMULATES_FATTY_ACID_OXIDATION_IN_MUSCLE	signed	0.998	-0.007	17	1	PRKAB2
REACTOME_REGULATION_OF_GENE_EXPRESSION_IN_BETA_CELLS	signed	0.998	0.619	101	53	RPL27 RPL19 RPS26 NKX6-1 NKX2-2 GCK RPS21 SLC2A2 RPS3A RPL26L1 RPL23A RPS7 RPL38 RPS3 RPS27 RPS18 RPS10 RPL23 RPL36A RPL30 RPL10A IAPP RPL4 RPS15A RPL35A RPL41 RPS5 HNF4G RPLP0 RPS12 RPS29 RPL24 RPL5 RPL10 FOXA3 RPSA RPL18A RPL17 RPS27A RPS4Y1 RPL31 RPL21 FAU RPS6 RPL8 RPS8 RPL6 RPL35 RPS14 RPL7A RPL26 RPLP1 RPL36
REACTOME_REGULATED_PROTEOLYSIS_OF_P75NTR	signed	0.998	-0.01	11	2	ADAM17 APH1A

## Sheet: Supplementary Data 2 (B)
Supplementary Data 2 (B) Related to Fig. 2(b-c), 3, Supplementary Fig. 2-3, 7: Treatment response (carboplatin-paclitaxel in lung adenocarcinoma) composite methylation pathway signature, comparing poor response and favorable response patients, with sign of the analysis, NES, p-value, and genes in the leading edge indicated.
pathways	origin	p-value	NES	number of genes in the pathway	number of genes in the leading edge	leading edge genes
KEGG_INTESTINAL_IMMUNE_NETWORK_FOR_IGA_PRODUCTION	absolute	0.001	5.368	55	12	CCR8 CXCL6 PPBP CXCL5 CCR4 CCR10 CCL22 CCL28 CXCR5 XCR1 CCR9 CCL19
KEGG_PYRIMIDINE_METABOLISM	absolute	0.001	2.941	48	15	TNFRSF17 PIGR HLA-DOB IL10 CCR10 IL4 TNFRSF13B CCL28 ICOS CCR9 CD86 CD28 IL5 IL2 CD80
KEGG_RIBOSOME	absolute	0.001	2.715	126	12	GNB4 PTGIR GNB5 HRH2 RLN3 ADCY7 MC4R HTR6 ADCY4 LHB PDE4C CALCB
KEGG_RNA_DEGRADATION	signed	0.001	1.927	37	23	ORC4L CDC25C CLSPN CHEK1 CDC7 MCM6 RPA2 MCM3 RFC4 ATRIP ORC6L MCM2 HUS1 MCM8 RAD17 ATR ORC1L ORC2L ORC5L CDC25A ORC3L RFC5 RFC2
KEGG_SPLICEOSOME	signed	0.001	1.894	42	27	EFTUD2 SNRPB SNRNP200 SF3B1 POLR2F NCBP2 POLR2G SNRPE POLR2I SNRNP40 NHP2L1 POLR2H POLR2E TXNL4A POLR2K PRPF8 SF3B2 SNRPG LSM2 SNRPF POLR2C DDX23 SF3B14 GTF2F1 SFRS6 POLR2B PRPF6
KEGG_UBIQUITIN_MEDIATED_PROTEOLYSIS	signed	0.001	1.859	152	95	CDC40 COBRA1 EFTUD2 SNRPB MNAT1 CD2BP2 RNGTT SNRNP200 HNRNPK SF3B1 POLR2F ELL HNRNPA0 NCBP2 HNRNPH1 HNRNPR RBM5 HNRNPA2B1 TAF5 FUS NUDT21 TAF12 GTF2B POLR2G HNRNPD SNRPE SNRNP70 CDK9 GTF2E1 POLR2I WHSC2 U2AF2 SNRNP40 NHP2L1 SUPT16H POLR2H CSTF3 TAF10 SUPT4H1 TCEA1 GTF2A2 PCBP1 HNRNPA3 PAPOLA SFRS11 SFRS9 CCAR1 POLR2E RNPS1 TXNL4A GTF2A1 PCBP2 POLR2K PRPF8 U2AF1 SRRM1 SF3B2 PTBP1 SNRPG LSM2 SNRPF …
REACTOME_ACTIVATION_OF_ATR_IN_RESPONSE_TO_REPLICATION_STRESS	signed	0.001	1.828	107	67	CDC40 EFTUD2 SNRPB CD2BP2 SNRNP200 HNRNPK SF3B1 POLR2F HNRNPA0 NCBP2 HNRNPH1 HNRNPR RBM5 HNRNPA2B1 FUS NUDT21 POLR2G HNRNPD SNRPE SNRNP70 POLR2I U2AF2 SNRNP40 NHP2L1 POLR2H CSTF3 PCBP1 HNRNPA3 PAPOLA SFRS11 SFRS9 CCAR1 POLR2E RNPS1 TXNL4A PCBP2 POLR2K PRPF8 U2AF1 SRRM1 SF3B2 PTBP1 SNRPG LSM2 SNRPF SFRS4 POLR2C SFRS3 YBX1 CPSF1 DDX23 SF3B14 SF3A3 GTF2F1 SFRS6 POLR2B MAGOH SNRPA1 HNRNPM UPF3B PRPF6…
REACTOME_CELL_CYCLE_CHECKPOINTS	signed	0.001	1.804	49	29	RPS23 EIF3K RPS7 EIF3B RPS4X EIF3G EIF3J EIF3A RPS2 RPS16 RPS11 RPS26 RPS27 EIF3H EIF3F RPS6 RPS27A RPS21 RPS29 RPS5 RPS10 EIF2S1 RPS13 EIF3D RPS19 RPS15A EIF1AX RPS24 EIF3E
REACTOME_CELL_CYCLE_MITOTIC	signed	0.001	1.8	134	83	CDC40 COBRA1 EFTUD2 SNRPB MNAT1 CD2BP2 SNRNP200 HNRNPK SF3B1 POLR2F ELL HNRNPA0 NCBP2 HNRNPH1 HNRNPR RBM5 HNRNPA2B1 FUS NUDT21 POLR2G HNRNPD SNRPE SNRNP70 CDK9 POLR2I WHSC2 U2AF2 SNRNP40 NHP2L1 SUPT16H POLR2H CSTF3 SUPT4H1 TCEA1 PCBP1 HNRNPA3 PAPOLA SFRS11 SFRS9 CCAR1 POLR2E RNPS1 TXNL4A PCBP2 POLR2K PRPF8 U2AF1 SRRM1 SF3B2 PTBP1 SNRPG LSM2 SNRPF SFRS4 POLR2C SFRS3 YBX1 CDK7 CPSF1 CCNH DDX23 TCEB…
REACTOME_CHEMOKINE_RECEPTORS_BIND_CHEMOKINES	signed	0.001	1.798	92	56	CDC40 COBRA1 MNAT1 RNGTT POLR2F ELL NCBP2 TAF5 NUDT21 TAF12 GTF2B POLR2G CDK9 GTF2E1 POLR2I WHSC2 U2AF2 SUPT16H POLR2H CSTF3 TAF10 SUPT4H1 TCEA1 GTF2A2 PAPOLA SFRS11 SFRS9 POLR2E RNPS1 GTF2A1 POLR2K U2AF1 SRRM1 SFRS4 POLR2C SFRS3 CDK7 CPSF1 CCNH TCEB1 CCNT1 TAF11 GTF2F1 SFRS6 TAF6 GTF2E2 TH1L TAF4 POLR2B MAGOH UPF3B SFRS1 TCEB3 GTF2H4 RBM8A CCNT2
REACTOME_DNA_REPAIR	signed	0.001	1.796	95	55	RPL26L1 RPS23 EIF3K RPL34 RPS7 RPL28 EIF3B RPS4X EIF3G EIF3J UBA52 RPLP2 RPLP0 EIF3A RPL27A RPL7 RPL26 RPL11 RPL29 RPS2 RPLP1 RPS16 RPL5 RPS11 RPS26 RPL38 RPS27 EIF3H RPL8 EIF3F RPL6 RPL9 RPS6 RPS27A RPS21 RPS29 RPS5 RPS10 RPL37 RPS13 RPL22 EIF3D RPS19 RPS15A EIF1AX RPS24 RPL10A EIF3E RPL35A RPL32 RPL21 RPL17 RPL12 RPL19 RPL37A
REACTOME_DNA_REPLICATION_PRE_INITIATION	signed	0.001	1.779	138	81	CDC40 EFTUD2 SNRPB CD2BP2 SNRNP200 HNRNPK EIF4E SF3B1 POLR2F HNRNPA0 NCBP2 HNRNPH1 HNRNPR RBM5 HNRNPA2B1 NUP107 NUP35 NUP205 FUS NUDT21 SLBP NUPL2 POLR2G HNRNPD NUP153 SNRPE SNRNP70 POLR2I U2AF2 SNRNP40 NHP2L1 POLR2H CSTF3 PCBP1 HNRNPA3 PAPOLA SFRS11 SFRS9 CCAR1 POLR2E RNPS1 TXNL4A PCBP2 RAE1 POLR2K PRPF8 U2AF1 SRRM1 SF3B2 PTBP1 SNRPG LSM2 SNRPF SFRS4 POLR2C SFRS3 YBX1 CPSF1 DDX23 NUP54 NUP160 SF…
REACTOME_ELONGATION_AND_PROCESSING_OF_CAPPED_TRANSCRIPTS	signed	0.001	1.775	106	61	RPL26L1 RPS23 EIF4A1 EIF3K RPL34 EIF4E RPS7 RPL28 EIF3B RPS4X EIF3G EIF4B EIF3J UBA52 RPLP2 RPLP0 EIF3A RPL27A RPL7 RPL26 RPL11 RPL29 RPS2 RPLP1 RPS16 RPL5 RPS11 RPS26 RPL38 RPS27 EIF3H RPL8 EIF3F RPL6 RPL9 RPS6 RPS27A RPS21 RPS29 RPS5 EIF5B RPS10 EIF2S1 RPL37 RPS13 RPL22 EIF3D RPS19 RPS15A EIF1AX RPS24 RPL10A EIF3E RPL35A RPL32 RPL21 RPL17 RPL12 EIF4A2 RPL19 RPL37A
REACTOME_FORMATION_AND_MATURATION_OF_MRNA_TRANSCRIPT	signed	0.001	1.767	88	46	RPL26L1 RPS23 RSL24D1 RPL34 RPS7 RPL28 RPS4X UBA52 RPLP2 RPLP0 RPL27A RPL7 RPL26 RPL11 RPL29 RPS2 RPLP1 RPS16 RPL5 RPS11 RPS26 RPL38 RPS27 RPL8 RPL6 RPL9 RPS6 RPS27A RPS21 RPS29 RPS5 RPS10 RPL37 RPS13 RPL22 RPS19 RPS15A RPS24 RPL10A RPL35A RPL32 RPL21 RPL17 RPL12 RPL19 RPL37A
REACTOME_FORMATION_OF_A_POOL_OF_FREE_40S_SUBUNITS	signed	0.001	1.757	98	51	POLR3A TK2 POLD3 POLR2F PNPT1 CMPK1 CTPS2 DUT POLD2 TYMP POLE4 POLR3C POLR2G NME6 DPYD POLR2I POLR2H ENTPD3 POLE3 RRM2B PRIM1 POLR2E POLE POLR2K DCK POLR1B POLA2 ZNRD1 UMPS NT5C POLR2C POLR3F ITPA ENTPD6 TK1 DCTD RRM1 CANT1 ENTPD5 ENTPD8 POLR2B POLR1D NUDT2 NT5E UPP1 NME1 PRIM2 POLR2J2 TXNRD2 CAD POLR3B
REACTOME_FORMATION_OF_THE_TERNARY_COMPLEX_AND_SUBSEQUENTLY_THE_43S_COMPLEX	signed	0.001	1.755	110	62	ORC4L CDC25C CLSPN CHEK1 PSMA5 CDC20 PSMC2 MDM2 PSMB7 PSMB3 CDKN1A WEE1 CDC7 ANAPC1 PSMD6 MCM6 RPA2 UBE2D1 MCM3 PSMB10 ANAPC11 PSMA6 RFC4 ANAPC7 ATRIP PSMB1 PSMB6 ORC6L PSMC4 PSMC6 MCM2 HUS1 ANAPC4 CDC23 PSMD9 CHEK2 MCM8 PSMD7 MAD2L1 PSME2 RAD17 ATR ORC1L PSMA3 ORC2L CCNE2 ORC5L CDC25A ATM PSMB5 TP53 ORC3L PSMB9 PSMD8 RFC5 RFC2 ANAPC5 PSMD4 PSME3 BUB1B PSMD14 PSMD12
REACTOME_G_ALPHA_S_SIGNALLING_EVENTS	signed	0.001	1.746	104	56	LIG4 MRE11A ERCC5 MNAT1 POLD3 XRCC4 POLR2F NBN MDC1 DDB1 POLD2 PALB2 POLR2G REV1 RPA2 RAD51 C19orf40 POLR2I NTHL1 REV3L RFC4 TP53BP1 POLR2H DDB2 TCEA1 RFC1 RAD23B USP1 ERCC4 POLR2E POLE RAD52 POLR2K XRCC1 ATR POLR2C XPC CDK7 POLB CCNH XRCC5 ATM LIG3 ERCC1 POLR2B POLH ERCC6 FANCL RFC5 RFC2 APEX1 FANCF XPA UBE2T GTF2H4 FEN1
REACTOME_G1_S_TRANSITION	signed	0.001	1.701	157	95	MAPRE1 CENPL ORC4L ZWINT CASC5 CKAP5 ZWILCH PSMA5 CDC20 RCC2 PSMC2 ITGB3BP E2F3 NUDC PPP2R5C PSMB7 PSMB3 NUP107 ZW10 PPP2CA NDE1 SGOL1 PSMD6 MCM6 CLASP2 CENPK CENPT MCM3 MIS12 PSMB10 PSMA6 DSN1 RAD21 PSMB1 CENPN PSMB6 FBXO5 PLK1 ORC6L PSMC4 CCDC99 PSMC6 MCM2 RPS27 AURKB CLIP1 PPP2R1A E2F2 PSMD9 NUF2 PPP2R5D STAG1 PPP2R1B MCM8 PSMD7 BIRC5 E2F1 MAD2L1 PSME2 PPP2R5B KIF23 CENPF ORC1L PSMA3 PPP2CB OR…
REACTOME_GENE_EXPRESSION	signed	0.001	1.686	92	54	MAPRE1 CENPL ZWINT CASC5 CKAP5 ZWILCH CDC20 RCC2 ITGB3BP NUDC PPP2R5C NUP107 ZW10 PPP2CA NDE1 SGOL1 CLASP2 CENPK CENPT MIS12 DSN1 RAD21 CENPN PLK1 CCDC99 RPS27 AURKB CLIP1 PPP2R1A NUF2 PPP2R5D STAG1 PPP2R1B BIRC5 MAD2L1 PPP2R5B CENPF PPP2CB SMC3 NUP160 CDCA8 MLF1IP NDEL1 CENPE BUB1B XPO1 RANGAP1 PAFAH1B1 BUB1 CENPM CENPO KIF2C PPP2R5A SEC13
REACTOME_GTP_HYDROLYSIS_AND_JOINING_OF_THE_60S_RIBOSOMAL_SUBUNIT	signed	0.001	1.671	197	96	CDC40 NFIA H2AFZ COBRA1 MAPK3 POLR3A MNAT1 RNGTT BRF2 HIST2H2BE POLR2F ELL NCBP2 TAF1B GTF3C2 POLRMT HIST1H3B TAF5 NFIB TAF1A NUDT21 TAF12 GTF2B POLR2G SNAPC1 CDK9 GTF2E1 POLR2I WHSC2 U2AF2 HIST1H4J SUPT16H POLR2H CSTF3 H3F3A TAF10 SUPT4H1 TCEA1 GTF2A2 POLR3E MBD2 PAPOLA TAF1C SFRS11 SFRS9 SNAPC3 POLR2E RNPS1 GTF2A1 HIST1H4B POLR2K ZNF143 POLR1B U2AF1 SRRM1 NFIC EHMT2 GTF3C1 SFRS4 TFAM POLR2C POL…
REACTOME_METABOLISM_OF_PROTEINS	signed	0.001	1.668	128	68	CDC40 EFTUD2 SNRPB LSM7 LSM6 PPIL1 SNRNP200 HNRNPK PRPF18 SNRPC SF3B1 PRPF31 NCBP2 CWC15 CDC5L TCERG1 LSM3 CHERP SLU7 ACIN1 SNRPE SNRNP70 U2AF2 SNRNP40 NHP2L1 BCAS2 PCBP1 HNRNPA3 RBM17 SFRS9 TXNL4A DDX42 PRPF8 U2AF1 HSPA8 SF3B2 SNRPG LSM2 SNRPF SFRS4 HSPA1B SMNDC1 SFRS3 DDX23 HSPA1A SF3B14 SF3A3 DHX8 SFRS6 TRA2B PRPF3 MAGOH PPIH SNRPA1 BAT1 HNRNPM PRPF6 HNRNPA1 PRPF4 MAGOHB LSM4 SFRS1 LSM5 DHX16 …
REACTOME_MITOTIC_M_M_G1_PHASES	signed	0.001	1.667	120	67	RPL26L1 RPS23 EIF4A1 EIF3K RPL34 EIF4E RPS7 RPL28 EIF3B RPS4X EIF3G EIF4B EIF3J EIF2B5 UBA52 RPLP2 RPLP0 EIF3A RPL27A RPL7 RPL26 EIF2B2 RPL11 RPL29 RPS2 RPLP1 RPS16 RPL5 RPS11 RPS26 RPL38 RPS27 EIF3H RPL8 EIF3F RPL6 RPL9 EEF1A1 RPS6 RPS27A RPS21 RPS29 RPS5 EIF5B RPS10 EIF2S1 RPL37 RPS13 EIF4EBP1 RPL22 EIF3D RPS19 RPS15A EIF1AX RPS24 ETF1 RPL10A EIF3E RPL35A RPL32 RPL21 RPL17 EEF2 RPL12 EIF4A2 RPL…
REACTOME_MITOTIC_PROMETAPHASE	signed	0.001	1.667	59	34	CNOT2 LSM7 LSM6 EXOSC4 CNOT10 PNPT1 WDR61 C1D EXOSC7 CNOT8 EDC4 LSM3 XRN1 MPHOSPH6 PAPOLA POLS PAPOLG EXOSC9 HSPA9 LSM2 ENO1 DCP1A CNOT4 CNOT3 XRN2 TTC37 LSM4 LSM5 ZCCHC7 HSPD1 ENO3 DIS3 CNOT7 LSM1
REACTOME_MRNA_SPLICING	signed	0.001	1.645	76	41	ORC4L PSMA5 PSMC2 E2F3 PSMB7 PSMB3 CDC7 PSMD6 MCM6 RPA2 MCM3 PSMB10 PSMA6 PSMB1 PSMB6 ORC6L PSMC4 PSMC6 MCM2 PRIM1 POLE E2F2 PSMD9 MCM8 PSMD7 E2F1 PSME2 POLA2 ORC1L PSMA3 ORC2L ORC5L PSMB5 ORC3L PSMB9 PSMD8 PSMD4 PSME3 PSMD14 PRIM2 PSMD12
REACTOME_MRNA_SPLICING_MINOR_PATHWAY	signed	0.001	1.633	425	229	RPL26L1 CDC40 NR1D2 COBRA1 EFTUD2 SNRPB RPS23 EIF4A1 MNAT1 CD2BP2 RNGTT EIF3K SNRNP200 HNRNPK RPL34 EIF4E MED8 SF3B1 POLR2F ELL RPS7 RPL28 HNRNPA0 VARS EIF3B NCBP2 RPS4X HNRNPH1 EIF3G EIF4B EIF3J HNRNPR RBM5 EIF2B5 UBA52 NRBF2 HNRNPA2B1 RPLP2 NUP107 TAF5 RPLP0 NUP35 NUP205 FUS RXRA MED20 NUDT21 TAF12 EIF3A SLBP GTF2B RPL27A NR2C2 NR1D1 RPL7 NUPL2 NRBP1 RPL26 POLR2G MED16 EIF2B2 HNRNPD NUP153 MAML…
REACTOME_PROCESSING_OF_CAPPED_INTRON_CONTAINING_PRE_MRNA	signed	0.001	1.63	306	164	MAPRE1 CENPL ORC4L TK2 MNAT1 ZWINT CDC25C POLD3 CASC5 AKAP9 CKAP5 ZWILCH PSMA5 CDC20 RCC2 PSMC2 NEDD1 ITGB3BP E2F3 NUDC SFI1 PPP2R5C E2F4 PSMB7 PSMB3 GINS4 CDKN1A CEP70 NUP107 POLD2 ZW10 WEE1 CEP72 CDC7 FGFR1OP PPP2CA NDE1 ANAPC1 SGOL1 PSMD6 MCM6 CLASP2 CENPK CENPT RPA2 UBE2D1 MCM3 MIS12 PSMB10 ANAPC11 PSMA6 DSN1 RFC4 DYNLL1 RAD21 CDK5RAP2 ANAPC7 PSMB1 CENPN PSMB6 PRKACA FBXO5 PLK1 ORC6L PSMC4 CC…
REACTOME_RNA_POLYMERASE_II_TRANSCRIPTION	signed	0.001	1.599	215	115	RPL26L1 CCT2 TUBB2A RPS23 EIF4A1 ARFGEF2 ACTB PFDN6 PIGG EIF3K RPL34 CCT4 TUBB3 EIF4E RPS7 RPL28 EIF3B PIGP RPS4X EIF3G EIF4B EIF3J PIGQ DPM3 NOP56 EIF2B5 UBA52 PFDN1 RPLP2 RPLP0 TUBA1C PFDN4 EIF3A RPL27A RPL7 RPL26 TBCA EIF2B2 CCT5 RPL11 PROS1 RPL29 RPS2 PIGL RPLP1 FBXO4 RPS16 RPL5 PIGU RPS11 RPS26 PIGS RPL38 RPS27 EIF3H RPL8 EIF3F AP3M1 RPL6 GPAA1 RPL9 EEF1A1 RPS6 RPS27A PIGM GGCX FBXO6 RPS21 T…
REACTOME_TRANSCRIPTION	absolute	0.001	1.585	138	69	UBE3A UBOX5 UBE2G1 HERC4 BIRC2 TRAF6 UBA6 UBE2R2 UBE2H UBE2D3 CDC20 UBE2E2 UBA1 UBE2N DDB1 MDM2 PIAS4 AIRE ANAPC1 RNF7 UBE2I CUL2 PML UBE2D1 ANAPC11 UBE2G2 NEDD4 ANAPC7 FBXO4 DDB2 UBE2D2 CDC34 SKP1 ANAPC4 CDC23 FBXW8 RHOBTB2 BTRC BIRC6 UBE2L3 PIAS1 CUL4A UBE2J2 WWP2 ITCH SYVN1 TCEB1 SIAH1 RBX1 UBE3C SMURF2 UBE2M SAE1 HERC3 FANCL CBLB ANAPC5 FBXW7 RCHY1 KLHL9 UBE2Q1 SKP2 UBE2E3 UBA2 UBE2F CUL5 WWP…
REACTOME_TRANSLATION	absolute	0.001	1.56	120	48	NFIA H2AFZ MAPK3 POLR3A MNAT1 BRF2 HIST2H2BE POLR2F TAF1B GTF3C2 POLRMT HIST1H3B NFIB TAF1A SNAPC1 HIST1H4J POLR2H H3F3A POLR3E MBD2 TAF1C SNAPC3 POLR2E HIST1H4B POLR2K ZNF143 POLR1B NFIC EHMT2 GTF3C1 TFAM POLR3F CBX3 CDK7 CCNH HIST1H4C SNAPC5 HIST1H2BC POU2F1 HIST1H2BD POLR1D ERCC6 UBTF HIST1H2BJ POLR3B SSB GTF2H4 GTF3A
KEGG_HUNTINGTONS_DISEASE	signed	0.001	1.539	102	51	ORC4L TK2 MNAT1 PSMA5 PSMC2 E2F3 PSMB7 PSMB3 CDKN1A WEE1 CDC7 PSMD6 MCM6 RPA2 MCM3 PSMB10 PSMA6 PSMB1 PSMB6 FBXO5 ORC6L PSMC4 PSMC6 MCM2 SKP1 PRIM1 POLE E2F2 PSMD9 MCM8 PSMD7 E2F1 PSME2 POLA2 ORC1L PSMA3 CDK7 ORC2L CCNE2 CCNH ORC5L CDC25A PSMB5 ORC3L PSMB9 PSMD8 PSMD4 PSME3 PSMD14 PRIM2 PSMD12
REACTOME_FORMATION_OF_FIBRIN_CLOT_CLOTTING_CASCADE	absolute	0.001	1.505	161	75	SDHC PFKP NDUFS6 PKM2 SDHA NDUFA4 SUCLA2 UQCRB NDUFA9 ATP5G1 ATP5L DLD ATP5I UQCRFS1 SNAP25 PDHB NDUFA11 DLST UQCRQ NDUFB7 NDUFC2 PGAM1 NDUFB1 TPI1 ETFA PRKACA COX6A1 ATP5B NDUFS7 COX7A2L NDUFA5 ATP5H NDUFAB1 GNAI1 NDUFA10 NDUFA12 SUCLG1 ATP5O SLC25A4 PFKFB4 PFKL FH COX5A NNT PRKACB DLAT COX4I1 COX8A GPI CS CACNB3 IDH3A NDUFB6 ENO1 COX6B1 PFKFB2 ETFDH RAPGEF3 SDHB CYC1 NDUFB5 STXBP1 NDUFA2 UCRC A…
REACTOME_GLUCOSE_REGULATION_OF_INSULIN_SECRETION	absolute	0.001	1.438	185	83	SDHC DCTN4 NDUFS6 EP300 SDHA PLCB1 NDUFA4 POLR2F UQCRB NDUFA9 ATP5G1 UQCRFS1 NRF1 UQCRQ PPID NDUFB7 POLR2G AP2B1 VDAC2 POLR2I NDUFC2 NDUFB1 POLR2H TBPL1 BBC3 COX6A1 ATP5B NDUFS7 COX7A2L DCTN2 NDUFA5 ATP5H NDUFAB1 POLR2E NDUFA10 SIN3A COX7A2 ATP5O SLC25A4 POLR2K COX5A BAX ITPR1 APAF1 SOD1 REST SOD2 COX4I1 COX8A TFAM POLR2C DNAL4 NDUFB6 COX6B1 CLTA SDHB CYC1 NDUFB5 CLTC TP53 NDUFA2 UCRC ATP5E TAF4 …
REACTOME_RNA_POLYMERASE_I_III_AND_MITOCHONDRIAL_TRANSCRIPTION	signed	0.001	1.438	32	5	F9 GP1BA F12 GP9 SERPING1
REACTOME_LOSS_OF_NLP_FROM_MITOTIC_CENTROSOMES	absolute	0.001	1.82	62	28	MAPRE1 AKAP9 CKAP5 NEDD1 SFI1 CEP70 CEP72 FGFR1OP NDE1 DYNLL1 CDK5RAP2 PRKACA PLK1 DCTN2 PPP2R1A NEK2 CEP57 PCM1 CSNK1E CEP63 PLK4 CP110 ACTR1A CSNK1D TUBB PRKAR2B CENPJ PAFAH1B1
REACTOME_NUCLEOTIDE_EXCISION_REPAIR	absolute	0.001	1.878	49	30	ERCC5 MNAT1 POLD3 POLR2F DDB1 POLD2 POLR2G RPA2 POLR2I RFC4 POLR2H DDB2 TCEA1 RFC1 RAD23B ERCC4 POLR2E POLE POLR2K POLR2C XPC CDK7 CCNH ERCC1 POLR2B ERCC6 RFC5 RFC2 XPA GTF2H4
KEGG_NUCLEOTIDE_EXCISION_REPAIR	absolute	0.001	1.859	44	26	ERCC5 MNAT1 POLD3 DDB1 POLD2 POLE4 RPA2 RFC4 DDB2 RFC1 RAD23B ERCC4 POLE3 POLE CUL4A XPC CDK7 CCNH RBX1 ERCC1 ERCC6 RFC5 RFC2 RAD23A XPA GTF2H4
REACTOME_RNA_POLYMERASE_III_TRANSCRIPTION	absolute	0.001	1.842	34	21	NFIA POLR3A BRF2 POLR2F GTF3C2 NFIB SNAPC1 POLR2H POLR3E SNAPC3 POLR2E POLR2K ZNF143 NFIC GTF3C1 POLR3F SNAPC5 POU2F1 POLR3B SSB GTF3A
REACTOME_TRANSCRIPTION_COUPLED_NER	absolute	0.001	1.865	44	24	ERCC5 MNAT1 POLD3 POLR2F POLD2 POLR2G RPA2 POLR2I RFC4 POLR2H TCEA1 RFC1 ERCC4 POLR2E POLE POLR2K POLR2C CDK7 CCNH ERCC1 POLR2B ERCC6 RFC5 RFC2
REACTOME_CDC6_ASSOCIATION_WITH_THE_ORC:ORIGIN_COMPLEX	absolute	0.001	2.144	11	10	ORC4L E2F3 ORC6L E2F2 MCM8 E2F1 ORC1L ORC2L ORC5L ORC3L
BIOCARTA_CLASSIC_PATHWAY	absolute	0.002	1.588	135	64	SDHC NDUFS6 ATP6V0E1 SDHA NDUFA4 ATP6V0A1 UQCRB NDUFA9 ATP5G1 ATP5L ATP6V0B ATP6V1E1 ATP5I UQCRFS1 NDUFA11 ATP6V1F UQCRQ PPA1 NDUFB7 NDUFC2 NDUFB1 COX6A1 ATP5B NDUFS7 COX7A2L NDUFA5 ATP5H NDUFAB1 NDUFA10 ATP6V1B2 COX7A2 ATP5O COX5A ATP6V0D1 COX4I1 COX8A NDUFB6 COX6B1 ATP6V1G1 ATP6V1C1 SDHB CYC1 NDUFB5 NDUFA2 UCRC ATP5E ATP5J2 COX10 COX11 PPA2 ATP5D NDUFV2 UQCR NDUFC1 NDUFB8 ATP6V1A UQCRC1 NDUFS8 …
KEGG_OXIDATIVE_PHOSPHORYLATION	signed	0.002	1.588	14	13	C1QC C4B C1S C6 C1R C3 C7 C1QA C8A C5 C2 C1QB C9
REACTOME_CDT1_ASSOCIATION_WITH_THE_CDC6_ORC_ORIGIN_COMPLEX	absolute	0.002	1.646	52	29	ORC4L PSMA5 PSMC2 PSMB7 PSMB3 PSMD6 PSMB10 PSMA6 PSMB1 PSMB6 ORC6L PSMC4 PSMC6 PSMD9 MCM8 PSMD7 PSME2 ORC1L PSMA3 ORC2L ORC5L PSMB5 ORC3L PSMB9 PSMD8 PSMD4 PSME3 PSMD14 PSMD12
REACTOME_M_G1_TRANSITION	absolute	0.002	1.633	61	35	ORC4L PSMA5 PSMC2 E2F3 PSMB7 PSMB3 PSMD6 MCM6 MCM3 PSMB10 PSMA6 PSMB1 PSMB6 ORC6L PSMC4 PSMC6 MCM2 E2F2 PSMD9 MCM8 PSMD7 E2F1 PSME2 ORC1L PSMA3 ORC2L ORC5L PSMB5 ORC3L PSMB9 PSMD8 PSMD4 PSME3 PSMD14 PSMD12
REACTOME_HIV1_TRANSCRIPTION_ELONGATION	absolute	0.002	1.743	41	23	COBRA1 MNAT1 POLR2F ELL NCBP2 POLR2G CDK9 POLR2I WHSC2 SUPT16H POLR2H SUPT4H1 TCEA1 POLR2E POLR2K POLR2C CDK7 CCNH TCEB1 CCNT1 GTF2F1 TH1L POLR2B
BIOCARTA_P38MAPK_PATHWAY	absolute	0.002	1.786	40	21	DAXX GRB2 TGFB1 STAT1 MKNK1 RPS6KA5 MAP3K9 SHC1 MEF2D MAP2K4 TRADD MEF2C MAPK14 ATF2 MAX DDIT3 MAP3K7 RAC1 MYC TRAF2 HSPB1
REACTOME_G2_M_CHECKPOINTS	absolute	0.002	1.778	43	26	ORC4L CDC25C CLSPN CHEK1 WEE1 CDC7 MCM6 RPA2 MCM3 RFC4 ATRIP ORC6L MCM2 HUS1 CHEK2 MCM8 RAD17 ATR ORC1L ORC2L ORC5L CDC25A ATM ORC3L RFC5 RFC2
REACTOME_GLOBAL_GENOMIC_NER	absolute	0.002	1.838	33	20	ERCC5 MNAT1 POLD3 DDB1 POLD2 RPA2 RFC4 DDB2 RFC1 RAD23B ERCC4 POLE XPC CDK7 CCNH ERCC1 RFC5 RFC2 XPA GTF2H4
REACTOME_PYRIMIDINE_METABOLISM	absolute	0.002	1.986	22	12	TK2 DUT TYMP DPYD DCK UMPS NT5C TK1 DCTD NT5E UPP1 CAD
KEGG_PARKINSONS_DISEASE	absolute	0.003	1.507	133	62	HTRA2 SDHC UBE2G1 NDUFS6 SDHA NDUFA4 UQCRB NDUFA9 ATP5G1 UBA1 UQCRFS1 UQCRQ PPID NDUFB7 VDAC2 NDUFC2 UBE2G2 NDUFB1 COX6A1 ATP5B NDUFS7 COX7A2L NDUFA5 SNCA ATP5H GPR37 NDUFAB1 NDUFA10 COX7A2 ATP5O SLC25A4 UBE2L3 COX5A APAF1 UBE2J2 PARK7 COX4I1 COX8A NDUFB6 COX6B1 SDHB CYC1 NDUFB5 NDUFA2 UCRC ATP5E ATP5D NDUFV2 UQCR NDUFC1 NDUFB8 PINK1 UQCRC1 NDUFS8 ATP5A1 COX5B CASP9 UCHL1 NDUFA4L2 UBB ATP5G3 UQCR…
REACTOME_APOPTOSIS	absolute	0.003	1.484	129	65	HIST1H1E DFFB BIRC2 BAK1 ADD1 CLSPN DSG2 PLEC1 PSMA5 TNFSF10 BID PSMC2 TJP1 PSMB7 PSMB3 OCLN PSMD6 CASP7 ACIN1 PSMB10 SPTAN1 TRADD PSMA6 CASP6 DYNLL1 PSMB1 PSMB6 BBC3 ROCK1 BCL2L1 PSMC4 PSMC6 PPP3R1 FADD PMAIP1 DIABLO KPNA1 TNFRSF10B PSMD9 BMF BAX APAF1 PSMD7 E2F1 PPP3CC PRKCD KPNB1 PSME2 FNTA DFFA PSMA3 PTK2 DSP PSMB5 LMNB1 PSMB9 TRAF2 CTNNB1 PSMD8 PSMD4 PSME3 PSMD14 PRKCQ PSMD12 TNFRSF1A
REACTOME_ELECTRON_TRANSPORT_CHAIN	absolute	0.003	1.598	75	41	SDHC NDUFS6 SDHA NDUFA4 UQCRB NDUFA9 UQCRFS1 NDUFA11 UQCRQ NDUFB7 NDUFC2 NDUFB1 ETFA COX6A1 NDUFS7 COX7A2L NDUFA5 NDUFAB1 NDUFA10 NDUFA12 COX5A COX4I1 COX8A NDUFB6 COX6B1 ETFDH SDHB CYC1 NDUFB5 NDUFA2 UCRC NDUFV2 UQCR NDUFC1 NDUFB8 UQCRC1 NDUFS8 COX5B ETFB UQCRC2 CYCS
REACTOME_METABLISM_OF_NUCLEOTIDES	absolute	0.003	1.578	71	30	TK2 SLC29A1 AK2 APRT CMPK1 AMPD2 CTPS2 DUT ADK TYMP DPYD SLC29A2 PAICS GART RRM2B GSR IMPDH2 DCK GMPS GMPR2 UMPS NT5C TK1 DCTD RRM1 TXN ADSSL1 NT5E UPP1 NME1
KEGG_BIOSYNTHESIS_OF_UNSATURATED_FATTY_ACIDS	absolute	0.003	2.089	22	9	ACAA1 ACOX3 PTPLA SCD HSD17B12 HADHA ELOVL6 ELOVL5 ACOT7
BIOCARTA_NDKDYNAMIN_PATHWAY	absolute	0.003	1.931	19	11	SYNJ2 BIN1 EPS15 DNM1 PPP3CB PPP3CC PPP3CA CALM3 CALM1 AP2M1 NME1
BIOCARTA_MAPK_PATHWAY	absolute	0.004	1.53	87	39	DAXX MAPK6 MAPK3 MAP3K10 GRB2 TGFB1 STAT1 MKNK1 RAF1 MAPK13 PAK1 RPS6KA5 MAPKAPK3 MAP3K9 NFKBIA SHC1 MEF2D MAP3K8 MAP4K5 MAP2K4 TRADD MEF2C MAP4K3 MAP2K7 IKBKB MAP3K6 MAPK14 ATF2 MAX MAP3K3 MAPK7 MAP3K7 JUN RAC1 MYC MAPK1 TRAF2 FOS MAP3K11
KEGG_CELL_CYCLE	absolute	0.004	1.511	128	66	CDC14B ORC4L EP300 TGFB1 CDC25C CHEK1 CDC20 RBL2 E2F3 MDM2 CDKN1B E2F4 CDKN1A GADD45B CDKN2B WEE1 CDC7 ANAPC1 MCM6 MCM3 GSK3B ANAPC11 CDKN2C RAD21 ANAPC7 PLK1 ORC6L RBL1 GADD45G MCM2 SKP1 ANAPC4 CDC23 E2F2 CDC25B CHEK2 CDKN2D STAG1 ZBTB17 E2F1 MAD2L1 CDK6 SMAD3 CDK4 ATR E2F5 ORC1L CDK7 ORC2L CCNE2 CCNH SMC3 RBX1 ORC5L CDC25A MYC CDC14A ATM TP53 ORC3L YWHAQ TTK SMAD2 ANAPC5 BUB1B GADD45A
REACTOME_ERK_MAPK_TARGETS	absolute	0.004	1.848	21	13	MAPK3 RPS6KA5 PPP2CA DUSP3 MEF2C DUSP6 PPP2R1A MAPK14 PPP2R5D PPP2R1B MAPK7 PPP2CB MAPK1
REACTOME_RNA_POLYMERASE_III_TRANSCRIPTION_TERMINATION	absolute	0.004	1.971	17	12	NFIA POLR3A POLR2F NFIB POLR2H POLR3E POLR2E POLR2K NFIC POLR3F POLR3B SSB
KEGG_ALZHEIMERS_DISEASE	absolute	0.005	1.537	103	54	ORC4L MNAT1 POLD3 PSMA5 PSMC2 PSMB7 PSMB3 GINS4 CDKN1A POLD2 WEE1 PSMD6 MCM6 RPA2 MCM3 PSMB10 PSMA6 RFC4 PSMB1 PSMB6 ORC6L PSMC4 PSMC6 RFC1 MCM2 SKP1 PRIM1 POLE PSMD9 CDC25B MCM8 PSMD7 PSME2 CDK4 POLA2 ORC1L PSMA3 CDK7 ORC2L CCNE2 CCNH ORC5L CDC25A PSMB5 ORC3L PSMB9 PSMD8 RFC5 RFC2 PSMD4 PSME3 PSMD14 PRIM2 PSMD12
REACTOME_S_PHASE	absolute	0.005	1.418	169	81	SDHC MAPK3 NDUFS6 SDHA PLCB1 NDUFA4 IDE UQCRB NDUFA9 BID ATP5G1 UQCRFS1 UQCRQ NDUFB7 LRP1 ADAM17 CASP7 GSK3B CHP NDUFC2 NDUFB1 PPP3CB COX6A1 ATP5B NDUFS7 COX7A2L NDUFA5 SNCA ATF6 ATP5H PPP3R1 FADD NDUFAB1 NDUFA10 CAPN1 COX7A2 ATP5O COX5A ITPR1 APAF1 PPP3CC COX4I1 COX8A NDUFB6 ITPR3 COX6B1 PPP3CA SDHB CYC1 NDUFB5 ATP2A2 NDUFA2 UCRC CALM3 ATP5E MAPK1 CDK5 CALM1 ATP5D NDUFV2 UQCR NDUFC1 TNFRSF1A NDU…
REACTOME_G2_M_TRANSITION	absolute	0.005	1.604	84	42	MAPRE1 MNAT1 CDC25C AKAP9 CKAP5 NEDD1 SFI1 CEP70 WEE1 CEP72 FGFR1OP NDE1 DYNLL1 CDK5RAP2 PRKACA PLK1 DCTN2 PPP2R1A CDC25B NEK2 CEP57 PCM1 CSNK1E CEP63 PLK4 CP110 CDK7 ACTR1A CCNH CDC25A CSNK1D TUBB PRKAR2B XPO1 CENPJ TUBGCP2 TUBGCP5 PAFAH1B1 TUBGCP3 TUBGCP6 TUBB2C CCNB2
REACTOME_METABOLISM_OF_RNA	absolute	0.005	1.495	96	51	C2orf29 CNOT2 SNRPB EIF4A1 LSM6 EXOSC4 CNOT10 EIF4E PRMT5 NCBP2 EIF4B EXOSC7 CNOT8 GEMIN7 EDC4 LSM3 NUP107 NUP35 NUP205 NUPL2 NUP153 XRN1 SNRPE GEMIN6 RAE1 EXOSC9 SNRPG LSM2 SNRPF DCP1A NUP54 NUP160 POM121 CNOT4 CNOT3 SIP1 LSM4 NUP214 LSM5 EIF4A2 AAAS CLNS1A PAIP1 SNUPN DIS3 TNKS1BP1 CNOT7 LSM1 NUP133 NUP43 DCPS
REACTOME_TRANSLATION_INITIATION_COMPLEX_FORMATION	absolute	0.005	1.688	56	32	RPS23 EIF4A1 EIF3K EIF4E RPS7 EIF3B RPS4X EIF3G EIF4B EIF3J EIF3A RPS2 RPS16 RPS11 RPS26 RPS27 EIF3H EIF3F RPS6 RPS27A RPS21 RPS29 RPS5 RPS10 EIF2S1 RPS13 EIF3D RPS19 RPS15A EIF1AX RPS24 EIF3E
KEGG_SNARE_INTERACTIONS_IN_VESICULAR_TRANSPORT	signed	0.005	1.752	38	12	GOSR1 SNAP29 VAMP3 BET1L SNAP25 BNIP1 STX16 STX7 VAMP1 STX5 STX18 STX3
REACTOME_RNA_POLYMERASE_III_TRANSCRIPTION_INITIATION_FROM_TYPE_3_PROMOTER	signed	0.005	1.822	22	13	POLR3A BRF2 POLR2F SNAPC1 POLR2H POLR3E SNAPC3 POLR2E POLR2K ZNF143 POLR3F SNAPC5 POU2F1
REACTOME_TAT_MEDIATED_HIV1_ELONGATION_ARREST_AND_RECOVERY	signed	0.006	1.754	30	19	COBRA1 POLR2F ELL POLR2G CDK9 POLR2I WHSC2 SUPT16H POLR2H SUPT4H1 TCEA1 POLR2E POLR2K POLR2C TCEB1 CCNT1 GTF2F1 TH1L POLR2B
REACTOME_MAPK_TARGETS_NUCLEAR_EVENTS_MEDIATED_BY_MAP_KINASES	signed	0.006	1.792	30	17	MAPK3 ATF1 RPS6KA5 PPP2CA DUSP3 MEF2C DUSP6 PPP2R1A MAPK14 ATF2 PPP2R5D PPP2R1B MAPK7 PPP2CB JUN MAPK1 FOS
REACTOME_NUCLEAR_EVENTS_KINASE_AND_TRANSCRIPTION_FACTOR_ACTIVATION	signed	0.006	1.869	24	14	MAPK3 ATF1 RPS6KA5 PPP2CA DUSP3 MEF2C DUSP6 PPP2R1A MAPK14 PPP2R5D PPP2R1B MAPK7 PPP2CB MAPK1
REACTOME_DUAL_INCISION_REACTION_IN_TC_NER	signed	0.006	1.83	28	16	ERCC5 MNAT1 POLR2F POLR2G POLR2I POLR2H TCEA1 ERCC4 POLR2E POLR2K POLR2C CDK7 CCNH ERCC1 POLR2B ERCC6
REACTOME_DUAL_INCISION_REACTION_IN_GG_NER	signed	0.006	1.92	20	13	ERCC5 MNAT1 DDB1 RPA2 DDB2 RAD23B ERCC4 XPC CDK7 CCNH ERCC1 XPA GTF2H4
REACTOME_DARPP32_EVENTS	signed	0.007	1.823	26	17	PRKAR2A PPP2CA PPP3CB PRKACA PPP3R1 PPP2R1A PPP2R5D PPP2R1B PRKACB PPP3CC PPP2CB PRKAR1A PPP3CA CALM3 CDK5 CALM1 PRKAR2B
BIOCARTA_P53HYPOXIA_PATHWAY	signed	0.007	1.865	23	12	EP300 NQO1 MDM2 CDKN1A HIF1A BAX HSPA1A CSNK1D ATM CSNK1A1 TP53 GADD45A
BIOCARTA_MEF2D_PATHWAY	signed	0.007	1.907	21	10	EP300 CAPNS1 MEF2D PRKCA PPP3CB PPP3CC PPP3CA CALM3 CALM1 CABIN1
REACTOME_ERKS_ARE_INACTIVATED	signed	0.008	1.971	12	10	MAPK3 PPP2CA DUSP3 DUSP6 PPP2R1A PPP2R5D PPP2R1B MAPK7 PPP2CB MAPK1
REACTOME_RNA_POLYMERASE_III_TRANSCRIPTION_INITIATION	signed	0.009	1.701	29	17	POLR3A BRF2 POLR2F GTF3C2 SNAPC1 POLR2H POLR3E SNAPC3 POLR2E POLR2K ZNF143 GTF3C1 POLR3F SNAPC5 POU2F1 POLR3B GTF3A
KEGG_OTHER_GLYCAN_DEGRADATION	absolute	0.01	1.959	16	9	MAN2C1 HEXB NEU1 GLB1 HEXA FUCA2 GBA MAN2B1 MANBA
REACTOME_REGULATION_OF_INSULIN_SECRETION	signed	0.01	1.333	212	87	SDHC PFKP NDUFS6 PKM2 SDHA PLCB1 PRKAR2A NDUFA4 SUCLA2 UQCRB NDUFA9 ATP5G1 ATP5L DLD ATP5I UQCRFS1 SNAP25 PDHB NDUFA11 DLST GNG5 UQCRQ NDUFB7 PRKCA GNB2 NDUFC2 PGAM1 NDUFB1 TPI1 ETFA PRKACA IQGAP1 COX6A1 ATP5B NDUFS7 COX7A2L NDUFA5 ATP5H NDUFAB1 GNAI1 NDUFA10 NDUFA12 SUCLG1 ATP5O SLC25A4 PFKFB4 PFKL FH COX5A ITPR1 NNT PRKACB DLAT COX4I1 COX8A GPI CS CACNB3 IDH3A NDUFB6 ENO1 ITPR3 COX6B1 PRKAR1A G…
REACTOME_FORMATION_OF_THE_EARLY_ELONGATION_COMPLEX	absolute	0.01	1.745	32	17	COBRA1 MNAT1 POLR2F NCBP2 POLR2G POLR2I WHSC2 POLR2H SUPT4H1 POLR2E POLR2K POLR2C CDK7 CCNH GTF2F1 TH1L POLR2B
REACTOME_CITRIC_ACID_CYCLE	absolute	0.011	1.878	19	11	SDHC SDHA SUCLA2 DLD DLST SUCLG1 FH NNT CS IDH3A SDHB
REACTOME_REGULATION_OF_BETA_CELL_DEVELOPMENT	signed	0.011	1.405	114	49	RPL26L1 RPS23 HES1 RPL34 RPS7 RPL28 RPS4X UBA52 RPLP2 RPLP0 ONECUT1 RPL27A RPL7 RPL26 RPL11 RPL29 RPS2 RBPJ RPLP1 RPS16 RPL5 RPS11 RPS26 RPL38 RPS27 RPL8 RPL6 RPL9 RPS6 RPS27A RPS21 NR5A2 RPS29 RPS5 RPS10 RPL37 RPS13 RPL22 RPS19 RPS15A RPS24 RPL10A RPL35A RPL32 RPL21 RPL17 RPL12 RPL19 RPL37A
KEGG_AMINO_SUGAR_AND_NUCLEOTIDE_SUGAR_METABOLISM	absolute	0.011	1.606	44	23	NANP GMPPB GALK2 HEXB PMM1 CYB5R3 HEXA AMDHD2 PGM1 GNPNAT1 PGM2 GMDS PMM2 NANS GNPDA2 GPI CMAS UAP1 PGM3 GALE UGP2 GALT GMPPA
REACTOME_APOPTOTIC_EXECUTION_PHASE	absolute	0.011	1.576	48	24	HIST1H1E DFFB BIRC2 ADD1 CLSPN DSG2 PLEC1 TJP1 OCLN CASP7 ACIN1 SPTAN1 CASP6 ROCK1 KPNA1 PRKCD KPNB1 FNTA DFFA PTK2 DSP LMNB1 CTNNB1 PRKCQ
BIOCARTA_G2_PATHWAY	absolute	0.011	1.82	24	17	EP300 CDC25C CHEK1 MDM2 CDKN1A WEE1 PLK1 CDC34 CDC25B CHEK2 CDKN2D ATR CDC25A ATM TP53 YWHAQ GADD45A
REACTOME_DOUBLE_STRAND_BREAK_REPAIR	absolute	0.012	1.865	21	11	LIG4 MRE11A XRCC4 NBN MDC1 RPA2 RAD51 TP53BP1 RAD52 XRCC5 ATM
BIOCARTA_MCM_PATHWAY	absolute	0.012	1.872	18	11	ORC4L CDKN1B MCM6 MCM3 KITLG ORC6L MCM2 ORC1L ORC2L ORC5L ORC3L
BIOCARTA_MCALPAIN_PATHWAY	absolute	0.012	1.776	25	16	MAPK3 PRKAR2A CAPNS1 ITGB1 ITGA1 CAPN1 PRKACB PTK2 PRKAR1A TLN1 MAPK1 PRKAR2B EZR HRAS EGFR PXN
REACTOME_ACTIVATION_OF_THE_PRE_REPLICATIVE_COMPLEX	absolute	0.012	1.748	30	16	ORC4L CDC7 MCM6 RPA2 MCM3 ORC6L MCM2 PRIM1 POLE MCM8 POLA2 ORC1L ORC2L ORC5L ORC3L PRIM2
REACTOME_SYNTHESIS_OF_DNA	signed	0.013	1.462	89	45	ORC4L POLD3 PSMA5 PSMC2 PSMB7 PSMB3 GINS4 CDKN1A POLD2 PSMD6 MCM6 RPA2 MCM3 PSMB10 PSMA6 RFC4 PSMB1 PSMB6 ORC6L PSMC4 PSMC6 RFC1 MCM2 PRIM1 POLE PSMD9 MCM8 PSMD7 PSME2 POLA2 ORC1L PSMA3 ORC2L ORC5L PSMB5 ORC3L PSMB9 PSMD8 RFC5 RFC2 PSMD4 PSME3 PSMD14 PRIM2 PSMD12
REACTOME_TRANSPORT_OF_MATURE_MRNA_DERIVED_FROM_AN_INTRON_CONTAINING_TRANSCRIPT	absolute	0.013	1.615	51	28	CDC40 EIF4E NCBP2 NUP107 NUP35 NUP205 NUPL2 NUP153 U2AF2 SFRS11 SFRS9 RNPS1 RAE1 U2AF1 SRRM1 SFRS4 SFRS3 NUP54 NUP160 POM121 SFRS6 NXF1 MAGOH UPF3B SFRS1 NUP214 AAAS RBM8A
REACTOME_MEMBRANE_TRAFFICKING	signed	0.014	1.473	78	45	CNO PREB TPD52L1 AP1M1 AP1S3 SEC31A SEC24D TFRC AP1S1 AP1B1 IGF2R M6PR COPZ1 COPE SEC23A SAR1B COPB1 SEC24C AP3S1 GBF1 AP1S2 HSPA8 DNASE2 CLTA COPB2 SNX5 CLTC TGOLN2 STX4 SEC24B AP3B1 NAPA PLDN PUM1 AP1G1 FTH1 SNX2 SEC13 TPD52 GAK ARFGAP1 BLOC1S1 SORT1 DNAJC6 SNAP23
REACTOME_ABORTIVE_ELONGATION_OF_HIV1_TRANSCRIPT_IN_THE_ABSENCE_OF_TAT	absolute	0.015	1.809	23	14	COBRA1 POLR2F NCBP2 POLR2G POLR2I WHSC2 POLR2H SUPT4H1 POLR2E POLR2K POLR2C GTF2F1 TH1L POLR2B
REACTOME_BILE_SALT_AND_ORGANIC_ANION_SLC_TRANSPORTERS	signed	0.015	1.225	12	5	SLC16A8 SLC10A6 SLC13A2 SLC47A2 SLC13A1
REACTOME_RNA_POL_II_CTD_PHOSPHORYLATION_AND_INTERACTION_WITH_CE	absolute	0.016	1.751	26	13	MNAT1 RNGTT POLR2F POLR2G POLR2I POLR2H POLR2E POLR2K POLR2C CDK7 CCNH GTF2F1 POLR2B
KEGG_DNA_REPLICATION	absolute	0.016	1.68	36	19	RNASEH2B POLD3 POLD2 MCM6 POLE4 RPA2 MCM3 RFC4 RFC1 MCM2 POLE3 PRIM1 POLE SSBP1 POLA2 RNASEH1 RFC5 RFC2 PRIM2
REACTOME_ASSOCIATION_OF_TRIC_CCT_WITH_TARGET_PROTEINS_DURING_BIOSYNTHESIS	absolute	0.016	1.706	29	16	CCT2 ARFGEF2 CCT4 NOP56 CCT5 FBXO4 AP3M1 FBXO6 TCP1 FBXW9 SPHK1 FBXL3 XRN2 CCT8 FBXW7 CCT7
KEGG_VIBRIO_CHOLERAE_INFECTION	absolute	0.017	1.548	56	24	SEC61G KDELR2 ACTB ATP6V0E1 ATP6V0A1 ATP6V0B ATP6V1E1 TJP1 SEC61A1 ATP6V1F PRKCA KDELR3 PLCG1 PRKACA ATP6V1B2 PRKACB ATP6V0D1 ATP6V1G1 ATP6V1C1 KDELR1 ATP6V1A PDIA4 ADCY9 ATP6V1G2
REACTOME_SIGNALING_BY_WNT	absolute	0.018	1.501	58	34	PSMA5 PSMC2 PPP2R5C PSMB7 PSMB3 PPP2CA PSMD6 PSMB10 GSK3B PSMA6 PSMB1 PSMB6 PSMC4 PSMC6 SKP1 PPP2R1A BTRC PSMD9 PPP2R5D PPP2R1B PSMD7 PSME2 PPP2R5B PSMA3 PPP2CB CSNK1A1 PSMB5 PSMB9 CTNNB1 PSMD8 PSMD4 PSME3 PSMD14 PSMD12
KEGG_HOMOLOGOUS_RECOMBINATION	absolute	0.019	1.695	28	18	MRE11A POLD3 EME1 NBN POLD2 BLM RPA2 RAD51 RAD51L1 SSBP1 RAD52 MUS81 RAD51L3 SHFM1 RAD50 TOP3B RAD54B POLD1
REACTOME_SYNTHESIS_OF_GPI_ANCHORED_PROTEINS	absolute	0.019	1.737	26	14	PIGG PIGP PIGQ DPM3 PIGL PIGU PIGS GPAA1 PIGM PIGB PLAUR PIGV PIGK PIGT
REACTOME_RNA_POLYMERASE_III_TRANSCRIPTION_INITIATION_FROM_TYPE_2_PROMOTER	absolute	0.019	1.752	20	9	POLR3A POLR2F GTF3C2 POLR2H POLR3E POLR2E POLR2K GTF3C1 POLR3F
REACTOME_CHAPERONIN_MEDIATED_PROTEIN_FOLDING	absolute	0.019	1.536	50	24	CCT2 TUBB2A ARFGEF2 ACTB PFDN6 CCT4 TUBB3 NOP56 PFDN1 TUBA1C PFDN4 CCT5 FBXO4 AP3M1 FBXO6 TCP1 FBXW9 SPHK1 FBXL3 PFDN5 TUBA1B XRN2 CCT8 FBXW7
REACTOME_ASSOCIATION_OF_LICENSING_FACTORS_WITH_THE_PREREPLICATIVE_COMPLEX	absolute	0.02	1.826	12	8	ORC4L E2F3 E2F2 E2F1 ORC1L ORC2L ORC5L ORC3L
KEGG_LYSOSOME	signed	0.02	1.398	121	56	CD63 GGA1 GAA SLC17A5 ATP6V0A1 ATP6V0B AP1M1 NPC1 HEXB LAPTM4B AP1S3 ASAH1 LAMP3 CLN3 LGMN CTSL2 NEU1 NAGLU AP1S1 CD164 GLB1 AP1B1 HEXA IGF2R M6PR PSAP GBA SMPD1 PLA2G15 AP3M1 ABCA2 AP3S1 MFSD8 CTSC PPT1 ATP6V0D1 AP1S2 NPC2 DNASE2 CLTA MAN2B1 CTSL1 MANBA CLTC LAMP1 MCOLN1 CTNS GNPTAB CTSH AP3B1 LAPTM4A AP1G1 TPP1 CTSB GALC GM2A
KEGG_BASAL_TRANSCRIPTION_FACTORS	absolute	0.021	1.723	36	17	TAF5 TAF12 GTF2B GTF2E1 GTF2I TBPL1 TAF10 GTF2A2 TAF6L TAF2 GTF2A1 TAF11 GTF2F1 TAF7 TAF6 GTF2E2 TAF4
REACTOME_COMPLEMENT_CASCADE	absolute	0.021	4.383	50	18	C1QC MBL2 C1S CFB C6 C1R C3 MASP1 C7 C1QA C8G C8A C5 CFD C2 C1QB C9 MASP2
REACTOME_MRNA_3_END_PROCESSING	absolute	0.022	1.721	34	19	CDC40 NCBP2 NUDT21 U2AF2 CSTF3 PAPOLA SFRS11 SFRS9 RNPS1 U2AF1 SRRM1 SFRS4 SFRS3 CPSF1 SFRS6 MAGOH UPF3B SFRS1 RBM8A
REACTOME_REGULATION_OF_GENE_EXPRESSION_IN_BETA_CELLS	absolute	0.022	1.417	101	45	RPL26L1 RPS23 RPL34 RPS7 RPL28 RPS4X UBA52 RPLP2 RPLP0 RPL27A RPL7 RPL26 RPL11 RPL29 RPS2 RPLP1 RPS16 RPL5 RPS11 RPS26 RPL38 RPS27 RPL8 RPL6 RPL9 RPS6 RPS27A RPS21 RPS29 RPS5 RPS10 RPL37 RPS13 RPL22 RPS19 RPS15A RPS24 RPL10A RPL35A RPL32 RPL21 RPL17 RPL12 RPL19 RPL37A
REACTOME_RNA_POLYMERASE_I_CHAIN_ELONGATION	absolute	0.023	1.66	34	17	MNAT1 TAF1B HIST1H3B TAF1A POLR2H H3F3A TAF1C POLR2K POLR1B CBX3 CDK7 CCNH POLR1D UBTF GTF2H4 H3F3B HIST1H3H
KEGG_CITRATE_CYCLE_TCA_CYCLE	absolute	0.023	1.686	32	17	SDHC SDHA SUCLA2 DLD PDHB DLST MDH1 IDH1 ACO1 SUCLG1 FH DLAT CS IDH3A SDHB PCK2 ACLY
BIOCARTA_ATM_PATHWAY	absolute	0.023	3.852	22	9	IL13 IL10 IL4 IL3 ANPEP CD7 CD5 CSF2 IL5
BIOCARTA_DC_PATHWAY	absolute	0.023	1.702	20	15	MRE11A CHEK1 NBN MDM2 CDKN1A NFKBIA RAD51 CHEK2 JUN RBBP8 ATM TP53 GADD45A NFKB1 RAD50
KEGG_MISMATCH_REPAIR	absolute	0.023	1.728	23	13	POLD3 POLD2 MSH2 RPA2 RFC4 MSH3 RFC1 PMS2 SSBP1 MLH3 EXO1 RFC5 RFC2
REACTOME_XENOBIOTICS	absolute	0.025	3.083	15	11	CYP2A6 CYP3A7 CYP2A13 CYP2C19 CYP2D6 CYP1A2 CYP3A4 CYP1A1 CYP2E1 CYP2B6 CYP3A5
REACTOME_CLASS_C3_METABOTROPIC_GLUTAMATE_PHEROMONE_RECEPTORS	absolute	0.025	2.827	15	12	GRM5 TAS1R2 GRM1 GRM6 GRM4 GABBR2 GRM8 GRM2 GRM7 GABBR1 GRM3 TAS1R1
REACTOME_RNA_POLYMERASE_III_CHAIN_ELONGATION	absolute	0.025	1.865	12	7	POLR3A POLR2F POLR2H POLR3E POLR2E POLR2K POLR3F
REACTOME_CASPASE_MEDIATED_CLEAVAGE_OF_CYTOSKELETAL_PROTEINS	absolute	0.026	1.876	12	5	ADD1 PLEC1 CASP7 SPTAN1 CASP6
REACTOME_INACTIVATION_OF_APC_VIA_DIRECT_INHIBITION_OF_THE_APCOMPLEX	absolute	0.027	1.732	18	10	CDC20 ANAPC1 UBE2D1 ANAPC11 ANAPC7 ANAPC4 CDC23 MAD2L1 ANAPC5 BUB1B
BIOCARTA_SPRY_PATHWAY	absolute	0.027	1.666	18	13	MAPK3 GRB2 RAF1 SHC1 SPRY2 SOS1 RASA1 MAPK1 SPRY4 HRAS SPRY1 EGFR MAP2K1
REACTOME_PLATELET_ADHESION_TO_EXPOSED_COLLAGEN	absolute	0.028	3.38	14	5	GP1BA GP9 CD36 FCER1G GP5
BIOCARTA_PROTEASOME_PATHWAY	absolute	0.028	1.724	19	9	UBE3A PSMA5 UBA1 PSMB7 PSMB3 RPN1 PSMA6 PSMB1 PSMB6
REACTOME_G1_PHASE	absolute	0.029	1.738	16	11	MNAT1 E2F3 E2F4 CDKN1A E2F2 E2F1 CDK6 CDK4 E2F5 CDK7 CCNH
BIOCARTA_COMP_PATHWAY	signed	0.029	1.181	19	18	C1QC C4B MBL2 C1S CFB C6 C1R C3 MASP1 C7 C1QA C8A C5 CFD C2 C1QB C9 MASP2
REACTOME_CENTROSOME_MATURATION	absolute	0.029	1.506	72	32	MAPRE1 AKAP9 CKAP5 NEDD1 SFI1 CEP70 CEP72 FGFR1OP NDE1 DYNLL1 CDK5RAP2 PRKACA PLK1 DCTN2 PPP2R1A NEK2 CEP57 PCM1 CSNK1E CEP63 PLK4 CP110 ACTR1A CSNK1D TUBB PRKAR2B CENPJ TUBGCP2 TUBGCP5 PAFAH1B1 TUBGCP3 TUBGCP6
BIOCARTA_PTDINS_PATHWAY	absolute	0.029	1.646	23	13	PFKP PRKCZ VAV2 GSK3B JAG1 PLCG1 PFKL PDPK1 RAC1 EEA1 AP2M1 GSK3A LYN
KEGG_GALACTOSE_METABOLISM	absolute	0.03	1.652	26	13	PFKP GAA GALK2 GLB1 AKR1B1 PGM1 PGM2 PFKL G6PC GALE UGP2 GALT B4GALT2
REACTOME_RNA_POLYMERASE_I_PROMOTER_ESCAPE	absolute	0.03	1.712	20	12	MNAT1 TAF1B TAF1A POLR2H TAF1C POLR2K POLR1B CDK7 CCNH POLR1D UBTF GTF2H4
REACTOME_REGULATION_OF_ORNITHINE_DECARBOXYLASE	absolute	0.032	1.499	47	26	PSMA5 PSMC2 NQO1 PSMB7 PSMB3 ODC1 PSMD6 PSMB10 PSMA6 PSMB1 PSMB6 PSMC4 PSMC6 AZIN1 PSMD9 PSMD7 PSME2 PSMA3 OAZ2 PSMB5 PSMB9 PSMD8 PSMD4 PSME3 PSMD14 PSMD12
BIOCARTA_CARM1_PATHWAY	absolute	0.032	1.758	13	8	EP300 PRKAR2A RXRA NCOA3 CARM1 PRKACB PRKAR1A PRKAR2B
REACTOME_GENES_INVOLVED_IN_APOPTOTIC_CLEAVAGE_OF_CELLULAR_PROTEINS	absolute	0.032	1.543	37	19	BIRC2 ADD1 CLSPN DSG2 PLEC1 TJP1 OCLN CASP7 ACIN1 SPTAN1 CASP6 ROCK1 PRKCD FNTA PTK2 DSP LMNB1 CTNNB1 PRKCQ
REACTOME_CYTOSOLIC_SULFONATION_OF_SMALL_MOLECULES	signed	0.033	-2.644	11	8	SULT1B1 SULT1C4 SULT1C2 SULT4A1 SULT1A1 SULT1A2 SULT2A1 SULT2B1
REACTOME_HOST_INTERACTIONS_OF_HIV_FACTORS	signed	0.033	1.34	120	63	PSMA5 PSMC2 AP1M1 AP1S3 PSMB7 PSMB3 NUP107 NUP35 NUP205 PSMD6 B2M NUPL2 AP1S1 AP2B1 AP1B1 NUP153 PSMB10 CDK9 PSMA6 PSMB1 PSMB6 PSMC4 PSMC6 SKP1 KPNA1 BTRC SLC25A4 RAE1 PSMD9 PSMD7 AP1S2 KPNB1 PSME2 PSMA3 TCEB1 NUP54 RBX1 CCNT1 RAC1 NUP160 POM121 PSMB5 PSMB9 AP2M1 PSMD8 PSIP1 RANBP1 PSMD4 PSME3 PSMD14 XPO1 PSMD12 RANGAP1 AP1G1 AP2A2 NUP214 AAAS PACS1 PSMC3 CUL5 FYN UBB PSMB4
REACTOME_SYNTHESIS_OF_GLYCOSYLPHOSPHATIDYLINOSITOL	absolute	0.034	1.763	17	7	PIGG PIGP PIGQ PIGL PIGM PIGB PIGV
KEGG_TGF_BETA_SIGNALING_PATHWAY	signed	0.034	1.367	86	37	INHBB MAPK3 EP300 TGFB1 THBS1 BMPR1A NODAL SMAD7 RBL2 ZFYVE9 E2F4 CDKN2B PPP2CA THBS3 SMAD5 ROCK1 RBL1 SKP1 ID3 PPP2R1A TGFBR2 PPP2R1B SMAD3 E2F5 PPP2CB RBX1 MYC SMURF2 MAPK1 SMAD6 ID1 SMAD2 BMPR2 ACVR1C ACVR2A ZFYVE16 SMAD1
BIOCARTA_FEEDER_PATHWAY	absolute	0.034	1.839	9	4	PYGL KHK TPI1 PGM1
BIOCARTA_MITOCHONDRIA_PATHWAY	absolute	0.036	1.63	21	11	DFFB BIRC2 BAK1 BID CASP7 CASP6 BCL2L1 DIABLO BAX APAF1 DFFA
REACTOME_CYCLIN_E_ASSOCIATED_EVENTS_DURING_G1_S_TRANSITION_	signed	0.038	1.454	58	34	MNAT1 PSMA5 PSMC2 PSMB7 PSMB3 CDKN1A WEE1 PSMD6 PSMB10 PSMA6 PSMB1 PSMB6 PSMC4 PSMC6 SKP1 PSMD9 PSMD7 PSME2 PSMA3 CDK7 CCNE2 CCNH CDC25A PSMB5 PSMB9 PSMD8 PSMD4 PSME3 PSMD14 PSMD12 SKP2 PSMC3 UBB PSMB4
REACTOME_SIGNALING_BY_TGF_BETA	absolute	0.039	1.743	15	10	TGFB1 UBE2D3 SMAD7 ZFYVE9 UBE2D1 TGFBR2 SMAD3 SMURF2 SMAD6 SMAD2
KEGG_GLYCOSYLPHOSPHATIDYLINOSITOL_GPI_ANCHOR_BIOSYNTHESIS	absolute	0.04	1.644	25	13	PIGG PIGP PIGQ PIGY PIGL PIGU PIGS GPAA1 PIGM PIGB PIGV PIGK PIGT
KEGG_FC_GAMMA_R_MEDIATED_PHAGOCYTOSIS	signed	0.04	1.361	97	34	CRKL MYO10 MAPK3 VAV2 RAF1 WASF2 PAK1 DNM1 PRKCA WASF1 PIK3R2 FCGR3A CRK ARPC1B PLCG1 CFL1 PLD2 VASP ARPC3 PIK3CA ASAP3 ARPC5L PRKCD ARPC2 ARF6 CFL2 PIK3R3 PIP5K1A SPHK1 PIP4K2B ARPC5 RAC1 PLA2G6 MAPK1
BIOCARTA_ACTINY_PATHWAY	absolute	0.04	1.67	20	14	ACTR2 WASF2 WASF1 ARPC1B ABI2 NCKAP1 ARPC3 ARPC2 NCK1 ARPC5 RAC1 ARPC1A ACTR3 ARPC4
BIOCARTA_ATRBRCA_PATHWAY	absolute	0.04	1.707	21	11	MRE11A CHEK1 NBN RAD51 HUS1 CHEK2 RAD17 ATR ATM TP53 FANCF
KEGG_EPITHELIAL_CELL_SIGNALING_IN_HELICOBACTER_PYLORI_INFECTION	absolute	0.044	1.427	63	32	PSMA5 CDC20 PSMC2 PSMB7 PSMB3 ANAPC1 PSMD6 UBE2D1 PSMB10 ANAPC11 PSMA6 ANAPC7 PSMB1 PSMB6 PSMC4 PSMC6 ANAPC4 CDC23 PSMD9 PSMD7 MAD2L1 PSME2 PSMA3 PSMB5 PSMB9 PSMD8 ANAPC5 PSMD4 PSME3 BUB1B PSMD14 PSMD12
REACTOME_CDC20_PHOSPHO_APC_MEDIATED_DEGRADATION_OF_CYCLIN_A	absolute	0.044	1.415	68	31	ATP6V0E1 GIT1 MAPK13 ATP6V0A1 ATP6V0B PAK1 ATP6V1E1 PTPN11 TJP1 NFKBIA ATP6V1F ADAM17 MAP2K4 PLCG1 IKBKB MAPK14 ATP6V1B2 ATP6V0D1 MET ATP6V1G1 ATP6V1C1 JUN RAC1 NOD1 IL8 ATP6V1A LYN NFKB1 ATP6V1G2 ADAM10 EGFR
REACTOME_POLYMERASE_SWITCHING	absolute	0.044	1.655	14	9	POLD3 POLD2 RFC4 RFC1 PRIM1 POLA2 RFC5 RFC2 PRIM2
BIOCARTA_CHEMICAL_PATHWAY	absolute	0.045	1.649	22	14	STAT1 BID CASP7 PRKCA CASP6 BCL2L1 BAX APAF1 PARP1 PTK2 TLN1 ATM TP53 EIF2S1
REACTOME_REPAIR_SYNTHESIS_OF_PATCH_27_30_BASES_LONG_BY_DNA_POLYMERASE	absolute	0.045	1.726	15	8	POLD3 POLD2 RPA2 RFC4 RFC1 POLE RFC5 RFC2
KEGG_PROTEIN_EXPORT	absolute	0.046	1.73	24	12	SEC61G SEC61A1 SRP72 SRP9 SRPRB SRP68 IMMP2L HSPA5 SEC11C SEC63 SEC11A SRP54
REACTOME_MICRORNA_BIOGENESIS	absolute	0.046	1.662	18	11	DICER1 POLR2F POLR2G POLR2I POLR2H POLR2E POLR2K POLR2C TARBP2 DGCR8 POLR2B
REACTOME_MRNA_PROCESSING	absolute	0.047	1.62	32	14	MNAT1 RNGTT POLR2F NCBP2 POLR2G POLR2I POLR2H POLR2E POLR2K POLR2C CDK7 CCNH GTF2F1 POLR2B
REACTOME_GAP_JUNCTION_TRAFFICKING	absolute	0.048	2.887	28	7	GJC2 GJA5 GJB1 DNM2 GJA1 GJB6 GJA3
REACTOME_REGULATION_OF_APC_ACTIVATORS_BETWEEN_G1_S_AND_EARLY_ANAPHASE	signed	0.048	1.376	71	36	PSMA5 CDC20 PSMC2 PSMB7 PSMB3 ANAPC1 PSMD6 UBE2D1 PSMB10 ANAPC11 PSMA6 ANAPC7 PSMB1 PSMB6 FBXO5 PLK1 PSMC4 PSMC6 SKP1 ANAPC4 CDC23 BTRC PSMD9 PSMD7 MAD2L1 PSME2 PSMA3 PSMB5 PSMB9 PSMD8 ANAPC5 PSMD4 PSME3 BUB1B PSMD14 PSMD12
REACTOME_HOMOLOGOUS_RECOMBINATION_REPAIR	absolute	0.048	1.714	15	8	MRE11A NBN MDC1 RPA2 RAD51 TP53BP1 RAD52 ATM
REACTOME_VIRAL_MESSENGER_RNA_SYNTHESIS	absolute	0.049	1.682	14	9	POLR2F POLR2G POLR2I POLR2H POLR2E POLR2K POLR2C GTF2F1 POLR2B
REACTOME_DNA_STRAND_ELONGATION	absolute	0.05	1.614	31	19	POLD3 GINS4 POLD2 MCM6 RPA2 MCM3 RFC4 RFC1 MCM2 PRIM1 MCM8 POLA2 RFC5 RFC2 PRIM2 FEN1 MCM4 LIG1 POLD1
BIOCARTA_DREAM_PATHWAY	absolute	0.051	1.654	14	8	MAPK3 PRKAR2A PRKACB CREM PRKAR1A JUN FOS PRKAR2B
REACTOME_PREFOLDIN_MEDIATED_TRANSFER_OF_SUBSTRATE_TO_CCT_TRIC	absolute	0.051	1.58	28	10	CCT2 TUBB2A ACTB PFDN6 CCT4 TUBB3 PFDN1 TUBA1C PFDN4 CCT5
KEGG_RNA_POLYMERASE	absolute	0.052	1.596	29	16	POLR3A POLR2F POLR3C POLR2G POLR2I POLR2H POLR2E POLR2K POLR1B ZNRD1 POLR2C POLR3F POLR2B POLR1D POLR2J2 POLR3B
REACTOME_SNRNP_ASSEMBLY	absolute	0.052	1.479	50	25	SNRPB PRMT5 NCBP2 GEMIN7 NUP107 NUP35 NUP205 NUPL2 NUP153 SNRPE GEMIN6 RAE1 SNRPG SNRPF NUP54 NUP160 POM121 SIP1 NUP214 AAAS CLNS1A SNUPN NUP133 NUP43 DDX20
REACTOME_METABOLISM_OF_AMINO_ACIDS	signed	0.053	1.267	162	89	SLC38A2 SLC1A5 AFMID GPT2 SMOX AMD1 PSMA5 PSMC2 ASL AADAT DLD SLC36A1 NQO1 PSMB7 PSMB3 DLST QDPR ODC1 PSMD6 GCDH PSMB10 GLUL GOT1 PSMA6 SLC7A6 PSMB1 PSMB6 PSMC4 PSMC6 ADC ARG2 SLC6A19 AZIN1 SLC43A2 FAH SRM PSMD9 SHMT1 DBT PSMD7 PSME2 MCCC2 SLC38A1 PSMA3 SLC1A4 AUH OAZ2 PSMB5 HIBADH GSTZ1 PSMB9 SLC7A11 ASNS PSMD8 PSMD4 SLC3A2 PSME3 SLC7A1 PSMD14 PSMD12 ALDH4A1 BCAT2 GLS SLC36A2 MCCC1 SAT1 GLUD1 PS…
REACTOME_PYRUVATE_METABOLISM_AND_TCA_CYCLE	absolute	0.054	1.522	36	17	SDHC SDHA SUCLA2 DLD PDHB DLST PDP2 LDHA SUCLG1 FH LDHB NNT DLAT SLC16A1 CS IDH3A SDHB
KEGG_FOLATE_BIOSYNTHESIS	absolute	0.054	1.705	11	5	SPR GGH GCH1 QDPR PTS
BIOCARTA_KERATINOCYTE_PATHWAY	signed	0.054	1.456	46	28	DAXX MAPK3 RAF1 MAPK13 NFKBIA ETS1 PPP2CA PRKCA PRKCH MAP2K4 MAP2K7 IKBKB MAPK14 PRKCD JUN MAPK1 TRAF2 FOS PRKCQ TNFRSF1A FAS NFKB1 MAP2K3 HRAS EGFR MAP2K6 SP1 MAP2K1
REACTOME_MTOR_SIGNALLING	absolute	0.054	1.558	27	13	EIF4E PRKAB2 EIF4B RHEB PRKAA1 EEF2K RPS6 PRKAA2 PRKAG1 PRKAG2 PRKAB1 EIF4EBP1 STRADA
REACTOME_EGFR_DOWNREGULATION	absolute	0.056	1.569	24	14	GRB2 EPS15 SPRY2 AP2B1 STAM2 STAM CLTA CLTC AP2M1 HGS AP2A2 UBB SPRY1 EGFR
REACTOME_MAP_KINASES_ACTIVATION_IN_TLR_CASCADE	signed	0.056	1.453	44	22	MAPK3 TRAF6 ATF1 RPS6KA5 MAPKAPK3 PPP2CA DUSP3 MAP2K4 MEF2C DUSP6 MAP2K7 PPP2R1A MAPK14 ATF2 PPP2R5D PPP2R1B MAPK7 PPP2CB MAP3K7 JUN MAPK1 FOS
REACTOME_MRNA_DECAY_BY_5_TO_3_EXORIBONUCLEASE	absolute	0.057	1.706	13	9	LSM6 EDC4 LSM3 XRN1 LSM2 DCP1A LSM4 LSM5 LSM1
BIOCARTA_GRANULOCYTES_PATHWAY	signed	0.058	-2.786	14	13	ITGAM ITGB2 SELPLG SELP ITGAL IL1A CSF3 IFNG SELL TNF C5 ICAM1 IL8
REACTOME_AUTODEGRADATION_OF_CDH1_BY_CDH1_APC	signed	0.058	1.381	57	29	PSMA5 PSMC2 PSMB7 PSMB3 ANAPC1 PSMD6 UBE2D1 PSMB10 ANAPC11 PSMA6 ANAPC7 PSMB1 PSMB6 PSMC4 PSMC6 ANAPC4 CDC23 PSMD9 PSMD7 PSME2 PSMA3 PSMB5 PSMB9 PSMD8 ANAPC5 PSMD4 PSME3 PSMD14 PSMD12
REACTOME_FORMATION_OF_ATP_BY_CHEMIOSMOTIC_COUPLING	absolute	0.058	1.673	15	10	ATP5G1 ATP5L ATP5I ATP5B ATP5H ATP5O ATP5E ATP5J2 ATP5D ATP5A1
REACTOME_GLUCOSE_METABOLISM	signed	0.059	1.377	56	28	PFKP AGL PKM2 GYS1 PYGL PHKB MDH1 GOT1 SLC25A12 PGAM1 PYGB TPI1 PGM1 GYG1 PGM2 PFKFB4 PFKL GBE1 GPI SLC25A1 ENO1 PFKFB2 CALM3 PCK2 CALM1 UGP2 SLC25A13 GAPDH
REACTOME_PEROXISOMAL_LIPID_METABOLISM	absolute	0.06	1.646	20	7	HACL1 FAR2 ACAA1 ACOX3 IDH1 PHYH AMACR
BIOCARTA_VIP_PATHWAY	absolute	0.06	1.553	27	14	PRKAR2A NFKBIA PLCG1 PPP3CB PRKACB PPP3CC PRKAR1A PPP3CA MYC CALM3 CALM1 PRKAR2B GNAQ NFKB1
REACTOME_CHOLESTEROL_BIOSYNTHESIS	absolute	0.062	1.615	21	13	GGPS1 SQLE FDFT1 DHCR24 LSS HMGCR SC4MOL SC5DL PMVK CYP51A1 IDI1 DHCR7 HSD17B7
REACTOME_ORC1_REMOVAL_FROM_CHROMATIN	signed	0.062	1.36	63	33	ORC4L PSMA5 PSMC2 PSMB7 PSMB3 CDKN1A PSMD6 MCM6 MCM3 PSMB10 PSMA6 PSMB1 PSMB6 ORC6L PSMC4 PSMC6 MCM2 PSMD9 MCM8 PSMD7 PSME2 ORC1L PSMA3 ORC2L ORC5L PSMB5 ORC3L PSMB9 PSMD8 PSMD4 PSME3 PSMD14 PSMD12
BIOCARTA_SALMONELLA_PATHWAY	absolute	0.063	1.701	13	10	ACTR2 WASF1 ARPC1B ARPC3 ARPC2 ARPC5 RAC1 ARPC1A ACTR3 ARPC4
BIOCARTA_CDMAC_PATHWAY	absolute	0.063	1.621	16	12	MAPK3 PLCB1 RAF1 NFKBIA PRKCA JUN MYC MAPK1 FOS NFKB1 HRAS MAP2K1
REACTOME_SIGNAL_ATTENUATION	absolute	0.063	1.653	11	5	MAPK3 GRB2 SHC1 CRK SOS1
BIOCARTA_INTEGRIN_PATHWAY	absolute	0.064	1.478	38	25	CRKL MAPK3 GRB2 RAF1 CAPNS1 ACTN1 SHC1 SOS1 ITGB1 VCL ROCK1 ITGA1 PPP1R12B CAPN1 ZYX PTK2 TLN1 JUN MAPK1 HRAS FYN RAP1A PXN MAP2K1 CAV1
BIOCARTA_EIF_PATHWAY	absolute	0.066	1.617	16	11	EIF4A1 EIF4E EIF3A EIF4G2 EIF1 EEF2K EIF2S1 EIF1AX EIF6 EEF2 EIF4A2
KEGG_PROTEASOME	signed	0.067	1.411	48	23	PSMA5 PSMC2 PSMB7 PSMB3 PSMD6 PSMB10 PSMA6 PSMB1 PSMB6 PSMC4 PSMC6 PSME4 PSMD7 PSME2 PSMA3 PSMB5 PSMB9 PSMD8 PSMD4 PSME3 PSMD14 SHFM1 PSMD12
BIOCARTA_RANMS_PATHWAY	absolute	0.067	1.697	10	7	KPNA2 KPNB1 TPX2 AURKA RANBP1 RANGAP1 KIF15
REACTOME_INTRINSIC_PATHWAY	absolute	0.068	2.853	17	6	F9 GP1BA F12 GP9 SERPING1 GP5
BIOCARTA_AT1R_PATHWAY	absolute	0.069	1.492	34	20	MAPK3 GRB2 RAF1 PAK1 SHC1 MEF2D PRKCA MAP2K4 MEF2C SOS1 ATF2 PTK2 JUN RAC1 CALM3 MAPK1 CALM1 GNAQ HRAS EGFR
BIOCARTA_CREB_PATHWAY	absolute	0.069	1.528	27	15	MAPK3 GRB2 PRKAR2A RPS6KA5 PRKCA SOS1 MAPK14 PIK3CA PRKACB PRKAR1A RAC1 MAPK1 CAMK2D PRKAR2B CAMK2G
BIOCARTA_PYK2_PATHWAY	absolute	0.07	1.536	29	19	CRKL MAPK3 GRB2 RAF1 PAK1 SHC1 PRKCA MAP2K4 SOS1 PLCG1 MAPK14 JUN RAC1 CALM3 MAPK1 CALM1 GNAQ MAP2K3 HRAS
BIOCARTA_TCYTOTOXIC_PATHWAY	signed	0.071	-2.306	14	12	CD3D ITGB2 PTPRC CD28 ITGAL CD247 CD8A THY1 CD2 CD3E ICAM1 CD3G
BIOCARTA_GPCR_PATHWAY	absolute	0.072	1.482	35	21	MAPK3 PRKAR2A RAF1 PRKCA PLCG1 PPP3CB GNAI1 PRKACB PPP3CC PRKAR1A PPP3CA JUN CALM3 FOS CALM1 PRKAR2B GNAQ HRAS MAP2K1 NFATC3 NFATC4
KEGG_APOPTOSIS	signed	0.072	1.327	88	35	DFFB BIRC2 PRKAR2A TNFSF10 BID NFKBIA TNFRSF10D CASP7 PIK3R2 CHP TRADD CASP6 PPP3CB PRKACA BCL2L1 PPP3R1 FADD EXOG IKBKB CAPN1 PIK3CA TNFRSF10B BAX APAF1 PRKACB IL1RAP PPP3CC PIK3R3 DFFA PRKAR1A PPP3CA ATM TP53 TRAF2 PRKAR2B
KEGG_PEROXISOME	signed	0.074	1.343	78	28	HACL1 FAR2 ACAA1 ACOX3 PEX11A ACSL1 PEX19 ECH1 PEX26 ABCD3 PXMP4 PEX6 PEX3 IDH1 PHYH AMACR PEX12 DECR2 MPV17 SOD1 GSTK1 SOD2 HSD17B4 PEX13 PMVK PXMP3 HAO2 PEX10
REACTOME_LAGGING_STRAND_SYNTHESIS	absolute	0.074	1.598	20	13	POLD3 POLD2 RPA2 RFC4 RFC1 PRIM1 POLA2 RFC5 RFC2 PRIM2 FEN1 LIG1 POLD1
KEGG_LYSINE_DEGRADATION	absolute	0.075	1.422	44	18	AASDHPPT HADH SUV420H2 AASDH AADAT SETD7 DLST GCDH SETDB2 HADHA ALDH3A2 ASH1L ALDH1B1 ECHS1 EHMT2 NSD1 SETDB1 SUV39H2
REACTOME_METABOLISM_OF_MRNA	signed	0.075	1.445	46	26	C2orf29 CNOT2 EIF4A1 LSM6 EXOSC4 CNOT10 EIF4E EIF4B EXOSC7 CNOT8 EDC4 LSM3 XRN1 EXOSC9 LSM2 DCP1A CNOT4 CNOT3 LSM4 LSM5 EIF4A2 PAIP1 DIS3 TNKS1BP1 CNOT7 LSM1
REACTOME_STABILIZATION_OF_P53	absolute	0.076	1.431	46	25	PSMA5 PSMC2 MDM2 PSMB7 PSMB3 PSMD6 PSMB10 PSMA6 PSMB1 PSMB6 PSMC4 PSMC6 PSMD9 PSMD7 PSME2 PSMA3 ATM PSMB5 TP53 PSMB9 PSMD8 PSMD4 PSME3 PSMD14 PSMD12
REACTOME_NEF_MEDIATED_DOWNREGULATION_OF_MHC_CLASS_I_COMPLEX_CELL_SURFACE_EXPRESSION	absolute	0.076	1.63	10	8	AP1M1 AP1S3 B2M AP1S1 AP1B1 AP1S2 AP1G1 PACS1
REACTOME_CLATHRIN_DERIVED_VESICLE_BUDDING	signed	0.076	1.396	61	32	CNO TPD52L1 AP1M1 AP1S3 TFRC AP1S1 AP1B1 IGF2R M6PR AP3S1 GBF1 AP1S2 HSPA8 DNASE2 CLTA SNX5 CLTC TGOLN2 STX4 AP3B1 NAPA PLDN PUM1 AP1G1 FTH1 SNX2 TPD52 GAK BLOC1S1 SORT1 DNAJC6 SNAP23
BIOCARTA_IL6_PATHWAY	absolute	0.077	1.534	22	13	MAPK3 GRB2 RAF1 CSNK2A1 PTPN11 TYK2 SHC1 SOS1 CEBPB IL6R IL6ST JUN FOS
BIOCARTA_PARKIN_PATHWAY	absolute	0.077	1.646	12	8	UBE2G1 UBE2E2 UBE2G2 SNCA GPR37 UBE2L3 SUMO1 UBE2F
BIOCARTA_IGF1R_PATHWAY	absolute	0.079	1.492	23	12	MAPK3 GRB2 PRKAR2A RAF1 SHC1 SOS1 PIK3CA PRKACB PRKAR1A IRS1 MAPK1 PRKAR2B
REACTOME_GLYCOGEN_BREAKDOWN_GLYCOGENOLYSIS	absolute	0.08	1.585	16	9	AGL PYGL PHKB PYGB PGM1 GYG1 PGM2 CALM3 CALM1
REACTOME_P53_INDEPENDENT_DNA_DAMAGE_RESPONSE	signed	0.08	1.396	43	26	PSMA5 PSMC2 PSMB7 PSMB3 PSMD6 PSMB10 PSMA6 PSMB1 PSMB6 PSMC4 PSMC6 PSMD9 PSMD7 PSME2 PSMA3 CDC25A PSMB5 PSMB9 PSMD8 PSMD4 PSME3 PSMD14 PSMD12 PSMC3 UBB PSMB4
BIOCARTA_MTOR_PATHWAY	absolute	0.081	1.482	23	11	EIF4A1 MKNK1 EIF4E EIF4B PPP2CA EIF3A EIF4G2 FKBP1A PIK3CA RPS6 PDPK1
REACTOME_REGULATION_OF_RHEB_GTPASE_ACTIVITY_BY_AMPK	absolute	0.082	1.668	10	7	PRKAB2 RHEB PRKAA1 PRKAA2 PRKAG1 PRKAG2 PRKAB1
REACTOME_SCF_BETA_TRCP_MEDIATED_DEGRADATION_OF_EMI1	signed	0.082	1.406	48	26	PSMA5 CDC20 PSMC2 PSMB7 PSMB3 PSMD6 PSMB10 PSMA6 PSMB1 PSMB6 FBXO5 PSMC4 PSMC6 SKP1 BTRC PSMD9 PSMD7 PSME2 PSMA3 PSMB5 PSMB9 PSMD8 PSMD4 PSME3 PSMD14 PSMD12
REACTOME_GOLGI_ASSOCIATED_VESICLE_BIOGENESIS	signed	0.082	1.404	54	27	CNO TPD52L1 AP1M1 AP1S3 TFRC AP1S1 AP1B1 IGF2R AP3S1 AP1S2 HSPA8 CLTA SNX5 CLTC TGOLN2 AP3B1 NAPA PLDN PUM1 AP1G1 FTH1 SNX2 TPD52 GAK BLOC1S1 SORT1 DNAJC6
BIOCARTA_SPPA_PATHWAY	absolute	0.084	1.513	22	9	MAPK3 PLCB1 RAF1 PRKCA ITGB1 ITGA1 GNAI1 PTK2 MAPK1
BIOCARTA_CALCINEURIN_PATHWAY	absolute	0.087	1.568	19	14	SP3 CDKN1A PRKCA PLCG1 PPP3CB PPP3CC PPP3CA CALM3 CALM1 MARCKS GNAQ SP1 NFATC3 NFATC4
REACTOME_VIF_MEDIATED_DEGRADATION_OF_APOBEC3G	signed	0.088	1.395	47	33	PSMA5 PSMC2 PSMB7 PSMB3 PSMD6 PSMB10 PSMA6 PSMB1 PSMB6 PSMC4 PSMC6 PSMD9 PSMD7 PSME2 PSMA3 TCEB1 RBX1 PSMB5 PSMB9 PSMD8 PSMD4 PSME3 PSMD14 PSMD12 PSMC3 CUL5 UBB PSMB4 TCEB2 PSMC1 PSMD3 PSME1 PSMD2
REACTOME_MTORC1_MEDIATED_SIGNALLING	absolute	0.089	1.648	11	6	EIF4E EIF4B RHEB EEF2K RPS6 EIF4EBP1
KEGG_P53_SIGNALING_PATHWAY	signed	0.093	1.336	69	38	THBS1 CHEK1 BID MDM2 PPM1D CDKN1A GADD45B CCNG2 DDB2 BBC3 RPRM GADD45G RRM2B PERP PMAIP1 TNFRSF10B CHEK2 BAX APAF1 CDK6 CDK4 ATR CCNE2 CCNG1 TP53I3 SIAH1 ATM TP53 MDM4 RCHY1 GADD45A FAS STEAP3 CASP9 GTSE1 CCNB2 SFN CYCS
REACTOME_CHYLOMICRON_MEDIATED_LIPID_TRANSPORT	absolute	0.094	1.569	17	4	LDLR SAR1B P4HB SDC1
REACTOME_TELOMERE_MAINTENANCE	signed	0.098	1.361	77	25	H2AFZ TINF2 POLD3 HIST2H2BE TERF1 POLD2 RPA2 RFC4 HIST1H4J RFC1 PRIM1 POLE HIST1H4B POLA2 HIST1H4C WRAP53 HIST1H2BC TERF2 HIST1H2BD RFC5 RFC2 RUVBL1 PRIM2 HIST1H2BJ FEN1
KEGG_CHRONIC_MYELOID_LEUKEMIA	signed	0.099	1.302	73	31	CRKL MAPK3 GRB2 TGFB1 RAF1 PTPN11 E2F3 CTBP2 MDM2 CDKN1B SOS2 CDKN1A NFKBIA SHC1 PIK3R2 CRK KRAS SOS1 BCL2L1 IKBKB TGFBR2 PIK3CA E2F2 E2F1 CDK6 SMAD3 CDK4 PIK3R3 MYC TP53 MAPK1
REACTOME_SIGNALING_BY_ROBO_RECEPTOR	signed	0.099	1.472	32	15	ENAH PAK1 SOS2 CLASP2 PFN2 SOS1 VASP SRGAP1 NCK1 RAC1 PAK4 SRGAP3 CAP1 PFN1 PAK3
KEGG_FRUCTOSE_AND_MANNOSE_METABOLISM	signed	0.1	1.455	34	12	PFKP GMPPB KHK PMM1 AKR1B1 TPI1 PHPT1 PFKFB4 PFKL GMDS PMM2 PFKFB2
REACTOME_RNA_POLYMERASE_I_PROMOTER_CLEARANCE	signed	0.1	1.325	82	26	H2AFZ MAPK3 MNAT1 HIST2H2BE TAF1B HIST1H3B TAF1A HIST1H4J POLR2H H3F3A MBD2 TAF1C HIST1H4B POLR2K POLR1B EHMT2 CDK7 CCNH HIST1H4C HIST1H2BC HIST1H2BD POLR1D ERCC6 UBTF HIST1H2BJ GTF2H4
BIOCARTA_AGR_PATHWAY	signed	0.1	1.407	36	15	CTTN MAPK3 DVL1 DAG1 NRG1 PAK1 CHRM1 ITGB1 ITGA1 GIT2 PTK2 JUN RAC1 PAK4 MAPK1
BIOCARTA_P35ALZHEIMERS_PATHWAY	absolute	0.102	1.633	11	7	CAPNS1 PPP2CA GSK3B CAPN1 CSNK1D CSNK1A1 CDK5
BIOCARTA_SHH_PATHWAY	absolute	0.103	1.532	16	9	PRKAR2A SUFU PTCH1 GSK3B PRKACB PRKAR1A DYRK1A PRKAR2B DYRK1B
BIOCARTA_ERK_PATHWAY	signed	0.104	1.452	28	9	MAPK3 GRB2 MKNK1 RAF1 RPS6KA5 SHC1 PPP2CA SOS1 ITGB1
BIOCARTA_ASBCELL_PATHWAY	signed	0.104	-2.667	12	6	IL10 IL4 FASLG CD28 IL2 CD80
REACTOME_PURINE_SALVAGE_REACTIONS	absolute	0.104	1.609	12	5	APRT AMPD2 ADK DCK GMPR2
REACTOME_SCF_SKP2_MEDIATED_DEGRADATION_OF_P27_P21	signed	0.106	1.36	52	29	PSMA5 PSMC2 PSMB7 PSMB3 CDKN1A PSMD6 PSMB10 PSMA6 PSMB1 PSMB6 PSMC4 PSMC6 SKP1 PSMD9 PSMD7 PSME2 PSMA3 CCNE2 PSMB5 PSMB9 PSMD8 PSMD4 PSME3 PSMD14 PSMD12 SKP2 PSMC3 UBB PSMB4
REACTOME_EXTENSION_OF_TELOMERES	absolute	0.106	1.494	28	16	POLD3 POLD2 RPA2 RFC4 RFC1 PRIM1 POLE POLA2 WRAP53 RFC5 RFC2 RUVBL1 PRIM2 FEN1 LIG1 POLD1
KEGG_WNT_SIGNALING_PATHWAY	signed	0.107	1.228	151	76	WNT2B EP300 DVL1 NLK PLCB1 LRP5 CSNK2A1 PPP2R5C CTBP2 WNT5A DVL3 PPP2CA FOSL1 PRKCA GSK3B CHP PPP3CB PRKACA ROCK1 FZD3 SKP1 TBL1X PPP3R1 PPP2R1A CXXC4 BTRC PPP2R5E AXIN2 PPP2R5D PPP2R1B DAAM1 PRKACB PPP3CC PPARD PPP2R5B CSNK1E SMAD3 FZD6 FZD5 CACYBP PPP2CB MAP3K7 PPP3CA SIAH1 RBX1 JUN RAC1 MYC CSNK1A1 TP53 CAMK2D CTNNB1 SMAD2 RUVBL1 CTNNBIP1 CAMK2G RAC2 CSNK2A2 WNT7B DVL2 PSEN1 LRP6 PPP2R5A TCF7L…
BIOCARTA_LECTIN_PATHWAY	signed	0.108	-2.136	12	11	C4B MBL2 C6 C3 MASP1 C7 C8A C5 C2 C9 MASP2
REACTOME_OLFACTORY_SIGNALING_PATHWAY	signed	0.111	1.39	371	5	OR1A1 OR7C1 OR1A2 OR7C2 OR5I1
BIOCARTA_RHO_PATHWAY	absolute	0.112	1.417	32	17	ACTR2 ARHGAP1 ARPC1B VCL ROCK1 CFL1 PPP1R12B ARPC3 ARHGAP5 ARPC2 PIP5K1A TLN1 ARPC5 ARPC1A ACTR3 PFN1 ARPC4
BIOCARTA_TGFB_PATHWAY	absolute	0.113	1.51	19	6	MAPK3 EP300 TGFB1 SKIL SMAD7 ZFYVE9
KEGG_BASE_EXCISION_REPAIR	signed	0.115	1.441	35	16	POLD3 POLD2 POLE4 PARP2 NTHL1 NEIL2 POLE3 HMGB1 POLE PARP1 XRCC1 POLB PARP4 LIG3 NEIL3 APEX1
REACTOME_INITIAL_TRIGGERING_OF_COMPLEMENT	signed	0.115	1.139	43	12	C1QC MBL2 C1S CFB C1R C3 MASP1 C1QA CFD C2 C1QB MASP2
REACTOME_E2F_TRANSCRIPTIONAL_TARGETS_AT_G1_S	absolute	0.115	1.502	22	7	TK2 E2F3 FBXO5 E2F2 E2F1 ORC1L CDC25A
REACTOME_HORMONE_LIGAND_BINDING_RECEPTORS	signed	0.116	-2.073	10	7	LHB TSHR CGA TSHB LHCGR FSHR GNRHR
KEGG_ADHERENS_JUNCTION	signed	0.118	1.268	75	41	MAPK3 ACTB EP300 NLK PVRL2 WASF2 CSNK2A1 TJP1 SNAI1 ACTN1 MLLT4 ACTN4 WASF1 PARD3 SSX2IP IQGAP1 VCL CTNNA1 PTPN6 SORBS1 TGFBR2 SMAD3 MET MAP3K7 RAC1 MAPK1 CTNNB1 SMAD2 RAC2 CSNK2A2 CDH1 FYN EGFR TCF7L2 FARP2 PVRL3 SMAD4 YES1 RAC3 SNAI2 CTNNA3
KEGG_NON_HOMOLOGOUS_END_JOINING	absolute	0.118	1.533	14	8	LIG4 MRE11A XRCC4 XRCC5 DCLRE1C FEN1 RAD50 DNTT
BIOCARTA_DEATH_PATHWAY	signed	0.119	1.371	33	13	DFFB BIRC2 TNFSF10 BID NFKBIA CASP7 SPTAN1 TRADD CASP6 FADD TNFRSF10B APAF1 DFFA
REACTOME_DEADENYLATION_OF_MRNA	signed	0.124	1.467	22	7	C2orf29 CNOT2 EIF4A1 CNOT10 EIF4E EIF4B CNOT8
REACTOME_BETACATENIN_PHOSPHORYLATION_CASCADE	absolute	0.124	1.537	13	10	PPP2R5C PPP2CA GSK3B PPP2R1A PPP2R5D PPP2R1B PPP2R5B PPP2CB CSNK1A1 CTNNB1
BIOCARTA_CERAMIDE_PATHWAY	absolute	0.125	1.48	22	14	MAPK3 RAF1 MAP2K4 TRADD SMPD1 FADD BAX MAPK1 TRAF2 TNFRSF1A NFKB1 CYCS NSMAF MAP2K1
BIOCARTA_VDR_PATHWAY	absolute	0.126	1.567	12	4	EP300 RXRA NCOA3 CARM1
REACTOME_TRAF6_MEDIATED_INDUCTION_OF_THE_ANTIVIRAL_CYTOKINE_IFN_ALPHA_BETA_CASCADE	signed	0.126	1.322	53	33	MAPK3 TRAF6 ATF1 RPS6KA5 MAPKAPK3 NFKBIA PPP2CA DUSP3 MAP2K4 MEF2C DUSP6 MAP2K7 PPP2R1A IKBKB MAPK14 ATF2 PPP2R5D PPP2R1B MAPK7 PPP2CB MAP3K7 JUN MAPK1 FOS NFKB2 NFKB1 MAP2K3 UBB MAP2K6 MAP2K1 DUSP7 RPS6KA2 MAP3K7IP1
BIOCARTA_PLCE_PATHWAY	absolute	0.127	1.525	12	5	PRKAR2A PRKACB PRKAR1A PRKAR2B RAP2B
REACTOME_ADENYLATE_CYCLASE_ACTIVATING_PATHWAY	signed	0.127	-1.947	11	11	ADCY7 ADCY4 ADCY3 ADCY2 ADCY8 ADCY5 GNAL ADCY1 ADCY10 ADCY6 ADCY9
BIOCARTA_CK1_PATHWAY	signed	0.129	1.462	17	9	PLCB1 PRKAR2A PPP2CA PRKACB PRKAR1A PPP3CA CSNK1D CDK5 PRKAR2B
BIOCARTA_ETS_PATHWAY	absolute	0.129	1.484	18	13	RBL2 E2F4 ETS1 RBL1 SIN3A E2F1 CSF1 JUN HDAC5 FOS HRAS ETV3 DDX20
BIOCARTA_EDG1_PATHWAY	absolute	0.13	1.431	27	12	MAPK3 PLCB1 ASAH1 PRKCA PDGFA SMPD1 GNAI1 PIK3CA SPHK1 PTK2 RAC1 MAPK1
REACTOME_POST_TRANSLATIONAL_PROTEIN_MODIFICATION	signed	0.13	1.344	40	18	PIGG PIGP PIGQ DPM3 PROS1 PIGL PIGU PIGS GPAA1 PIGM GGCX PIGB EIF5A PLAUR PIGV DHPS PIGK PIGT
BIOCARTA_WNT_PATHWAY	signed	0.131	1.447	26	12	DVL1 NLK CSNK2A1 PPP2CA GSK3B BTRC PPARD MAP3K7 MYC CSNK1D CSNK1A1 CTNNB1
BIOCARTA_HIF_PATHWAY	absolute	0.132	1.516	15	8	EP300 HIF1A P4HB EDN1 LDHA JUN COPS5 ASPH
KEGG_RENAL_CELL_CARCINOMA	signed	0.134	1.283	70	29	CRKL MAPK3 EP300 GRB2 TGFB1 RAF1 EGLN3 PAK1 PTPN11 FLCN SOS2 ETS1 PIK3R2 CUL2 CRK KRAS HIF1A SOS1 TGFA PIK3CA FH PIK3R3 MET TCEB1 RBX1 JUN RAC1 PAK4 MAPK1
REACTOME_TOLL_LIKE_RECEPTOR_3_CASCADE	signed	0.138	1.267	59	26	MAPK3 TRAF6 ATF1 RPS6KA5 MAPKAPK3 NFKBIA PPP2CA DUSP3 MAP2K4 MEF2C DUSP6 MAP2K7 IRF3 PPP2R1A IKBKB MAPK14 ATF2 PPP2R5D PPP2R1B MAPK7 PPP2CB MAP3K7 JUN TBK1 MAPK1 FOS
BIOCARTA_KREB_PATHWAY	absolute	0.14	1.571	8	5	SDHA SUCLA2 MDH1 FH CS
REACTOME_VIRAL_MRNA_TRANSLATION	absolute	0.142	1.046	84	47	RPL26L1 RPS23 RPL34 RPS7 RPL28 RPS4X UBA52 RPLP2 GRSF1 RPLP0 RPL27A RPL7 RPL26 RPL11 RPL29 RPS2 RPLP1 RPS16 RPL5 RPS11 RPS26 RPL38 RPS27 RPL8 RPL6 RPL9 RPS6 RPS27A RPS21 RPS29 DNAJC3 RPS5 RPS10 RPL37 RPS13 RPL22 RPS19 RPS15A RPS24 RPL10A RPL35A RPL32 RPL21 RPL17 RPL12 RPL19 RPL37A
KEGG_PURINE_METABOLISM	signed	0.143	1.212	159	72	POLR3A POLD3 PKM2 AK2 POLR2F PNPT1 APRT AMPD2 ADK POLD2 POLE4 POLR3C POLR2G NME6 POLR2I POLR2H ENTPD3 PAICS POLE3 GART RRM2B PDE9A IMPDH2 PRIM1 POLR2E AK3L1 POLE POLR2K DCK GMPS POLR1B GMPR2 POLA2 ZNRD1 NT5C POLR2C POLR3F ITPA ENTPD6 RRM1 CANT1 ENTPD5 ENTPD8 ADSSL1 AK7 POLR2B ENPP1 POLR1D NUDT2 NT5E NME1 PRIM2 POLR2J2 POLR3B ADCY9 PDE2A ADSL NUDT9 ADCY6 AK1 PDE5A PRPS1 XDH PFAS NME3 POLR3GL RRM2 …
REACTOME_PEPTIDE_CHAIN_ELONGATION	absolute	0.143	1.043	84	47	RPL26L1 RPS23 RPL34 RPS7 RPL28 RPS4X UBA52 RPLP2 RPLP0 RPL27A RPL7 RPL26 RPL11 RPL29 RPS2 RPLP1 RPS16 RPL5 RPS11 RPS26 RPL38 RPS27 RPL8 RPL6 RPL9 EEF1A1 RPS6 RPS27A RPS21 RPS29 RPS5 RPS10 RPL37 RPS13 RPL22 RPS19 RPS15A RPS24 RPL10A RPL35A RPL32 RPL21 RPL17 EEF2 RPL12 RPL19 RPL37A
REACTOME_RNA_POLYMERASE_I_TRANSCRIPTION_INITIATION	absolute	0.143	1.412	24	14	MNAT1 TAF1B TAF1A POLR2H TAF1C POLR2K POLR1B EHMT2 CDK7 CCNH POLR1D ERCC6 UBTF GTF2H4
REACTOME_FURTHER_PLATELET_RELEASATE	signed	0.144	1.394	24	14	HABP4 CALU PSAP VCL CFL1 SOD1 HSPA5 TLN1 CALM3 CALM1 CAP1 PFN1 WDR1 TTN
REACTOME_CLASSICAL_ANTIBODY_MEDIATED_COMPLEMENT_ACTIVATION	signed	0.144	-1.961	35	2	C1QC C1S
REACTOME_ACTIVATED_AMPK_STIMULATES_FATTY_ACID_OXIDATION_IN_MUSCLE	absolute	0.145	1.438	17	9	ACSL1 PRKAB2 PRKAA1 SLC25A20 PRKAA2 PRKAG1 PRKAG2 PRKAB1 STRADA
BIOCARTA_MPR_PATHWAY	signed	0.148	1.362	34	19	MAPK3 CDC25C ACTR2 PRKAR2A ARPC1B GNAI1 ARPC3 PRKACB ARPC2 PIN1 PRKAR1A ARPC5 MAPK1 PRKAR2B ARPC1A CAP1 ACTR3 HRAS ARPC4
BIOCARTA_LEPTIN_PATHWAY	absolute	0.149	1.53	11	7	PRKAB2 PRKAA1 LEPR PRKAA2 PRKAG1 PRKAG2 PRKAB1
BIOCARTA_NOS1_PATHWAY	absolute	0.152	1.423	22	10	PRKAR2A PRKCA PPP3CB PRKACB PPP3CC PRKAR1A PPP3CA CALM3 CALM1 PRKAR2B
BIOCARTA_GABA_PATHWAY	absolute	0.153	1.552	10	2	GPHN DNM1
BIOCARTA_ERK5_PATHWAY	absolute	0.154	1.434	18	9	MAPK3 GRB2 SHC1 MEF2D MEF2C PLCG1 PIK3CA MAPK7 MAPK1
REACTOME_E2F_ENABLED_INHIBITION_OF_PRE_REPLICATION_COMPLEX_FORMATION	absolute	0.154	1.531	10	8	ORC4L ORC6L MCM8 ORC1L ORC2L ORC5L CDC25A ORC3L
BIOCARTA_IGF1_PATHWAY	signed	0.155	1.411	21	12	MAPK3 GRB2 RAF1 CSNK2A1 PTPN11 SHC1 SOS1 RASA1 PIK3CA JUN IRS1 FOS
BIOCARTA_RB_PATHWAY	absolute	0.156	1.478	13	8	CDC25C CHEK1 WEE1 MAPK14 CDC25B CDK4 ATM TP53
KEGG_ENDOCYTOSIS	signed	0.156	1.17	183	86	LDLR TRAF6 PRKCZ GIT1 FGFR4 EHD2 MDM2 VPS25 STAMBP CHMP6 EPS15 TFRC VPS4B ADRB3 HLA-F DNM1 VPS4A AP2B1 EPN3 ZFYVE20 SH3GLB1 NEDD4 PARD3 PLD2 RAB11A STAM2 USP8 RAB11B ASAP3 PDCD6IP TSG101 VPS45 VPS36 SH3GLB2 ARF6 HSPA8 RAB11FIP5 PIP5K1A PIP4K2B EHD1 HSPA1B GIT2 ITCH MET ARRB2 STAM RAB5B CLTA CHMP2A IQSEC1 HSPA1A CHMP4C SMURF2 CLTC EEA1 VPS37A AP2M1 GRK6 EHD4 PRKCI SH3GL1 CBLB ARAP3 SMAP2 HGS SNF8 …
BIOCARTA_UCALPAIN_PATHWAY	absolute	0.157	1.418	18	9	CAPNS1 ACTN1 SPTAN1 ITGB1 ITGA1 CAPN1 PTK2 TLN1 RAC1
REACTOME_TOLL_RECEPTOR_CASCADES	signed	0.157	1.256	86	32	LY96 MAPK3 TRAF6 ATF1 RPS6KA5 MAPKAPK3 PIK3R4 NFKBIA PPP2CA LY86 DUSP3 ZFYVE20 MAP2K4 MEF2C DUSP6 MAP2K7 IRF3 PPP2R1A IKBKB MAPK14 ATF2 ECSIT PPP2R5D PPP2R1B MAPK7 PPP2CB MAP3K7 JUN TBK1 MAPK1 EEA1 FOS
BIOCARTA_DNAFRAGMENT_PATHWAY	absolute	0.159	1.489	10	6	DFFB CASP7 HMGB2 TOP2A HMGB1 DFFA
KEGG_SULFUR_METABOLISM	signed	0.159	-1.821	13	8	CHST12 PAPSS1 SULT1A1 PAPSS2 SULT1A2 SUOX CHST13 SULT2B1
BIOCARTA_CBL_PATHWAY	signed	0.162	1.454	13	5	GRB2 PRKCA SH3GLB1 SH3GLB2 MET
REACTOME_SIGNALLING_BY_NGF	signed	0.162	1.154	215	92	MAPKAP1 MAPK3 TRAF6 GRB2 VAV2 PRKAR2A RAF1 MAPK13 ATF1 ITGB3BP RPS6KA5 MAPKAPK3 MDM2 CDKN1B SOS2 CDKN1A NFKBIA SQSTM1 SHC1 PPP2CA ADAM17 DNM1 PIK3R2 DUSP3 AP2B1 THEM4 CRK ARHGEF17 GSK3B KRAS MEF2C SOS1 PLCG1 PRKACA PRDM4 DUSP6 AATF PLEKHG2 PPP2R1A IKBKB MAPK14 PIK3CA RIPK2 ITPR1 PPP2R5D PPP2R1B PRKACB PRKCD PDPK1 ECT2 FOXO3 MAPK7 DNAL4 PPP2CB RALB ITPR3 PRKAR1A CLTA RAC1 IRS1 CLTC TRIO CALM3 MAPK…
BIOCARTA_EIF4_PATHWAY	signed	0.163	1.399	24	12	MAPK3 EIF4A1 MKNK1 EIF4E PRKCA EIF4G2 MAPK14 PIK3CA PDPK1 IRS1 MAPK1 EIF4EBP1
REACTOME_ACTIVATION_OF_THE_AP1_FAMILY_OF_TRANSCRIPTION_FACTORS	signed	0.163	1.465	10	6	MAPK3 MAPK14 ATF2 JUN MAPK1 FOS
REACTOME_INTRINSIC_PATHWAY_FOR_APOPTOSIS	signed	0.163	1.368	29	14	BAK1 BID CASP7 DYNLL1 BBC3 BCL2L1 PPP3R1 PMAIP1 DIABLO BMF BAX APAF1 E2F1 PPP3CC
REACTOME_REMOVAL_OF_THE_FLAP_INTERMEDIATE_FROM_THE_C_STRAND	absolute	0.165	1.516	10	3	POLD3 POLD2 RPA2
BIOCARTA_PTEN_PATHWAY	signed	0.165	1.403	18	11	MAPK3 GRB2 CDKN1B SHC1 SOS1 ITGB1 PIK3CA PDPK1 FOXO3 PTK2 MAPK1
REACTOME_GENERIC_TRANSCRIPTION_PATHWAY	signed	0.166	1.348	35	16	MED8 MED20 MED16 MAML1 MED17 MED6 RBPJ CCNC MAML2 MED26 NOTCH2 MED14 NOTCH3 CDK8 MED7 MED23
REACTOME_UNWINDING_OF_DNA	signed	0.166	1.471	11	5	GINS4 MCM6 MCM3 MCM2 MCM8
REACTOME_PROTEOLYTIC_CLEAVAGE_OF_SNARE_COMPLEX_PROTEINS	signed	0.17	1.456	16	6	SNAP25 STX16 STX7 VAMP1 STX5 STX3
KEGG_SPHINGOLIPID_METABOLISM	signed	0.171	1.347	40	19	SGMS1 ASAH1 SPTLC2 NEU1 GLB1 CERK SPTLC1 GBA SMPD1 UGCG SPHK1 SGPP1 GALC SMPD2 SMPD3 ARSA B4GALT6 DEGS1 SMPD4
KEGG_GLUTATHIONE_METABOLISM	signed	0.178	1.28	50	21	GSTP1 MGST2 ODC1 GGCT TXNDC12 GSS MGST3 IDH1 RRM2B GSR SRM LAP3 GCLM GSTK1 PGD GSTA4 RRM1 GSTZ1 GPX2 GPX4 GPX1
REACTOME_P75NTR_SIGNALS_VIA_NFKB	signed	0.178	1.411	13	8	TRAF6 NFKBIA SQSTM1 IKBKB RIPK2 PRKCI NFKB1 UBB
BIOCARTA_ECM_PATHWAY	signed	0.18	1.344	24	17	MAPK3 RAF1 SHC1 ITGB1 ROCK1 ITGA1 PIK3CA ARHGAP5 PTK2 TLN1 MAPK1 PFN1 HRAS FYN PXN MAP2K1 GSN
BIOCARTA_SET_PATHWAY	absolute	0.181	1.427	11	7	DFFB HMGB2 SET DFFA APEX1 NME1 ANP32A
KEGG_GLYCOSPHINGOLIPID_BIOSYNTHESIS_GANGLIO_SERIES	signed	0.182	1.384	15	12	ST3GAL5 HEXB ST3GAL2 GLB1 HEXA SLC33A1 ST6GALNAC5 ST3GAL1 ST6GALNAC3 ST6GALNAC6 B4GALNT1 ST8SIA1
REACTOME_TRANSPORT_OF_THE_SLBP_INDEPENDENT_MATURE_MRNA	signed	0.183	1.342	32	16	EIF4E NCBP2 NUP107 NUP35 NUP205 NUPL2 NUP153 RAE1 NUP54 NUP160 POM121 NXF1 NUP214 AAAS NUP133 NUP43
REACTOME_PYRIMIDINE_CATABOLISM	signed	0.184	1.447	10	5	TYMP DPYD NT5C NT5E UPP1
BIOCARTA_THELPER_PATHWAY	signed	0.187	-1.847	14	12	CD3D ITGB2 PTPRC CD28 ITGAL CD247 THY1 CD2 CD4 CD3E ICAM1 CD3G
BIOCARTA_BAD_PATHWAY	signed	0.187	1.333	26	10	MAPK3 PRKAR2A KITLG BCL2L1 PIK3CA BAX PRKACB PRKAR1A MAPK1 PRKAR2B
BIOCARTA_IL3_PATHWAY	signed	0.187	1.401	15	6	MAPK3 GRB2 RAF1 SHC1 SOS1 PTPN6
BIOCARTA_RELA_PATHWAY	signed	0.188	1.39	16	9	TRAF6 EP300 NFKBIA TRADD FADD IKBKB TNFRSF1A NFKB1 HDAC3
BIOCARTA_G1_PATHWAY	signed	0.19	1.341	28	13	TGFB1 CDKN1B CDKN1A CDKN2B GSK3B E2F1 CDK6 SMAD3 CDK4 ATR CDC25A ATM TP53
REACTOME_VITAMIN_B5_(PANTOTHENATE)_METABOLISM	signed	0.192	1.378	11	3	PANK1 AASDHPPT PANK3
BIOCARTA_PDGF_PATHWAY	signed	0.193	1.308	32	14	MAPK3 GRB2 STAT1 RAF1 CSNK2A1 SHC1 PRKCA MAP2K4 STAT2 PDGFA SOS1 PLCG1 RASA1 PIK3CA
REACTOME_REMOVAL_OF_THE_FLAP_INTERMEDIATE	signed	0.193	1.452	14	8	POLD3 POLD2 RPA2 PRIM1 POLA2 PRIM2 FEN1 POLD1
REACTOME_BOTULINUM_NEUROTOXICITY	signed	0.193	1.385	18	6	SNAP25 STX16 STX7 VAMP1 STX5 STX3
REACTOME_METABOLISM_OF_VITAMINS_AND_COFACTORS	signed	0.196	1.25	42	26	PANK1 AASDHPPT PANK3 CYB5A FLAD1 CYB5R3 MTHFD1 SLC25A16 SLC19A2 NMNAT1 SHMT1 NADSYN1 MTHFR NAMPT ENPP1 NAPRT1 COASY FASN FPGS SLC25A32 SLC23A1 PANK2 SLC19A1 SLC2A1 PPCS GSTO1
REACTOME_P38MAPK_EVENTS	absolute	0.197	1.424	13	11	MAPK13 MAPKAPK3 KRAS MAPK14 RALB RALGDS HRAS RALA NRAS MAPK12 MAPK11
BIOCARTA_CCR3_PATHWAY	signed	0.197	1.36	23	13	MAPK3 PLCB1 RAF1 PRKCA CFL1 PPP1R12B PTK2 MAPK1 CCL11 GNAQ HRAS MAP2K1 CCR3
REACTOME_PP2A_MEDIATED_DEPHOSPHORYLATION_OF_KEY_METABOLIC_FACTORS	absolute	0.2	1.422	10	7	PPP2CA PPP2R1A PFKFB4 PPP2R5D PPP2R1B PPP2CB PFKFB2
KEGG_TERPENOID_BACKBONE_BIOSYNTHESIS	signed	0.2	1.442	15	7	GGPS1 HMGCR DHDDS PDSS2 PMVK FDPS IDI1
REACTOME_EARLY_PHASE_OF_HIV_LIFE_CYCLE	signed	0.2	1.401	13	7	LIG4 XRCC4 XRCC5 PSIP1 FEN1 LIG1 CD4
KEGG_PENTOSE_PHOSPHATE_PATHWAY	signed	0.2	1.322	27	16	PFKP H6PD TKT PGM1 PGM2 PFKL PGD GPI RPIA TALDO1 RPE PRPS1 ALDOA PGLS PRPS1L1 ALDOC
REACTOME_SYNTHESIS_AND_INTERCONVERSION_OF_NUCLEOTIDE_DI_AND_TRIPHOSPHATES	signed	0.201	1.374	18	10	AK2 CMPK1 CTPS2 RRM2B GSR RRM1 TXN NME1 AK1 RRM2
REACTOME_CONVERSION_FROM_APC_CDC20_TO_APC_CDH1_IN_LATE_ANAPHASE	signed	0.203	1.385	17	9	CDC20 ANAPC1 UBE2D1 ANAPC11 ANAPC7 ANAPC4 CDC23 CDC14A ANAPC5
KEGG_INSULIN_SIGNALING_PATHWAY	signed	0.205	1.159	137	51	CRKL MAPK3 PRKCZ GRB2 MKNK1 PRKAR2A RAF1 EIF4E PRKAB2 RHEB PRKAA1 GYS1 SOS2 PYGL SHC1 PIK3R2 PHKB CRK GSK3B KRAS PYGB SOS1 PRKACA SOCS4 RHOQ PPP1CB IKBKB SORBS1 PIK3CA RPS6 PRKAA2 G6PC PRKACB PDPK1 PIK3R3 PRKAG1 PRKAR1A FLOT2 IRS1 PRKAG2 FLOT1 CALM3 MAPK1 PPP1R3B PCK2 CALM1 PRKAR2B PRKAB1 EIF4EBP1 PRKCI CBLB
BIOCARTA_TH1TH2_PATHWAY	signed	0.206	-1.815	19	16	IL2RA IL4 IFNGR1 CD86 CD28 IL2 IL12RB2 IFNGR2 CD40LG CD40 IFNG HLA-DRA IL18 IL12B IL4R IL12A
BIOCARTA_IL7_PATHWAY	signed	0.207	-1.658	17	7	PIK3R1 JAK1 STAT5A LCK IL2RG BCL2 CREBBP
BIOCARTA_FMLP_PATHWAY	signed	0.21	1.3	37	21	MAPK3 PLCB1 RAF1 PAK1 NFKBIA PPP3CB MAPK14 PPP3CC PPP3CA RAC1 CALM3 MAPK1 CALM1 NFKB1 MAP2K3 HRAS CAMK1 MAP2K6 MAP2K1 NFATC3 NFATC4
REACTOME_OPSINS	absolute	0.211	1.597	10	7	OPN1MW2 OPN1SW OPN4 OPN1LW RGR RHO OPN5
BIOCARTA_TRKA_PATHWAY	signed	0.211	1.382	12	6	GRB2 SHC1 PRKCA SOS1 PLCG1 PIK3CA
BIOCARTA_TFF_PATHWAY	signed	0.211	1.352	21	14	MAPK3 GRB2 SHC1 SOS1 ITGB1 PIK3CA APAF1 PTK2 MAPK1 CTNNB1 CASP9 HRAS EGFR CYCS
KEGG_PATHOGENIC_ESCHERICHIA_COLI_INFECTION	signed	0.212	1.24	59	28	LY96 TUBB2A CTTN ACTB KRT18 TUBB3 CLDN1 OCLN TUBA1C PRKCA ARPC1B ITGB1 ROCK1 ARPC3 ARPC5L ARPC2 NCK1 ARPC5 TUBA1B TUBB YWHAQ CTNNB1 EZR ARPC1A CDH1 FYN TUBB2C ARPC4
BIOCARTA_INTRINSIC_PATHWAY	absolute	0.212	1.426	23	3	F9 F12 SERPING1
REACTOME_NF_KB_IS_ACTIVATED_AND_SIGNALS_SURVIVAL	signed	0.213	1.399	10	6	TRAF6 NFKBIA SQSTM1 IKBKB NFKB1 UBB
KEGG_VALINE_LEUCINE_AND_ISOLEUCINE_DEGRADATION	signed	0.215	1.275	44	21	HADH ACAA1 PCCB DLD HADHA ALDH3A2 DBT ALDH1B1 ECHS1 MCCC2 AUH HIBADH BCAT2 MCCC1 PCCA ABAT BCKDHA ALDH7A1 ALDH2 ALDH9A1 MCEE
BIOCARTA_ETC_PATHWAY	signed	0.215	1.401	12	7	SDHC SDHA SLC25A4 SDHB UQCRC1 ATP5A1 CYCS
REACTOME_RNA_POLYMERASE_I_TRANSCRIPTION_TERMINATION	signed	0.216	1.356	21	12	MNAT1 TAF1B TAF1A POLR2H TAF1C POLR2K POLR1B CDK7 CCNH POLR1D UBTF GTF2H4
REACTOME_PURINE_METABOLISM	signed	0.219	1.297	30	16	APRT AMPD2 ADK PAICS GART IMPDH2 DCK GMPS GMPR2 NT5C ADSSL1 NT5E ADSL XDH PFAS ATIC
REACTOME_IONOTROPIC_ACTIVITY_OF_KAINATE_RECEPTORS	absolute	0.219	1.586	12	12	GRIK2 GRIK3 GRIK5 DLG4 NCALD CALM2 GRIK4 DLG3 GRIK1 CALM1 DLG1 CALM3
KEGG_GLYOXYLATE_AND_DICARBOXYLATE_METABOLISM	signed	0.219	1.38	16	8	AFMID MDH1 MTHFD1 ACO1 GRHPR CS HAO2 MTHFD2
BIOCARTA_NEUROTRANSMITTERS_PATHWAY	absolute	0.221	1.633	6	6	DBH TPH1 PNMT HDC TH GAD1
BIOCARTA_IGF1MTOR_PATHWAY	signed	0.222	1.324	20	10	EIF4E EIF2B5 PPP2CA GSK3B INPPL1 PIK3CA RPS6 PDPK1 EIF2S1 EIF4EBP1
REACTOME_INFLUENZA_VIRAL_RNA_TRANSCRIPTION_AND_REPLICATION	signed	0.223	1.032	100	56	RPL26L1 RPS23 RPL34 POLR2F RPS7 RPL28 RPS4X UBA52 RPLP2 GRSF1 RPLP0 RPL27A RPL7 RPL26 POLR2G RPL11 POLR2I RPL29 RPS2 RPLP1 POLR2H RPS16 RPL5 RPS11 RPS26 RPL38 RPS27 RPL8 POLR2E RPL6 RPL9 RPS6 RPS27A POLR2K RPS21 POLR2C RPS29 GTF2F1 DNAJC3 RPS5 RPS10 RPL37 POLR2B RPS13 RPL22 RPS19 RPS15A RPS24 RPL10A RPL35A RPL32 RPL21 RPL17 RPL12 RPL19 RPL37A
BIOCARTA_HER2_PATHWAY	signed	0.223	1.3	22	10	MAPK3 EP300 GRB2 RAF1 SHC1 CARM1 SOS1 IL6R PIK3CA IL6ST
REACTOME_CTLA4_INHIBITORY_SIGNALING	signed	0.225	1.329	21	12	PTPN11 PPP2R5C PPP2CA PPP2R1A PPP2R5D PPP2R1B PDPK1 PPP2R5B PPP2CB LYN FYN PPP2R5A
BIOCARTA_MTA3_PATHWAY	signed	0.226	1.345	19	10	MBD3 SNAI1 TUBA1C MTA1 HSPB1 GAPDH CDH1 TUBA3C SNAI2 ALDOA
REACTOME_SYNTHESIS_OF_BILE_ACIDS_AND_BILE_SALTS_VIA_7ALPHA_HYDROXYCHOLESTEROL	absolute	0.226	1.273	15	14	ABCB11 HSD3B7 SLC27A5 AKR1D1 ACOX2 CYP7A1 SCP2 AKR1C4 CYP8B1 ACOT8 SLC27A2 CYP27A1 HSD17B4 AMACR
REACTOME_PHOSPHORYLATION_OF_THE_APC	signed	0.23	1.357	17	7	ANAPC1 UBE2D1 ANAPC11 ANAPC7 PLK1 ANAPC4 CDC23
REACTOME_TRNA_AMINOACYLATION	signed	0.23	1.28	40	20	VARS EEF1E1 DARS WARS2 PARS2 QARS YARS FARSB TARS EPRS FARSA RARS LARS2 TARS2 GARS HARS2 IARS CARS2 NARS2 KARS
REACTOME_METABOLISM_OF_CARBOHYDRATES	signed	0.231	1.165	119	50	PFKP AGL PKM2 GYS1 PYGL NUP107 NUP35 NUP205 KHK NUPL2 PHKB NUP153 MDH1 GOT1 SLC25A12 PGAM1 PYGB TPI1 TKT PGM1 GYG1 PGM2 RAE1 PFKFB4 PFKL G6PC PGD GBE1 GPI SLC25A1 ENO1 NUP54 PFKFB2 NUP160 POM121 RPIA CALM3 GALE PCK2 CALM1 UGP2 SLC25A13 TALDO1 SLC2A4 GALT GAPDH NUP214 AAAS RPE ENO3
KEGG_RIG_I_LIKE_RECEPTOR_SIGNALING_PATHWAY	signed	0.233	1.218	71	24	TRAF6 MAPK13 TRIM25 ISG15 NFKBIA TRADD RNF125 FADD IRF3 IKBKB MAPK14 IL12A ATG5 PIN1 MAP3K7 TBK1 DDX3X TRAF2 IL8 NLRX1 NFKB1 AZI2 IFIH1 IL12B
BIOCARTA_P53_PATHWAY	signed	0.237	1.371	16	9	MDM2 CDKN1A BAX APAF1 E2F1 CDK4 ATM TP53 GADD45A
BIOCARTA_PTC1_PATHWAY	signed	0.238	1.338	11	8	MNAT1 CDC25C PTCH1 CDC25B CDK7 CCNH CDC25A XPO1
REACTOME_MYD88_CASCADE	signed	0.239	1.329	19	2	LY96 TRAF6
REACTOME_CYTOSOLIC_TRNA_AMINOACYLATION	signed	0.241	1.332	23	13	VARS EEF1E1 DARS QARS YARS FARSB TARS EPRS FARSA RARS GARS IARS KARS
KEGG_OOCYTE_MEIOSIS	signed	0.241	1.156	114	50	MAPK3 CDC25C CDC20 PPP2R5C PPP2CA ANAPC1 SGOL1 CHP ANAPC11 ANAPC7 PPP3CB PRKACA FBXO5 PLK1 PPP1CB SKP1 PPP3R1 ANAPC4 PPP2R1A CDC23 BTRC PPP2R5E ITPR1 PPP2R5D PPP2R1B PRKACB MAD2L1 PPP3CC PPP2R5B AURKA PPP2CB CCNE2 ITPR3 SMC3 PPP3CA RBX1 CALM3 MAPK1 YWHAQ CAMK2D CALM1 ANAPC5 CAMK2G BUB1 ADCY9 PTTG1 SLK PPP2R5A CCNB2 ADCY6
REACTOME_APOPTOSIS_INDUCED_DNA_FRAGMENTATION	signed	0.242	1.352	11	5	HIST1H1E DFFB KPNA1 KPNB1 DFFA
BIOCARTA_ARAP_PATHWAY	signed	0.244	1.333	18	6	KDELR2 ARFGEF2 ARFGEF1 KDELR3 CYTH2 GBF1
REACTOME_APCDC20_MEDIATED_DEGRADATION_OF_CYCLIN_B	signed	0.244	1.328	18	7	CDC20 ANAPC1 UBE2D1 ANAPC11 ANAPC7 ANAPC4 CDC23
REACTOME_AMINO_ACID_SYNTHESIS_AND_INTERCONVERSION	signed	0.246	1.324	12	6	GPT2 GLUL GOT1 ASNS GLS GLUD1
REACTOME_NEF_MEDIATES_DOWN_MODULATION_OF_CELL_SURFACE_RECEPTORS_BY_RECRUITING_THEM_TO_CLATHRIN_ADAPTERS	signed	0.25	1.297	21	11	AP1M1 AP1S3 B2M AP1S1 AP2B1 AP1B1 AP1S2 AP2M1 AP1G1 AP2A2 PACS1
REACTOME_IMMUNOREGULATORY_INTERACTIONS_BETWEEN_A_LYMPHOID_AND_A_NON_LYMPHOID_CELL	signed	0.25	-2.435	106	8	KLRD1 CD3D CD226 TYROBP CD34 ITGB2 CD160 ICAM3
BIOCARTA_CFTR_PATHWAY	signed	0.254	1.343	12	5	PRKAR2A PRKACB PRKAR1A PRKAR2B EZR
BIOCARTA_AKAPCENTROSOME_PATHWAY	signed	0.255	1.307	15	6	AKAP9 PRKAR2A PPP2CA PRKACB PRKAG1 PRKAR2B
BIOCARTA_BARR_MAPK_PATHWAY	signed	0.256	1.323	12	4	MAPK3 PLCB1 RAF1 DNM1
BIOCARTA_CDC42RAC_PATHWAY	signed	0.257	1.327	16	11	ACTR2 PAK1 ARPC1B ARPC3 PIK3CA ARPC2 ARPC5 RAC1 ARPC1A ACTR3 ARPC4
KEGG_PANTOTHENATE_AND_COA_BIOSYNTHESIS	signed	0.258	1.322	16	6	PANK1 PANK3 DPYD ENPP1 COASY BCAT2
REACTOME_DIABETES_PATHWAYS	absolute	0.259	1.011	383	165	SEC61G RPL26L1 SDHC PFKP RPS23 NDUFS6 PKM2 SDHA PLCB1 RPL34 PRKAR2A NDUFA4 RPS7 SUCLA2 RPL28 UQCRB NDUFA9 ATP5G1 ATP5L RPS4X DLD ATP5I UQCRFS1 SNAP25 SEC61A1 UBA52 PDHB NDUFA11 IGFBP4 RPLP2 DLST GNG5 UQCRQ NDUFB7 RPLP0 SRP72 RPN1 PRKCA RPL27A RPL7 RPL26 GNB2 SRP9 RPL11 EXOC1 RPL29 RPS2 NDUFC2 PGAM1 RPLP1 NDUFB1 RPS16 TPI1 ETFA RPL5 PRKACA IQGAP1 PLG COX6A1 ATP5B RPS11 NDUFS7 COX7A2L SLC30A6 RPS26…
REACTOME_E2F_MEDIATED_REGULATION_OF_DNA_REPLICATION	signed	0.261	1.277	33	16	ORC4L TK2 E2F3 FBXO5 ORC6L PRIM1 E2F2 MCM8 E2F1 POLA2 ORC1L ORC2L ORC5L CDC25A ORC3L PRIM2
REACTOME_TRIACYLGLYCERIDE_BIOSYNTHESIS	signed	0.263	1.308	14	3	AGPAT1 GPAM AGPAT3
KEGG_PYRUVATE_METABOLISM	signed	0.263	1.233	40	24	ACYP2 PKM2 ME1 DLD GLO1 PDHB MDH1 AKR1B1 LDHA ALDH3A2 GRHPR LDHB DLAT ALDH1B1 ACYP1 PCK2 ME3 ALDH7A1 ALDH2 ALDH9A1 HAGHL LDHC PDHA1 MDH2
BIOCARTA_RANKL_PATHWAY	signed	0.264	1.311	14	4	TRAF6 IFNAR1 EIF2AK2 FOSL1
KEGG_ERBB_SIGNALING_PATHWAY	signed	0.264	1.173	87	32	CRKL MAPK3 GRB2 RAF1 NRG1 PAK1 CDKN1B SOS2 CDKN1A SHC1 PRKCA PIK3R2 CRK MAP2K4 GSK3B KRAS SOS1 PLCG1 MAP2K7 TGFA PIK3CA PIK3R3 NCK1 PTK2 JUN MYC PAK4 MAPK1 CAMK2D EIF4EBP1 CBLB CAMK2G
BIOCARTA_AGPCR_PATHWAY	signed	0.268	1.319	13	5	PRKAR2A PRKCA PRKACB PRKAR1A PRKAR2B
BIOCARTA_MYOSIN_PATHWAY	signed	0.271	1.251	31	9	ARHGEF10 PLCB1 ARHGEF19 PRKCA ARHGEF17 ROCK1 PPP1R12B ARHGAP5 GNA12
BIOCARTA_CD40_PATHWAY	signed	0.272	1.312	15	6	TRAF6 NFKBIA DUSP1 IKBKB TNFAIP3 NFKB1
KEGG_ALANINE_ASPARTATE_AND_GLUTAMATE_METABOLISM	signed	0.274	1.231	32	14	GPT2 ASL GLUL GOT1 ADSSL1 ASNS ALDH4A1 GLS CAD ABAT GLUD1 ADSL GAD1 AGXT2
BIOCARTA_INSULIN_PATHWAY	signed	0.276	1.245	22	13	MAPK3 GRB2 RAF1 CSNK2A1 PTPN11 SHC1 SOS1 RASA1 PIK3CA JUN IRS1 FOS SLC2A4
REACTOME_SIGNALING_BY_BMP	signed	0.277	1.263	23	14	BMPR1A UBE2D3 SMAD7 SMAD5 UBE2D1 SMURF2 SMAD6 BMPR2 ACVR2A CHRDL1 ZFYVE16 SMAD1 NOG SMAD4
REACTOME_ACTIVATION_OF_BH3_ONLY_PROTEINS	signed	0.279	1.301	16	8	BID DYNLL1 BBC3 PPP3R1 PMAIP1 BMF E2F1 PPP3CC
BIOCARTA_CYTOKINE_PATHWAY	absolute	0.281	1.184	21	19	IL13 IL10 IL4 IL3 IL5 IL2 IL1A IFNG IL17A IL9 TNF IL18 LTA IL6 IL16 IL12B IL8 IL15 IL12A
BIOCARTA_TCRA_PATHWAY	absolute	0.282	1.404	13	9	CD3D LCK PTPRC CD247 HLA-DRA CD4 CD3E FYN CD3G
KEGG_SMALL_CELL_LUNG_CANCER	signed	0.282	1.145	84	31	LAMB3 BIRC2 TRAF6 E2F3 CDKN1B PIAS4 NFKBIA CDKN2B RXRA PIK3R2 LAMC1 ITGB1 BCL2L1 TRAF5 IKBKB PIK3CA E2F2 ITGA6 MAX PIAS1 APAF1 E2F1 CDK6 CDK4 PIK3R3 CCNE2 PTK2 TRAF4 MYC TP53 TRAF2
BIOCARTA_MET_PATHWAY	signed	0.284	1.239	37	17	CRKL MAPK3 GRB2 RAF1 PAK1 PTPN11 CRK SOS1 ITGB1 ITGA1 RASA1 PIK3CA MET PTK2 JUN MAPK1 FOS
BIOCARTA_NFAT_PATHWAY	signed	0.284	1.175	54	30	MAPK3 PRKAR2A RAF1 GSK3B MEF2C FKBP1A PPP3CB EDN1 MYH2 CALR MAPK14 PIK3CA PRKACB PPP3CC PRKAR1A PPP3CA CSNK1A1 CALM3 MAPK1 CALM1 PRKAR2B ELSPBP1 HRAS CAMK1 CAMK4 HBEGF MAP2K1 NFATC3 NFATC4 FGF2
REACTOME_ACTIVATION_OF_RAC	signed	0.284	1.294	14	6	PAK1 SOS2 SOS1 NCK1 RAC1 PAK4
BIOCARTA_TPO_PATHWAY	signed	0.284	1.242	24	11	MAPK3 GRB2 STAT1 RAF1 CSNK2A1 SHC1 PRKCA SOS1 PLCG1 RASA1 PIK3CA
REACTOME_REGULATION_OF_AMPK_ACTIVITY_VIA_LKB1	signed	0.285	1.292	14	7	PRKAB2 PRKAA1 PRKAA2 PRKAG1 PRKAG2 PRKAB1 STRADA
KEGG_GRAFT_VERSUS_HOST_DISEASE	absolute	0.286	1.586	42	9	KLRD1 HLA-DOB FASLG GZMB KIR2DL1 CD86 CD28 IL2 CD80
REACTOME_NUCLEOTIDE_LIKE_PURINERGIC_RECEPTORS	absolute	0.286	1.314	17	11	P2RY6 P2RY14 P2RY4 P2RY10 ADORA1 ADORA3 LPAR4 ADORA2B P2RY2 GPR17 P2RY1
REACTOME_ENERGY_DEPENDENT_REGULATION_OF_MTOR_BY_LKB1_AMPK	signed	0.286	1.285	17	8	PRKAB2 RHEB PRKAA1 PRKAA2 PRKAG1 PRKAG2 PRKAB1 STRADA
BIOCARTA_CCR5_PATHWAY	signed	0.289	1.259	18	9	PRKCA PLCG1 CCL2 MAPK14 JUN CALM3 FOS CALM1 GNAQ
REACTOME_SIGNALING_BY_EGFR	signed	0.289	1.175	48	30	MAPK3 GRB2 RAF1 PTPN11 EPS15 SHC1 ADAM17 SPRY2 AP2B1 KRAS SOS1 PLCG1 STAM2 PIK3CA LRIG1 STAM CLTA CLTC MAPK1 AP2M1 HGS AP2A2 ADAM10 HRAS UBB SPRY1 EGFR PXN MAP2K1 SH3KBP1
REACTOME_MITOCHONDRIAL_FATTY_ACID_BETA_OXIDATION	signed	0.291	1.272	10	5	HADH DCI HADHA ECHS1 DECR1
REACTOME_DEATH_RECEPTOR_SIGNALLING	signed	0.292	1.274	13	7	TNFSF10 TRADD FADD TNFRSF10B TRAF2 TNFRSF1A FAS
REACTOME_P75NTR_RECRUITS_SIGNALLING_COMPLEXES	signed	0.292	1.283	10	6	TRAF6 SQSTM1 IKBKB RIPK2 PRKCI UBB
REACTOME_TOLL_LIKE_RECEPTOR_9_CASCADE	signed	0.292	1.227	23	4	LY96 TRAF6 PIK3R4 ZFYVE20
BIOCARTA_PITX2_PATHWAY	signed	0.292	1.264	15	8	EP300 DVL1 GSK3B LDB1 CTNNB1 TRRAP AXIN1 MED1
REACTOME_TRKA_SIGNALLING_FROM_THE_PLASMA_MEMBRANE	signed	0.293	1.134	103	45	MAPKAP1 MAPK3 GRB2 PRKAR2A RAF1 MAPK13 MAPKAPK3 MDM2 CDKN1B CDKN1A SHC1 PIK3R2 THEM4 CRK GSK3B KRAS SOS1 PLCG1 PRKACA MAPK14 PIK3CA ITPR1 PRKACB PRKCD PDPK1 FOXO3 MAPK7 RALB ITPR3 PRKAR1A IRS1 CALM3 MAPK1 CALM1 PRKAR2B GSK3A MAP2K5 IRS2 ADCY9 CASP9 RALGDS TRIB3 HRAS RAP1A ADCY6
BIOCARTA_SARS_PATHWAY	signed	0.293	1.294	10	5	EIF4E LDHA MAPK14 LDHB FBL
REACTOME_RNA_POLYMERASE_I_PROMOTER_OPENING	signed	0.297	1.181	59	15	H2AFZ MAPK3 HIST2H2BE HIST1H3B HIST1H4J H3F3A MBD2 HIST1H4B HIST1H4C HIST1H2BC HIST1H2BD UBTF HIST1H2BJ H3F3B HIST1H3H
BIOCARTA_CELLCYCLE_PATHWAY	signed	0.298	1.271	23	12	CDKN1B CDKN1A CDKN2B CDKN2C RBL1 CDKN2D E2F1 CDK6 CDK4 CDK7 CCNH CDC25A
KEGG_AUTOIMMUNE_THYROID_DISEASE	absolute	0.3	1.078	53	13	HLA-DOB IL10 IL4 IFNA4 FASLG GZMB CD86 CD28 IL5 IL2 CD80 TSHR HLA-DQB1
REACTOME_RETROGRADE_NEUROTROPHIN_SIGNALLING	signed	0.301	1.276	12	7	DNM1 AP2B1 DNAL4 CLTA CLTC AP2M1 AP2A2
KEGG_PROPANOATE_METABOLISM	signed	0.303	1.209	33	18	PCCB SUCLA2 HADHA LDHA ALDH3A2 SUCLG1 LDHB ALDH1B1 ECHS1 PCCA ABAT ALDH7A1 ALDH2 ALDH9A1 MCEE LDHC ACADM EHHADH
BIOCARTA_ALK_PATHWAY	signed	0.305	1.192	37	20	TGFB1 DVL1 BMPR1A SMAD5 GSK3B MEF2C RFC1 TGFBR2 ATF2 MAP3K7 SMAD6 CTNNB1 BMPR2 SMAD1 NOG AXIN1 SMAD4 TGFBR3 BMP2 NKX2-5
REACTOME_BASE_EXCISION_REPAIR	signed	0.305	1.275	18	11	POLD3 POLD2 NTHL1 XRCC1 POLB LIG3 APEX1 FEN1 LIG1 POLD1 MPG
REACTOME_STEROID_HORMONE_BIOSYNTHESIS	absolute	0.306	1.078	14	2	HSD17B3 CYP17A1
KEGG_GLYCOLYSIS_GLUCONEOGENESIS	signed	0.307	1.157	62	25	PFKP PKM2 DLD PDHB PGAM1 TPI1 PGM1 BPGM LDHA ALDH3A2 PGM2 PFKL LDHB G6PC DLAT ALDH1B1 GPI ENO1 PCK2 ALDH3A1 AKR1A1 GAPDH ENO3 ALDH7A1 ALDH2
KEGG_GLYCOSPHINGOLIPID_BIOSYNTHESIS_LACTO_AND_NEOLACTO_SERIES	absolute	0.314	1.185	26	21	B3GNT1 FUT6 B3GALT1 GCNT2 B3GNT4 FUT3 B3GALT5 B4GALT1 ST3GAL4 FUT2 B3GALT2 FUT9 ABO B4GALT3 ST3GAL6 ST8SIA1 B3GNT3 B4GALT2 FUT4 ST3GAL3 B4GALT4
KEGG_PRIMARY_IMMUNODEFICIENCY	absolute	0.316	1.155	35	8	CD3D BTK TAP2 LCK IGLL1 TNFRSF13B ICOS IL2RG
REACTOME_LYSOSOME_VESICLE_BIOGENESIS	signed	0.317	1.226	24	10	AP1M1 AP1S3 AP1S1 AP1B1 M6PR AP1S2 HSPA8 DNASE2 CLTA CLTC
BIOCARTA_EPO_PATHWAY	signed	0.318	1.251	19	8	MAPK3 GRB2 RAF1 CSNK2A1 SHC1 SOS1 PLCG1 PTPN6
REACTOME_SYNTHESIS_OF_BILE_ACIDS_AND_BILE_SALTS	absolute	0.32	1.385	19	18	ABCB11 HSD3B7 SLC27A5 AKR1D1 ACOX2 CH25H CYP7A1 CYP7B1 SCP2 AKR1C4 CYP46A1 CYP8B1 ACOT8 SLC27A2 CYP27A1 CYP39A1 HSD17B4 AMACR
BIOCARTA_PS1_PATHWAY	signed	0.321	1.236	14	8	DVL1 ADAM17 GSK3B RBPJ BTRC CTNNB1 PSEN1 AXIN1
BIOCARTA_BIOPEPTIDES_PATHWAY	signed	0.322	1.155	43	19	MAPK3 GRB2 STAT1 RAF1 SHC1 PRKCA STAT2 SOS1 PLCG1 GNAI1 MAPK14 CALM3 MAPK1 CAMK2D CDK5 CALM1 CAMK2G HRAS FYN
KEGG_HEDGEHOG_SIGNALING_PATHWAY	signed	0.328	1.147	56	15	WNT2B GAS1 WNT5A SUFU CSNK1G3 PTCH1 RAB23 GSK3B LRP2 PRKACA BTRC PRKACB CSNK1E CSNK1D CSNK1A1
BIOCARTA_BCELLSURVIVAL_PATHWAY	signed	0.329	1.211	16	8	CCT4 ZBTB7A CASP7 JUND ITGB1 ITGA1 PIK3CA BIRC5
REACTOME_PI3K_AKT_SIGNALLING	signed	0.33	1.183	37	15	MAPKAP1 MDM2 CDKN1B CDKN1A PIK3R2 THEM4 GSK3B PIK3CA PDPK1 FOXO3 IRS1 GSK3A IRS2 CASP9 TRIB3
KEGG_STARCH_AND_SUCROSE_METABOLISM	signed	0.332	1.163	52	13	AGL GAA GYS1 PYGL PYGB PGM1 PGM2 G6PC PGM2L1 GBE1 GPI ENPP1 UGP2
KEGG_COLORECTAL_CANCER	absolute	0.333	1.125	62	33	MAPK3 TGFB1 RAF1 MSH2 PIK3R2 GSK3B KRAS MSH3 TGFBR2 PIK3CA AXIN2 BAX BIRC5 SMAD3 PIK3R3 JUN RAC1 MYC TP53 MAPK1 FOS CTNNB1 SMAD2 RAC2 CASP9 RALGDS TCF7L2 APC2 CYCS MAP2K1 AXIN1 SMAD4 APPL1
BIOCARTA_GCR_PATHWAY	absolute	0.333	1.098	20	2	PIK3R1 NR3C1
REACTOME_REGULATION_OF_PYRUVATE_DEHYDROGENASE_COMPLEX	signed	0.334	1.213	12	7	DLD PDHB PDP2 DLAT PDK2 PDK1 PDHA1
BIOCARTA_BCR_PATHWAY	signed	0.336	1.155	35	22	MAPK3 GRB2 RAF1 SHC1 PRKCA SOS1 PLCG1 PPP3CB MAPK14 PPP3CC PPP3CA JUN RAC1 CALM3 FOS CALM1 LYN HRAS VAV1 MAP2K1 NFATC3 NFATC4
BIOCARTA_CXCR4_PATHWAY	signed	0.338	1.189	24	14	MAPK3 RAF1 PRKCA CRK PLCG1 GNAI1 PIK3CA PTK2 MAPK1 GNAQ NFKB1 HRAS PXN MAP2K1
BIOCARTA_SRCRPTP_PATHWAY	signed	0.338	1.228	11	5	GRB2 CDC25C PRKCA CDC25B CDC25A
REACTOME_TIE2_SIGNALING	signed	0.342	1.189	18	7	GRB2 PTPN11 SHC1 PIK3R2 KRAS SOS1 PIK3CA
REACTOME_REGULATION_OF_INSULIN_SECRETION_BY_ACETYLCHOLINE	signed	0.343	1.189	22	9	PLCB1 SNAP25 PRKCA GNAI1 ITPR1 ITPR3 STXBP1 MARCKS GNAQ
REACTOME_EFFECTS_OF_PIP2_HYDROLYSIS	signed	0.344	1.211	16	6	DGKQ ITPR1 ITPR3 DGKE DGKH DGKD
BIOCARTA_GSK3_PATHWAY	signed	0.345	1.17	27	9	LY96 DVL1 EIF2AK2 PPP2CA GSK3B GNAI1 TOLLIP PIK3CA PDPK1
REACTOME_ACETYLCHOLINE_NEUROTRANSMITTER_RELEASE_CYCLE	signed	0.346	1.205	11	2	RAB3A SNAP25
BIOCARTA_PGC1A_PATHWAY	signed	0.347	1.182	24	13	MEF2D MEF2C PPP3CB PPP3CC PPP3CA CALM3 HDAC5 CAMK2D CALM1 CAMK2G SLC2A4 CAMK1 CAMK4
KEGG_GLYCEROLIPID_METABOLISM	signed	0.348	1.144	49	19	DGKQ AGPAT1 GPAM AGPAT3 AGPAT9 AKR1B1 LCLAT1 ALDH3A2 ALDH1B1 DGKE AKR1A1 DGKH ALDH7A1 ALDH2 DGKD PNLIP GLYCTK ALDH9A1 AGK
BIOCARTA_STRESS_PATHWAY	signed	0.349	1.167	25	12	ATF1 CRADD NFKBIA MAP2K4 TRADD IKBKB MAPK14 JUN TRAF2 TNFRSF1A NFKB1 MAP2K3
BIOCARTA_RNA_PATHWAY	signed	0.351	1.212	10	7	NFKBIA EIF2AK2 DNAJC3 TP53 EIF2S1 NFKB1 EIF2S2
KEGG_GLYCOSAMINOGLYCAN_DEGRADATION	signed	0.352	1.18	21	6	HPSE HEXB NAGLU GLB1 HEXA HYAL3
BIOCARTA_NGF_PATHWAY	signed	0.353	1.195	18	10	MAPK3 GRB2 RAF1 CSNK2A1 SHC1 SOS1 PLCG1 PIK3CA JUN FOS
KEGG_DORSO_VENTRAL_AXIS_FORMATION	signed	0.354	1.176	25	12	MAPK3 GRB2 SOS2 ETS1 KRAS SOS1 MAPK1 ETV6 NOTCH2 NOTCH3 EGFR MAP2K1
REACTOME_SIGNALING_BY_PDGF	absolute	0.354	1.121	64	19	CRKL MAPK3 GRB2 STAT1 PDGFC THBS1 RAF1 PTPN11 COL4A3 PIK3R2 THBS3 CRK KRAS PDGFA SOS1 PLCG1 PLG RASA1 PIK3CA
REACTOME_REGULATED_PROTEOLYSIS_OF_P75NTR	signed	0.354	1.207	11	5	TRAF6 ADAM17 PSEN1 NFKB1 PSEN2
BIOCARTA_NKT_PATHWAY	absolute	0.355	0.981	28	11	CCR4 IL4 IFNGR1 TGFB2 TGFB3 CSF2 CD28 IL5 IL2 CCR1 CCR7
REACTOME_INTEGRATION_OF_ENERGY_METABOLISM	absolute	0.355	1.007	229	102	SDHC PFKP NDUFS6 PKM2 SDHA PRKAR2A ACSL1 NDUFA4 SUCLA2 UQCRB NDUFA9 ATP5G1 ATP5L PRKAB2 DLD ATP5I UQCRFS1 PRKAA1 AGPAT1 SNAP25 PDHB NDUFA11 DLST GNG5 UQCRQ NDUFB7 PPP2CA GNB2 NDUFC2 PGAM1 NDUFB1 TPI1 TKT ETFA PRKACA COX6A1 ATP5B PDP2 NDUFS7 COX7A2L NDUFA5 ATP5H NDUFAB1 GNAI1 NDUFA10 PPP2R1A NDUFA12 SUCLG1 SLC25A20 ATP5O SLC25A4 PFKFB4 PFKL FH COX5A PRKAA2 PPP2R5D NNT PPP2R1B PRKACB DLAT COX4I1 CO…
REACTOME_CYCLIN_A1_ASSOCIATED_EVENTS_DURING_G2_M_TRANSITION	signed	0.36	1.202	15	9	MNAT1 CDC25C WEE1 PLK1 CDC25B CDK7 CCNH CDC25A XPO1
BIOCARTA_BARRESTIN_SRC_PATHWAY	signed	0.361	1.201	15	4	MAPK3 PLCB1 RAF1 DNM1
REACTOME_AKT_PHOSPHORYLATES_TARGETS_IN_THE_CYTOSOL	signed	0.362	1.185	14	7	MDM2 CDKN1B CDKN1A GSK3B PDPK1 GSK3A CASP9
BIOCARTA_STEM_PATHWAY	absolute	0.362	1.055	15	15	EPO IL4 IL3 CSF2 IL5 IL2 CSF3 CD8A IL9 CD4 IL6 IL11 IL7 IL8 CSF1
KEGG_NON_SMALL_CELL_LUNG_CANCER	absolute	0.364	1.114	54	21	MAPK3 GRB2 RAF1 E2F3 SOS2 RXRA PRKCA PIK3R2 KRAS SOS1 PLCG1 TGFA PIK3CA E2F2 E2F1 STK4 PDPK1 CDK6 CDK4 FOXO3 PIK3R3
KEGG_VALINE_LEUCINE_AND_ISOLEUCINE_BIOSYNTHESIS	signed	0.366	1.185	11	5	VARS PDHB LARS2 BCAT2 IARS
REACTOME_ACTIVATION_OF_CHAPERONES_BY_IRE1_ALPHA	signed	0.367	1.219	10	5	SERP1 HSPA5 NFYA DNAJC3 EDEM1
REACTOME_THROMBIN_SIGNALLING_THROUGH_PROTEINASE_ACTIVATED_RECEPTORS	absolute	0.367	0.771	27	3	GNB4 GNB5 GNA13
REACTOME_TRANSPORT_OF_RIBONUCLEOPROTEINS_INTO_THE_HOST_NUCLEUS	signed	0.367	1.154	29	15	NUP107 NUP35 NUP205 NUPL2 NUP153 KPNA1 RAE1 KPNB1 NUP54 NUP160 POM121 NUP214 AAAS NUP133 NUP43
BIOCARTA_TCR_PATHWAY	signed	0.368	1.132	47	28	MAPK3 GRB2 RAF1 NFKBIA SHC1 PRKCA MAP2K4 SOS1 PLCG1 PPP3CB RASA1 PIK3CA PPP3CC PPP3CA JUN RAC1 CALM3 FOS CALM1 CD3G NFKB1 HRAS FYN VAV1 CD3E MAP2K1 NFATC3 NFATC4
BIOCARTA_EGF_PATHWAY	signed	0.37	1.147	31	13	MAPK3 GRB2 STAT1 RAF1 CSNK2A1 SHC1 PRKCA MAP2K4 STAT2 SOS1 PLCG1 RASA1 PIK3CA
BIOCARTA_NFKB_PATHWAY	signed	0.373	1.158	23	15	TRAF6 NFKBIA TRADD FADD IKBKB MAP3K7 TNFAIP3 TNFRSF1A NFKB1 MAP3K7IP1 CHUK TNF IKBKG MYD88 TNFRSF1B
REACTOME_EICOSANOID_LIGAND_BINDING_RECEPTORS	absolute	0.373	1.009	15	14	PTGIR OXER1 PTGER1 LTB4R2 PTGDR LTB4R CYSLTR1 PTGER2 PTGER3 PTGFR CYSLTR2 GPR44 GPR17 PTGER4
BIOCARTA_FCER1_PATHWAY	signed	0.374	1.138	39	23	MAPK3 GRB2 RAF1 SHC1 MAP2K4 SOS1 PLCG1 PPP3CB MAP2K7 PIK3CA PPP3CC PPP3CA JUN CALM3 MAPK1 FOS CALM1 LYN HRAS VAV1 MAP2K1 NFATC3 NFATC4
KEGG_GLYCOSPHINGOLIPID_BIOSYNTHESIS_GLOBO_SERIES	signed	0.374	1.174	14	4	HEXB ST3GAL2 HEXA B3GALNT1
KEGG_PRIMARY_BILE_ACID_BIOSYNTHESIS	absolute	0.377	0.868	16	15	HSD3B7 SLC27A5 AKR1D1 ACOX2 CH25H CYP7A1 CYP7B1 SCP2 AKR1C4 CYP46A1 CYP8B1 CYP27A1 CYP39A1 HSD17B4 AMACR
REACTOME_THE_ROLE_OF_NEF_IN_HIV1_REPLICATION_AND_DISEASE_PATHOGENESIS	signed	0.379	1.148	28	13	AP1M1 AP1S3 B2M AP1S1 AP2B1 AP1B1 AP1S2 RAC1 AP2M1 AP1G1 AP2A2 PACS1 FYN
KEGG_AMYOTROPHIC_LATERAL_SCLEROSIS_ALS	signed	0.382	1.111	53	22	DERL1 DAXX MAPK13 BID CHP PPP3CB BCL2L1 PPP3R1 TOMM40 MAPK14 BAX APAF1 SOD1 PPP3CC PPP3CA RAC1 TP53 GPX1 TNFRSF1A GRIN2D MAP2K3 CASP9
REACTOME_REV_MEDIATED_NUCLEAR_EXPORT_OF_HIV1_RNA	signed	0.383	1.143	31	16	NUP107 NUP35 NUP205 NUPL2 NUP153 RAE1 NUP54 NUP160 POM121 RANBP1 XPO1 RANGAP1 NUP214 AAAS NUP133 NUP43
REACTOME_BRANCHED_CHAIN_AMINO_ACID_CATABOLISM	signed	0.387	1.174	17	8	DLD DBT MCCC2 AUH HIBADH BCAT2 MCCC1 BCKDHA
BIOCARTA_RAB_PATHWAY	signed	0.387	1.178	12	8	RAB3A RAB1A RAB7A RAB11A RAB27A RAB4A RAB2A RAB6A
REACTOME_SIGNALING_BY_VEGF	signed	0.389	1.153	11	1	PDGFC
REACTOME_REMOVAL_OF_DNA_PATCH_CONTAINING_ABASIC_RESIDUE	signed	0.393	1.146	15	9	POLD3 POLD2 NTHL1 POLB APEX1 FEN1 POLD1 MPG SMUG1
REACTOME_VPR_MEDIATED_NUCLEAR_IMPORT_OF_PICS	absolute	0.395	1.131	31	15	NUP107 NUP35 NUP205 NUPL2 NUP153 KPNA1 RAE1 NUP54 NUP160 POM121 PSIP1 NUP214 AAAS NUP133 NUP43
KEGG_TAURINE_AND_HYPOTAURINE_METABOLISM	absolute	0.395	0.982	10	2	GGT6 GGT5
REACTOME_PECAM1_INTERACTIONS	signed	0.396	1.132	12	7	PTPN11 PLCG1 PTPN6 LYN FYN ITGAV YES1
BIOCARTA_GLEEVEC_PATHWAY	signed	0.397	1.137	23	11	CRKL MAPK3 GRB2 STAT1 RAF1 MAP2K4 SOS1 PIK3CA JUN MYC FOS
REACTOME_INTEGRIN_ALPHAIIBBETA3_SIGNALING	signed	0.398	1.151	23	7	GRB2 RASGRP3 CRK SOS1 PTK2 TLN1 RAPGEF3
KEGG_INOSITOL_PHOSPHATE_METABOLISM	signed	0.399	1.106	54	15	SYNJ2 PLCB1 INPPL1 IPPK IMPA1 TPI1 PLCG1 MINPP1 ITPK1 IMPA2 PIK3CA PIP4K2C PIP5K1A PIP4K2B PI4KB
BIOCARTA_GH_PATHWAY	absolute	0.4	1.123	28	11	MAPK3 GRB2 RAF1 SHC1 PRKCA SOS1 PLCG1 PTPN6 PIK3CA IRS1 MAPK1
REACTOME_AMINO_ACID_TRANSPORT_ACROSS_THE_PLASMA_MEMBRANE	signed	0.401	1.136	31	12	SLC38A2 SLC1A5 SLC36A1 SLC7A6 SLC6A19 SLC43A2 SLC38A1 SLC1A4 SLC7A11 SLC3A2 SLC7A1 SLC36A2
KEGG_MTOR_SIGNALING_PATHWAY	signed	0.402	1.107	52	15	MAPK3 EIF4E EIF4B RHEB PRKAA1 PIK3R2 HIF1A PIK3CA RPS6 PRKAA2 PDPK1 PIK3R3 MAPK1 EIF4EBP1 STRADA
KEGG_GLIOMA	absolute	0.404	1.078	65	26	MAPK3 GRB2 RAF1 E2F3 MDM2 SOS2 CDKN1A SHC1 PRKCA PIK3R2 KRAS PDGFA SOS1 PLCG1 TGFA PIK3CA E2F2 E2F1 CDK6 CDK4 PIK3R3 TP53 CALM3 MAPK1 CAMK2D CALM1
BIOCARTA_TOLL_PATHWAY	signed	0.404	1.111	37	15	LY96 TRAF6 NFKBIA EIF2AK2 MAP2K4 TOLLIP IKBKB MAPK14 ECSIT MAP3K7 JUN FOS NFKB1 MAP2K3 TLR10
BIOCARTA_PAR1_PATHWAY	signed	0.405	1.113	37	11	ARHGEF10 PLCB1 ARHGEF19 PRKCA ARHGEF17 ROCK1 PPP1R12B GNAI1 PIK3CA GNA12 MAP3K7
KEGG_PORPHYRIN_AND_CHLOROPHYLL_METABOLISM	absolute	0.406	1.121	41	16	MMAB UROD FECH BLVRA PPOX UROS ALAD EPRS COX10 FTH1 HMBS ALAS1 UGT1A9 HMOX2 GUSB UGT1A10
REACTOME_GLUTAMATE_NEUROTRANSMITTER_RELEASE_CYCLE	signed	0.407	1.145	15	7	UNC13B RAB3A SNAP25 SLC1A6 STXBP1 GLS SLC17A7
REACTOME_DOWN_STREAM_SIGNAL_TRANSDUCTION	signed	0.409	1.11	35	14	CRKL MAPK3 GRB2 STAT1 RAF1 PTPN11 PIK3R2 CRK KRAS PDGFA SOS1 PLCG1 RASA1 PIK3CA
REACTOME_ZINC_INFLUX_INTO_CELLS_BY_THE_SLC39_GENES_FAMILY	absolute	0.411	1.077	10	8	SLC39A14 SLC39A5 SLC39A2 SLC39A3 SLC39A4 SLC39A6 SLC39A8 SLC39A7
BIOCARTA_P27_PATHWAY	signed	0.412	1.131	13	7	CDKN1B SKP1 NEDD8 E2F1 RBX1 UBE2M SKP2
BIOCARTA_TCAPOPTOSIS_PATHWAY	absolute	0.412	0.991	11	8	CD3D FASLG CD28 CD247 CD4 CD3E FAS CD3G
REACTOME_COSTIMULATION_BY_THE_CD28_FAMILY	signed	0.417	1.095	70	21	MAPKAP1 GRB2 HLA-DPB1 PDCD1 PAK1 PTPN11 PPP2R5C PPP2CA MAP3K8 THEM4 CD274 PTPN6 PPP2R1A PIK3CA PPP2R5D PPP2R1B PDPK1 PPP2R5B PPP2CB HLA-DQA2 RAC1
REACTOME_NRIF_SIGNALS_CELL_DEATH_FROM_THE_NUCLEUS	signed	0.419	1.097	13	3	TRAF6 ITGB3BP SQSTM1
KEGG_TRYPTOPHAN_METABOLISM	signed	0.422	1.096	40	10	HADH AFMID AADAT GCDH CYP1B1 HADHA ALDH3A2 WARS2 ALDH1B1 ECHS1
BIOCARTA_BARRESTIN_PATHWAY	absolute	0.423	1.125	10	2	PLCB1 DNM1
REACTOME_SEMA3A_PAK_DEPENDENT_AXON_REPULSION	signed	0.425	1.092	15	7	PAK1 CFL1 RAC1 NRP1 FYN HSP90AB1 PLXNA4
REACTOME_NEP_NS2_INTERACTS_WITH_THE_CELLULAR_EXPORT_MACHINERY	signed	0.426	1.092	29	14	NUP107 NUP35 NUP205 NUPL2 NUP153 RAE1 NUP54 NUP160 POM121 XPO1 NUP214 AAAS NUP133 NUP43
REACTOME_SHC_MEDIATED_SIGNALLING	signed	0.426	1.108	12	6	MAPK3 GRB2 RAF1 SHC1 KRAS SOS1
BIOCARTA_AKAP13_PATHWAY	absolute	0.427	1.118	12	6	PRKAR2A PRKACB GNA12 PRKAG1 PRKAR2B AKAP13
KEGG_REGULATION_OF_AUTOPHAGY	signed	0.427	1.091	35	8	GABARAPL1 PRKAA1 PIK3R4 PRKAA2 GABARAPL2 ATG5 ATG4D GABARAP
KEGG_ALLOGRAFT_REJECTION	absolute	0.429	1.157	49	6	CYP2W1 CYP26C1 CYP17A1 CYP2A6 PTGIS CYP4F2
KEGG_RETINOL_METABOLISM	absolute	0.429	0.925	64	29	UGT2A1 CYP26C1 CYP2A6 CYP3A7 ALDH1A2 CYP2A13 CYP26B1 CYP2C19 ADH6 DHRS4L2 RDH12 DHRS4 CYP1A2 RDH5 CYP3A4 LRAT DGAT1 CYP1A1 UGT2B4 RDH8 RDH11 CYP2B6 PNPLA4 CYP26A1 RPE65 UGT1A10 ADH5 CYP3A5 UGT1A9
REACTOME_CYTOCHROME_P450_ARRANGED_BY_SUBSTRATE_TYPE	absolute	0.429	0.72	38	10	HLA-DOB IL10 IL4 FASLG GZMB CD86 CD28 IL5 IL2 CD80
BIOCARTA_TEL_PATHWAY	signed	0.43	1.11	18	8	TERF1 PPP2CA PRKCA KRAS TEP1 MYC XRCC5 TP53
BIOCARTA_RACCYCD_PATHWAY	signed	0.434	1.1	26	13	MAPK3 RAF1 PAK1 CDKN1B CDKN1A NFKBIA IKBKB PIK3CA E2F1 CDK6 CDK4 RAC1 MAPK1
KEGG_ARRHYTHMOGENIC_RIGHT_VENTRICULAR_CARDIOMYOPATHY_ARVC	absolute	0.434	1.064	76	17	DSC2 ACTB DAG1 DSG2 SGCA JUP ITGB5 ACTN1 ACTN4 ITGA5 CACNA2D1 ITGB1 PKP2 CTNNA1 ITGA1 CACNB1 ITGA6
KEGG_GLYCEROPHOSPHOLIPID_METABOLISM	absolute	0.439	1.065	77	20	PCYT2 DGKQ AGPAT1 LYPLA2 GPAM AGPAT3 GPD1L AGPAT9 PLA2G12A LPCAT3 LCLAT1 PLD2 PCYT1A PLA2G15 LYPLA1 CDS1 PEMT CRLS1 DGKE PLA2G6
REACTOME_NUCLEAR_IMPORT_OF_REV_PROTEIN	signed	0.443	1.08	30	16	NUP107 NUP35 NUP205 NUPL2 NUP153 RAE1 KPNB1 NUP54 NUP160 POM121 NUP214 AAAS NUP133 NUP43 NPM1 RANBP2
REACTOME_GLYCOLYSIS	signed	0.443	1.079	22	9	PFKP PKM2 PGAM1 TPI1 PFKFB4 PFKL GPI ENO1 PFKFB2
BIOCARTA_NTHI_PATHWAY	absolute	0.448	1.073	24	17	EP300 NFKBIA DUSP1 IKBKB MAPK14 TGFBR2 SMAD3 MAP3K7 IL8 NFKB1 MAP2K3 MAP2K6 SMAD4 CHUK MAPK11 TNF MYD88
KEGG_NOTCH_SIGNALING_PATHWAY	absolute	0.448	1.071	47	10	EP300 HES1 DVL1 CTBP2 DVL3 ADAM17 MAML1 JAG1 RBPJ MAML2
REACTOME_FORMATION_OF_TUBULIN_FOLDING_INTERMEDIATES_BY_CCT_TRIC	signed	0.45	1.102	22	6	CCT2 TUBB2A CCT4 TUBB3 TUBA1C CCT5
REACTOME_ACTIVATED_TAK1_MEDIATES_P38_MAPK_ACTIVATION	absolute	0.451	1.072	13	8	TRAF6 MAPKAPK3 MAPK14 MAP3K7 MAP2K3 MAP2K6 MAP3K7IP1 MAPK11
KEGG_STEROID_BIOSYNTHESIS	signed	0.452	1.095	17	13	SQLE FDFT1 DHCR24 LSS SC4MOL SC5DL CYP51A1 DHCR7 HSD17B7 SOAT1 LIPA TM7SF2 CYP27B1
BIOCARTA_MONOCYTE_PATHWAY	absolute	0.453	0.876	11	2	ITGAM ITGB2
KEGG_T_CELL_RECEPTOR_SIGNALING_PATHWAY	signed	0.455	1.042	108	59	MAPK3 GRB2 VAV2 RAF1 MAPK13 PDCD1 PAK1 SOS2 NFKBIA RASGRP1 PIK3R2 MAP3K8 GSK3B CHP KRAS SOS1 PLCG1 PPP3CB MAP2K7 PPP3R1 PTPN6 IKBKB MAPK14 PIK3CA PPP3CC MALT1 CDK4 PIK3R3 NCK1 MAP3K7 PPP3CA JUN PAK4 MAPK1 DLG1 NFKBIE FOS CBLB PRKCQ CD3G ITK NFKB1 PAK3 HRAS FYN VAV1 CBLC CD3E MAP2K1 NFATC3 NFATC4 PDK1 CD4 CHP2 NRAS CHUK PIK3R5 MAPK12 MAPK11
BIOCARTA_RARRXR_PATHWAY	signed	0.458	1.105	15	6	RXRA GTF2B GTF2E1 NCOA3 GTF2A1 GTF2F1
REACTOME_TIGHT_JUNCTION_INTERACTIONS	absolute	0.458	0.821	30	5	CLDN19 PARD6A CLDN2 CLDN10 CLDN15
REACTOME_SIGNALLING_TO_ERKS	absolute	0.465	1.078	34	22	MAPK3 GRB2 RAF1 MAPK13 MAPKAPK3 SHC1 CRK KRAS SOS1 MAPK14 RALB MAPK1 RALGDS HRAS RAP1A MAP2K1 RIT2 RALA BRAF NRAS MAPK12 MAPK11
BIOCARTA_FAS_PATHWAY	absolute	0.467	1.059	30	15	DAXX DFFB PAK1 PTPN13 CASP7 MAP2K4 SPTAN1 CASP6 FADD RIPK2 PARP1 DFFA MAP3K7 JUN LMNB1
BIOCARTA_IL5_PATHWAY	absolute	0.467	0.835	10	9	IL4 IL5 IL1B IL5RA HLA-DRA CD4 IL6 CCR3 CCL11
REACTOME_PYRUVATE_METABOLISM	absolute	0.468	1.06	18	7	DLD PDHB PDP2 LDHA LDHB DLAT SLC16A1
BIOCARTA_NO1_PATHWAY	absolute	0.471	1.063	31	11	PRKAR2A CHRM1 PRKG1 BDKRB2 PRKACB PRKAR1A CALM3 CALM1 PRKAR2B SLC7A1 PDE2A
REACTOME_NOREPINEPHRINE_NEUROTRANSMITTER_RELEASE_CYCLE	absolute	0.472	1.049	12	2	RAB3A SNAP25
BIOCARTA_EPONFKB_PATHWAY	signed	0.472	1.04	11	4	CDKN1A NFKBIA HIF1A SOD2
BIOCARTA_VEGF_PATHWAY	signed	0.479	1.041	29	15	ELAVL1 EIF2B5 SHC1 PRKCA EIF2B2 HIF1A EIF1 PLCG1 PIK3CA PTK2 EIF2S1 EIF1AX HRAS PXN EIF2S2
KEGG_MAPK_SIGNALING_PATHWAY	signed	0.479	1.017	267	93	DAXX CRKL MAPK3 TRAF6 GRB2 TGFB1 NLK MKNK1 RAF1 MAPK13 FGFR4 FLNB PAK1 RPS6KA5 MAPKAPK3 SOS2 GADD45B DUSP14 RASGRP3 RASA2 TAOK3 PRKCA PLA2G12A RASGRP1 MAP3K8 DUSP3 CRK MAP2K4 CACNA2D1 CHP PPM1B KRAS JUND MEF2C PDGFA SOS1 PPP3CB PRKACA DUSP6 MAP4K3 GADD45G MAP2K7 PPP3R1 RASA1 DUSP1 RRAS IKBKB MAP3K6 MAPK14 TGFBR2 ATF2 CACNB1 CDC25B ECSIT MAX PRKACB PPP3CC STK4 MAPKSP1 HSPA8 GNA12 MAP3K3 HSPA1B MAP…
REACTOME_INSULIN_SYNTHESIS_AND_SECRETION	absolute	0.481	1.002	129	67	SEC61G RPL26L1 RPS23 RPL34 RPS7 RPL28 RPS4X SNAP25 SEC61A1 UBA52 RPLP2 RPLP0 SRP72 RPN1 RPL27A RPL7 RPL26 SRP9 RPL11 RPL29 RPS2 RPLP1 RPS16 RPL5 RPS11 SLC30A6 RPS26 SRPRB RPL38 RPS27 SRP68 RPL8 SLC30A5 GNAI1 RPL6 RPL9 RPS6 RPS27A RPS21 SSR2 SEC11C RPS29 PCSK2 SSR3 RPS5 STXBP1 RPS10 RPL37 RPS13 RPL22 SLC30A7 RPS19 RPS15A RPN2 RPS24 RPL10A SEC11A MYO5A SSR1 RPL35A RPL32 RPL21 RPL17 RPL12 SRP54 RPL1…
REACTOME_SEROTONIN_NEUROTRANSMITTER_RELEASE_CYCLE	absolute	0.481	1.048	14	2	RAB3A SNAP25
REACTOME_PLATELET_AGGREGATION_PLUG_FORMATION	signed	0.486	1.038	26	7	GRB2 RASGRP3 CRK SOS1 PTK2 TLN1 RAPGEF3
REACTOME_GRB2_SOS_PROVIDES_LINKAGE_TO_MAPK_SIGNALING_FOR_INTERGRINS_	absolute	0.487	1.075	15	7	GRB2 SOS1 PTK2 TLN1 RAP1A FGA RAP1B
BIOCARTA_CARDIACEGF_PATHWAY	absolute	0.488	1.065	18	9	PRKCA PLCG1 EDN1 JUN MYC FOS NFKB1 HRAS EGFR
REACTOME_TRANSLOCATION_OF_ZAP70_TO_IMMUNOLOGICAL_SYNAPSE	absolute	0.491	0.711	24	3	HLA-DOB CD3D LCK
KEGG_AMINOACYL_TRNA_BIOSYNTHESIS	absolute	0.492	1.047	41	20	VARS DARS WARS2 PARS2 QARS YARS FARSB TARS EPRS FARSA SEPSECS RARS LARS2 TARS2 GARS HARS2 IARS CARS2 NARS2 KARS
REACTOME_GAP_JUNCTION_ASSEMBLY	signed	0.492	1	19	14	GJC2 GJA5 GJB1 GJA1 GJB6 GJA3 GJB4 GJB5 GJA4 GJA10 GJD4 GJD2 GJC1 GJB2
REACTOME_POST_CHAPERONIN_TUBULIN_FOLDING_PATHWAY	signed	0.493	1.024	19	10	TUBB2A TUBB3 TUBA1C TBCA TUBA1B TBCC TBCE TUBB2C TBCB TUBA3C
REACTOME_SHC_RELATED_EVENTS	absolute	0.494	1.043	14	6	MAPK3 GRB2 RAF1 SHC1 KRAS SOS1
REACTOME_COPI_MEDIATED_TRANSPORT	signed	0.496	1.039	10	5	COPZ1 COPE COPB1 GBF1 COPB2
KEGG_ENDOMETRIAL_CANCER	signed	0.503	1.025	52	27	MAPK3 GRB2 RAF1 SOS2 PIK3R2 GSK3B KRAS SOS1 CTNNA1 PIK3CA AXIN2 PDPK1 FOXO3 PIK3R3 MYC TP53 MAPK1 CTNNB1 ILK CASP9 CDH1 HRAS EGFR TCF7L2 APC2 MAP2K1 AXIN1
REACTOME_SIGNALLING_TO_RAS	signed	0.506	1.016	26	18	MAPK3 GRB2 RAF1 MAPK13 MAPKAPK3 SHC1 KRAS SOS1 MAPK14 RALB MAPK1 RALGDS HRAS MAP2K1 RALA NRAS MAPK12 MAPK11
KEGG_FATTY_ACID_METABOLISM	signed	0.508	1.036	42	10	HADH ACAA1 ACOX3 ACSL1 GCDH DCI HADHA ALDH3A2 ALDH1B1 ECHS1
BIOCARTA_IL1R_PATHWAY	signed	0.508	1.031	33	10	TRAF6 TGFB1 NFKBIA TOLLIP IKBKB MAPK14 ECSIT IL1RAP MAP3K7 JUN
REACTOME_PACKAGING_OF_TELOMERE_ENDS	signed	0.51	1.021	49	11	H2AFZ TINF2 HIST2H2BE TERF1 HIST1H4J HIST1H4B HIST1H4C HIST1H2BC TERF2 HIST1H2BD HIST1H2BJ
KEGG_LIMONENE_AND_PINENE_DEGRADATION	absolute	0.511	1	10	7	HADHA ALDH3A2 ALDH1B1 ECHS1 ALDH7A1 ALDH2 ALDH9A1
KEGG_LINOLEIC_ACID_METABOLISM	absolute	0.513	0.586	29	18	PLA2G2F PLA2G2A CYP3A7 CYP2C19 PLA2G2D PLA2G12B CYP1A2 CYP2J2 CYP3A4 ALOX15 PLA2G5 AKR1B10 PLA2G4E PLA2G3 CYP2E1 PLA2G2E CYP3A5 PLA2G1B
BIOCARTA_HSP27_PATHWAY	signed	0.515	1.026	15	7	DAXX MAPKAPK3 APAF1 HSPB1 FAS CASP9 CYCS
REACTOME_ACTIVATED_TLR4_SIGNALLING	absolute	0.515	1.002	24	5	LY96 TRAF6 IRF3 ECSIT TBK1
REACTOME_CD28_DEPENDENT_VAV1_PATHWAY	signed	0.517	1.012	11	2	GRB2 PAK1
REACTOME_PKA_ACTIVATION	signed	0.519	1.025	17	7	PRKAR2A PRKACA PRKACB PRKAR1A PRKAR2B ADCY9 ADCY6
REACTOME_ADHERENS_JUNCTIONS_INTERACTIONS	absolute	0.52	1.004	29	5	CADM1 PVRL2 JUP MLLT4 CTNNA1
BIOCARTA_LAIR_PATHWAY	absolute	0.521	0.732	17	16	ITGB2 SELPLG SELP ITGAL IL1A C6 C3 ITGA4 VCAM1 C7 KNG1 TNF C5 IL6 ICAM1 IL8
KEGG_CYSTEINE_AND_METHIONINE_METABOLISM	signed	0.522	1.013	34	10	AMD1 DNMT1 GOT1 MTR LDHA SRM LDHB MAT2A CTH AHCYL1
REACTOME_TOLL_LIKE_RECEPTOR_4_CASCADE	absolute	0.525	1.009	28	6	LY96 TRAF6 LY86 IRF3 ECSIT TBK1
REACTOME_DEPOLARIZATION_OF_THE_PRESYNAPTIC_TERMINAL_TRIGGERS_THE_OPENING_OF_CALCIUM_CHANNELS	absolute	0.525	0.96	12	3	CACNA2D1 CACNB1 CACNB3
REACTOME_CD28_CO_STIMULATION	signed	0.525	1.015	29	13	MAPKAP1 GRB2 PAK1 MAP3K8 THEM4 PIK3CA PDPK1 RAC1 LYN TRIB3 FYN VAV1 YES1
REACTOME_HUMAN_TAK1_ACTIVATES_NFKB_BY_PHOSPHORYLATION_AND_ACTIVATION_OF_IKKS_COMPLEX	signed	0.526	1.017	15	6	TRAF6 NFKBIA IKBKB MAP3K7 NFKB2 NFKB1
KEGG_NOD_LIKE_RECEPTOR_SIGNALING_PATHWAY	absolute	0.529	1.007	62	31	MAPK3 BIRC2 TRAF6 MAPK13 NFKBIA CCL8 ERBB2IP CCL2 IKBKB MAPK14 CCL7 RIPK2 MAP3K7 MAPK1 CCL13 TNFAIP3 CCL11 NOD1 IL8 NFKB1 NOD2 HSP90AB1 SUGT1 NLRP3 BIRC3 MAP3K7IP1 IL6 XIAP CHUK MAPK12 MAPK11
KEGG_TIGHT_JUNCTION	absolute	0.53	1.005	134	41	CTTN MYH1 ACTB PRKCZ CSNK2A1 EPB41 MYL12A TJP1 CSDA ACTN1 MLLT4 CLDN1 OCLN MAGI3 ACTN4 PPP2CA CLDN7 MYH7 PRKCA VAPA PRKCH SPTAN1 GNAI3 KRAS PARD3 CTNNA1 MYH2 GNAI1 MYH4 PPP2R1A RRAS ASH1L PPP2R1B PRKCD MYH9 EXOC4 INADL CDK4 MAGI1 PPP2CB MPP5
REACTOME_AMINE_DERIVED_HORMONES	absolute	0.531	0.717	13	11	AANAT DBH DIO3 TPH1 DIO1 IYD PNMT DIO2 TH SLC5A5 TPO
BIOCARTA_CHREBP2_PATHWAY	signed	0.535	1.012	44	20	PRKAR2A PRKAB2 PPP2R5C PRKAA1 PPP2CA PRKACA PPP2R1A PPP2R5E PRKAA2 PPP2R5D PPP2R1B PRKACB PPP2R5B PRKAG1 PPP2CB PRKAR1A PRKAG2 YWHAQ PRKAR2B PRKAB1
KEGG_GAP_JUNCTION	absolute	0.537	0.997	90	38	TUBB2A MAPK3 GRB2 PDGFC PLCB1 RAF1 TUBB3 HTR2A TJP1 SOS2 PRKG1 TUBA1C PRKCA GNAI3 KRAS PDGFA SOS1 PRKACA GNAI1 ITPR1 PRKACB MAPK7 ITPR3 CSNK1D TUBA1B TUBB MAPK1 GNAQ MAP2K5 ADCY9 HRAS EGFR PDGFD TUBB2C ADCY6 TUBA3C MAP2K1 PDGFB
REACTOME_PURINE_RIBONUCLEOSIDE_MONOPHOSPHATE_BIOSYNTHESIS	absolute	0.538	0.988	11	8	PAICS GART IMPDH2 GMPS ADSSL1 ADSL PFAS ATIC
REACTOME_PHOSPHORYLATION_OF_CD3_AND_TCR_ZETA_CHAINS	absolute	0.538	0.724	26	3	HLA-DOB CD3D LCK
REACTOME_DOPAMINE_NEUROTRANSMITTER_RELEASE_CYCLE	absolute	0.539	0.956	14	2	RAB3A SNAP25
REACTOME_SPHINGOLIPID_METABOLISM	absolute	0.542	0.993	32	11	SGMS1 COL4A3BP OSBP SPTLC2 VAPA SPTLC1 SPHK1 LASS4 SGPP1 LASS5 LASS6
KEGG_MELANOGENESIS	absolute	0.551	0.991	102	37	MAPK3 WNT2B EP300 DVL1 PLCB1 RAF1 WNT5A MITF DVL3 PRKCA GSK3B GNAI3 KRAS KITLG EDN1 PRKACA FZD3 GNAI1 PRKACB FZD6 FZD5 CALM3 MAPK1 CAMK2D CALM1 CTNNB1 CREB3 CAMK2G GNAQ WNT7B DVL2 ADCY9 HRAS TCF7L2 ADCY6 FZD7 MAP2K1
REACTOME_REGULATION_OF_GLUCOKINASE_BY_GLUCOKINASE_REGULATORY_PROTEIN	absolute	0.555	0.987	29	13	NUP107 NUP35 NUP205 NUPL2 NUP153 RAE1 NUP54 NUP160 POM121 NUP214 AAAS NUP133 NUP43
BIOCARTA_EGFR_SMRTE_PATHWAY	absolute	0.556	0.952	11	6	RXRA THRB MAPK14 EGFR MAP2K1 THRA
REACTOME_METABOLISM_OF_BILE_ACIDS_AND_BILE_SALTS	absolute	0.556	0.616	27	2	ABCB11 HSD3B7
BIOCARTA_GLYCOLYSIS_PATHWAY	absolute	0.56	0.949	10	6	PGAM1 TPI1 PFKL GPI ENO1 GAPDH
BIOCARTA_HIVNEF_PATHWAY	absolute	0.56	0.979	58	27	DAXX DFFB BIRC2 BID CRADD MDM2 NFKBIA CASP7 SPTAN1 TRADD CASP6 MAP2K7 FADD RASA1 APAF1 PARP1 PRKCD DFFA PTK2 LMNB1 TRAF2 TNFRSF1A FAS PSEN1 NFKB1 CASP9 PSEN2
REACTOME_INNATE_IMMUNITY_SIGNALING	absolute	0.562	0.991	136	51	LY96 MAPK3 TRAF6 ATF1 RPS6KA5 MAPKAPK3 PIK3R4 NFKBIA PPP2CA LY86 DUSP3 ZFYVE20 MAP2K4 MEF2C DUSP6 MAP2K7 IRF3 PPP2R1A IKBKB MAPK14 ATF2 ECSIT PPP2R5D PPP2R1B MAPK7 PPP2CB MAP3K7 JUN TBK1 MAPK1 EEA1 FOS NFKB2 NFKB1 MAP2K3 TLR10 UBB MAP2K6 CD180 MAP2K1 MASP2 C9 C1QB DUSP7 PIK3C3 RPS6KA2 MAP3K7IP1 C2 CHUK CFD MAPK11
REACTOME_MRNA_DECAY_BY_3_TO_5_EXORIBONUCLEASE	absolute	0.562	0.937	11	5	EXOSC4 EXOSC7 EXOSC9 DIS3 DCPS
BIOCARTA_D4GDI_PATHWAY	absolute	0.565	0.751	13	3	ARHGDIB CASP1 CASP3
REACTOME_CELLEXTRACELLULAR_MATRIX_INTERACTIONS	absolute	0.568	0.945	16	9	ACTN1 ITGB1 FERMT2 VASP TESK1 RSU1 ILK ARHGEF6 PXN
BIOCARTA_TNFR1_PATHWAY	absolute	0.569	0.968	29	15	DFFB PAK1 CRADD MAP2K4 SPTAN1 TRADD MADD FADD PARP1 DFFA MAP3K7 JUN LMNB1 TRAF2 TNFRSF1A
BIOCARTA_HDAC_PATHWAY	absolute	0.57	0.949	30	12	MEF2D MEF2C PPP3CB MAPK14 PIK3CA PPP3CC MAPK7 PPP3CA CALM3 HDAC5 CALM1 CABIN1
BIOCARTA_ACH_PATHWAY	absolute	0.573	0.634	16	4	PIK3R1 CHRNG FASLG TERT
BIOCARTA_CELL2CELL_PATHWAY	absolute	0.576	0.941	14	9	ACTN1 VCL CTNNA1 PTK2 CTNNB1 PXN CTNNA3 BCAR1 CTNNA2
KEGG_GLYCOSAMINOGLYCAN_BIOSYNTHESIS_HEPARAN_SULFATE	absolute	0.58	0.942	26	9	NDST3 B3GAT3 EXT2 HS3ST1 B4GALT7 EXTL3 B3GAT2 EXTL1 XYLT2
BIOCARTA_FREE_PATHWAY	absolute	0.582	0.896	10	7	GSS GSR SOD1 GPX1 IL8 NFKB1 XDH
BIOCARTA_LYM_PATHWAY	absolute	0.583	0.614	11	2	CD34 ITGB2
KEGG_PROSTATE_CANCER	absolute	0.584	0.973	89	36	MAPK3 EP300 GRB2 PDGFC GSTP1 RAF1 E2F3 MDM2 CDKN1B SOS2 CDKN1A NFKBIA PIK3R2 GSK3B KRAS PDGFA SOS1 TGFA IKBKB PIK3CA E2F2 E2F1 PDPK1 PIK3R3 CCNE2 TP53 MAPK1 CTNNB1 CREB3 NFKB1 CASP9 HRAS HSP90AB1 EGFR PDGFD TCF7L2
KEGG_ARGININE_AND_PROLINE_METABOLISM	absolute	0.587	0.962	54	26	AMD1 ASL ODC1 GLUL GOT1 ADC ARG2 ALDH3A2 SRM P4HA1 LAP3 ALDH1B1 ALDH4A1 PYCRL GLS SAT1 GLUD1 ALDH7A1 ALDH2 P4HA2 ALDH9A1 PRODH2 CKMT1B SMS NAGS MAOB
BIOCARTA_41BB_PATHWAY	absolute	0.589	0.93	17	8	NFKBIA MAP4K5 IKBKB MAPK14 ATF2 JUN TRAF2 NFKB1
BIOCARTA_CDK5_PATHWAY	absolute	0.589	0.903	11	7	MAPK3 RAF1 EGR1 MAPK1 CDK5 HRAS MAP2K1
KEGG_BUTANOATE_METABOLISM	absolute	0.589	0.961	34	17	HADH AACS PDHB L2HGDH HADHA ALDH3A2 ALDH1B1 ECHS1 ABAT ALDH7A1 ALDH2 ALDH9A1 GAD1 PDHA1 ACSM3 OXCT1 EHHADH
REACTOME_GLUTATHIONE_CONJUGATION	absolute	0.59	0.917	17	6	GSTP1 MGST2 GSS MGST3 GCLM GSTA4
REACTOME_HDL_MEDIATED_LIPID_TRANSPORT	absolute	0.591	0.526	11	2	ABCG1 CETP
BIOCARTA_PPARA_PATHWAY	absolute	0.604	0.96	58	21	MAPK3 EP300 ME1 PRKAR2A DUT NFKBIA RXRA PRKCA PDGFA FAT1 DUSP1 PIK3CA PRKACB CITED2 PRKAR1A HSD17B4 JUN MYC HSPA1A MAPK1 PRKAR2B
REACTOME_P75_NTR_RECEPTOR_MEDIATED_SIGNALLING	absolute	0.607	0.963	82	44	TRAF6 VAV2 ITGB3BP SOS2 NFKBIA SQSTM1 ADAM17 ARHGEF17 SOS1 PRDM4 AATF PLEKHG2 IKBKB RIPK2 ECT2 RAC1 TRIO PRKCI AKAP13 RTN4 NET1 PSEN1 NFKB1 HDAC3 PSEN2 SMPD2 UBB ARHGEF6 ARHGDIA VAV1 MCF2L FGD1 OBSCN ARHGEF11 YWHAE PLEKHG5 NGFR ARHGEF9 PREX1 MAGED1 MAG MYD88 NCSTN ARHGEF2
BIOCARTA_EIF2_PATHWAY	absolute	0.608	0.868	11	3	EIF2B5 EIF2AK2 GSK3B
REACTOME_RESOLUTION_OF_AP_SITES_VIA_THE_SINGLE_NUCLEOTIDE_REPLACEMENT_PATHWAY	absolute	0.611	0.863	12	5	NTHL1 XRCC1 POLB LIG3 APEX1
REACTOME_REGULATION_OF_INSULIN_SECRETION_BY_FREE_FATTY_ACIDS	absolute	0.613	0.906	20	7	PLCB1 SNAP25 GNAI1 ITPR1 ITPR3 STXBP1 GNAQ
REACTOME_P2Y_RECEPTORS	absolute	0.613	0.539	13	8	P2RY6 P2RY14 P2RY4 P2RY10 LPAR4 P2RY2 GPR17 P2RY1
REACTOME_STRIATED_MUSCLE_CONTRACTION	absolute	0.615	0.689	31	8	TNNC2 MYBPC3 TPM1 TMOD1 MYL3 ACTN3 TNNC1 TNNT2
BIOCARTA_VITCB_PATHWAY	absolute	0.616	0.89	11	5	COL4A3 P4HB COL4A5 SLC23A1 SLC2A1
REACTOME_OPIOID_SIGNALLING	absolute	0.618	0.941	83	26	PDYN PLCB1 PRKAR2A GNG5 PPP2CA GNB2 GNAI3 PPP3CB PRKACA PPP3R1 GNAI1 PPP2R1A ITPR1 PPP2R5D PPP2R1B PRKACB PPP3CC PPP2CB ITPR3 PRKAR1A PPP3CA GNG13 CALM3 CDK5 CALM1 PRKAR2B
BIOCARTA_EPHA4_PATHWAY	absolute	0.621	0.846	10	7	EPHA4 ITGB1 ITGA1 LYN FYN L1CAM RAP1B
KEGG_NEUROTROPHIN_SIGNALING_PATHWAY	absolute	0.625	0.956	126	66	CRKL ZNF274 MAPK3 TRAF6 GRB2 RAF1 MAPK13 PTPN11 RPS6KA5 SOS2 NFKBIA SHC1 PIK3R2 CRK GSK3B KRAS SOS1 PLCG1 PRDM4 MAP2K7 IKBKB MAPK14 PIK3CA RIPK2 BAX PRKCD FOXO3 PIK3R3 MAP3K3 MAPK7 JUN RAC1 IRS1 TP53 CALM3 MAPK1 YWHAQ CAMK2D NFKBIE CALM1 CAMK2G MAP2K5 IRS2 PSEN1 NFKB1 HRAS RPS6KA4 RAP1A ARHGDIA CAMK4 YWHAG MAP2K1 SORT1 YWHAZ PDK1 RPS6KA2 ATF4 IRS4 RAP1B MAP3K5 BRAF NRAS PIK3R5 MAPK12 MAPK11 YWHAE
REACTOME_PLC_BETA_MEDIATED_EVENTS	absolute	0.633	0.911	38	14	PLCB1 PRKAR2A PRKACA ITPR1 PRKACB ITPR3 PRKAR1A CALM3 CALM1 PRKAR2B GNAQ ADCY9 ADCY6 CAMK4
KEGG_VEGF_SIGNALING_PATHWAY	absolute	0.634	0.939	76	39	MAPK3 RAF1 MAPK13 MAPKAPK3 PRKCA PLA2G12A PIK3R2 CHP KRAS PLCG1 PPP3CB PPP3R1 MAPK14 PIK3CA PPP3CC PIK3R3 SPHK1 PTK2 PPP3CA RAC1 PLA2G6 MAPK1 HSPB1 RAC2 PTGS2 CASP9 HRAS PXN MAP2K1 PLA2G1B NFATC3 NFATC4 RAC3 PRKCG CHP2 NRAS PIK3R5 MAPK12 MAPK11
REACTOME_HIV1_TRANSCRIPTION_INITIATION	absolute	0.636	0.981	39	23	MNAT1 POLR2F TAF5 TAF12 GTF2B POLR2G GTF2E1 POLR2I POLR2H TAF10 GTF2A2 POLR2E GTF2A1 POLR2K POLR2C CDK7 CCNH TAF11 GTF2F1 TAF6 GTF2E2 TAF4 POLR2B
REACTOME_JNK_PHOSPHORYLATION_AND__ACTIVATION_MEDIATED_BY_ACTIVATED_HUMAN_TAK1	absolute	0.638	0.836	12	4	TRAF6 MAP2K4 MAP2K7 MAP3K7
KEGG_ALDOSTERONE_REGULATED_SODIUM_REABSORPTION	absolute	0.64	0.915	42	22	MAPK3 PRKCA PIK3R2 HSD11B2 KRAS NR3C2 PIK3CA PDPK1 ATP1B1 PIK3R3 SLC9A3R2 IRS1 MAPK1 SCNN1A SCNN1G IRS2 SFN ATP1A3 KCNJ1 FXYD2 PRKCG IRS4
REACTOME_SEMA3A_PLEXIN_REPULSION_SIGNALING_BY_INHIBITING_INTEGRIN_ADHESION	absolute	0.643	0.827	14	8	RRAS TLN1 RAC1 NRP1 FYN RND1 PLXNA4 FARP2
BIOCARTA_AHSP_PATHWAY	absolute	0.643	0.841	13	6	UROD FECH UROS ALAD HMBS ALAS1
REACTOME_PLC_GAMMA1_SIGNALLING	absolute	0.646	0.891	35	14	PRKAR2A PLCG1 PRKACA ITPR1 PRKACB PRKCD ITPR3 PRKAR1A CALM3 CALM1 PRKAR2B ADCY9 ADCY6 CAMK4
REACTOME_SOS_MEDIATED_SIGNALLING	absolute	0.647	0.853	13	10	MAPK3 GRB2 RAF1 KRAS SOS1 IRS1 MAPK1 IRS2 HRAS MAP2K1
REACTOME_NUCLEAR_RECEPTOR_TRANSCRIPTION_PATHWAY	absolute	0.648	0.905	50	27	NR1D2 NRBF2 RXRA NR2C2 NR1D1 NRBP1 RORB NR4A3 THRB NR2C1 NR3C2 PPARD VDR NR5A2 NR1H2 NR6A1 RARG NR2F6 NR0B1 NR2F1 THRA PGR MED1 PPARG PPARA NR4A2 RARB
BIOCARTA_SODD_PATHWAY	absolute	0.649	0.831	10	7	TRADD FADD TRAF2 TNFRSF1A BIRC3 TNF TNFRSF1B
REACTOME_GRB2_EVENTS_IN_EGFR_SIGNALING	absolute	0.651	0.845	13	5	MAPK3 GRB2 RAF1 KRAS SOS1
KEGG_N_GLYCAN_BIOSYNTHESIS	absolute	0.651	0.891	46	24	GANAB ALG14 DPM3 MGAT5B MAN1A2 ALG5 RPN1 DPAGT1 STT3A DOLPP1 ST6GAL1 DAD1 RPN2 B4GALT2 MAN2A1 ALG2 ALG1 ALG11 DDOST RFT1 STT3B ALG3 ALG8 B4GALT3
BIOCARTA_IL2RB_PATHWAY	absolute	0.653	0.899	38	14	CRKL MAPK3 GRB2 RAF1 SHC1 SOS1 BCL2L1 PTPN6 PIK3CA E2F1 IRS1 MYC MAPK1 FOS
REACTOME_STEROID_HORMONES	absolute	0.658	0.871	21	4	CYP2R1 LGMN STARD5 LRP2
KEGG_PHOSPHATIDYLINOSITOL_SIGNALING_SYSTEM	absolute	0.662	0.915	76	24	SYNJ2 DGKQ PLCB1 PRKCA PIK3R2 INPPL1 IPPK IMPA1 PLCG1 ITPK1 IMPA2 PIK3CA PIP4K2C ITPR1 CDS1 PIK3R3 PIP5K1A PIP4K2B PI4KB ITPR3 DGKE CALM3 CALM1 INPP5J
KEGG_BASAL_CELL_CARCINOMA	absolute	0.662	0.894	55	20	WNT2B DVL1 WNT5A SUFU DVL3 PTCH1 GSK3B FZD3 AXIN2 FZD6 FZD5 TP53 CTNNB1 WNT7B DVL2 TCF7L2 APC2 FZD7 GLI1 AXIN1
REACTOME_CD28_DEPENDENT_PI3K_AKT_SIGNALING	absolute	0.663	0.847	27	6	LDLR ABCA1 SAR1B P4HB SDC1 BMP1
REACTOME_LIPOPROTEIN_METABOLISM	absolute	0.663	0.834	19	5	MAPKAP1 MAP3K8 THEM4 PIK3CA PDPK1
REACTOME_TRANSFORMATION_OF_LANOSTEROL_TO_CHOLESTEROL	absolute	0.663	0.774	10	7	DHCR24 SC4MOL SC5DL CYP51A1 DHCR7 HSD17B7 TM7SF2
KEGG_AXON_GUIDANCE	absolute	0.663	0.933	129	55	SEMA3C MAPK3 EPHA3 PAK1 EPHB3 EFNA1 GSK3B GNAI3 CHP KRAS EPHA4 ITGB1 EPHB4 PPP3CB ROCK1 SEMA5B CFL1 EPHA7 PPP3R1 RASA1 SRGAP1 GNAI1 EFNB2 EFNA5 EPHB2 PPP3CC DPYSL2 CFL2 SEMA6A NCK1 MET PTK2 PPP3CA RAC1 PAK4 MAPK1 CDK5 SRGAP3 EFNA4 SEMA4A RAC2 NRP1 PAK3 HRAS FYN RND1 EPHA1 NTN3 NTNG1 SEMA4F NFATC3 NFATC4 RAC3 SEMA4C L1CAM
REACTOME_GAMMA_CARBOXYLATION_TRANSPORT_AND_AMINO_TERMINAL_CLEAVAGE_OF_PROTEINS	absolute	0.664	0.514	10	2	F9 PROZ
REACTOME_SMOOTH_MUSCLE_CONTRACTION	absolute	0.668	0.854	24	11	MYL6B ITGB5 VCL ITGA1 SORBS1 MYL6 TLN1 CALM3 CALM1 MYL12B SORBS3
BIOCARTA_LONGEVITY_PATHWAY	absolute	0.668	0.814	15	5	SHC1 PIK3CA SOD1 SOD2 FOXO3
REACTOME_CAM_PATHWAY	absolute	0.67	0.858	26	10	PRKAR2A PRKACA PRKACB PRKAR1A CALM3 CALM1 PRKAR2B ADCY9 ADCY6 CAMK4
BIOCARTA_TNFR2_PATHWAY	absolute	0.671	0.823	18	10	NFKBIA DUSP1 IKBKB TRAF2 TNFAIP3 NFKB1 CHUK LTA IKBKG TNFRSF1B
KEGG_ADIPOCYTOKINE_SIGNALING_PATHWAY	absolute	0.672	0.893	67	24	ACSL1 PRKAB2 PTPN11 PRKAA1 NFKBIA RXRA TRADD ADIPOR1 LEPR IKBKB PRKAA2 G6PC PRKAG1 IRS1 PRKAG2 NFKBIE PCK2 TRAF2 PRKAB1 PRKCQ TNFRSF1A SLC2A4 IRS2 NFKB1
BIOCARTA_GATA3_PATHWAY	absolute	0.676	0.78	16	6	PRKAR2A MAPK14 PRKACB PRKAR1A PRKAR2B MAP2K3
BIOCARTA_CARM_ER_PATHWAY	absolute	0.678	0.864	35	9	EP300 GTF2E1 CARM1 MEF2C SPEN HDAC4 GTF2A1 GTF2F1 HDAC5
REACTOME_GLUCOSE_TRANSPORT	absolute	0.679	0.861	38	17	NUP107 NUP35 NUP205 NUPL2 NUP153 RAE1 G6PC NUP54 NUP160 POM121 SLC2A4 NUP214 AAAS NUP133 NUP43 RANBP2 SLC2A1
KEGG_RENIN_ANGIOTENSIN_SYSTEM	absolute	0.681	0.808	17	3	NLN LNPEP MAS1
REACTOME_TCR_SIGNALING	absolute	0.681	0.885	64	17	TRAF6 HLA-DPB1 ENAH PAK1 UBE2N NFKBIA PIK3R2 PLCG1 VASP IKBKB PIK3CA RIPK2 PDPK1 MALT1 NCK1 HLA-DQA2 MAP3K7
BIOCARTA_TID_PATHWAY	absolute	0.682	0.802	19	7	NFKBIA DNAJA3 IKBKB HSPA1A TP53 TNFRSF1A NFKB1
BIOCARTA_ARENRF2_PATHWAY	absolute	0.682	0.806	13	6	PRKCA MAFF MAPK14 JUN MAPK1 FOS
KEGG_BETA_ALANINE_METABOLISM	absolute	0.682	0.832	22	15	DPYD HADHA ALDH3A2 SRM ALDH1B1 ECHS1 ABAT ALDH7A1 ALDH2 ALDH9A1 GAD1 SMS AOC3 ACADM EHHADH
REACTOME_REGULATION_OF_INSULIN_SECRETION_BY_GLUCAGON_LIKE_PEPTIDE_1	absolute	0.683	0.882	61	16	PRKAR2A SNAP25 GNG5 GNB2 PRKACA IQGAP1 GNAI1 ITPR1 PRKACB CACNB3 ITPR3 PRKAR1A GNG13 RAPGEF3 STXBP1 PRKAR2B
BIOCARTA_CTL_PATHWAY	absolute	0.683	0.383	15	4	CD3D ITGB2 FASLG GZMB
BIOCARTA_CTCF_PATHWAY	absolute	0.684	0.836	23	9	TGFB1 MDM2 CDKN1B PPP2CA SMAD5 TGFBR2 PIK3CA MYC TP53
KEGG_BLADDER_CANCER	absolute	0.685	0.873	42	22	MAPK3 THBS1 RAF1 E2F3 RPS6KA5 MDM2 CDKN1A TYMP KRAS E2F2 E2F1 CDK4 MYC TP53 MAPK1 IL8 CDH1 HRAS EGFR DAPK2 MAP2K1 DAPK3
BIOCARTA_RAC1_PATHWAY	absolute	0.687	0.826	23	8	PAK1 WASF1 CFL1 PPP1R12B PIK3CA RAC1 TRIO CDK5
REACTOME_SEROTONIN_RECEPTORS	absolute	0.69	0.353	12	5	HTR6 HTR1B HTR5A HTR1D HTR2C
REACTOME_RAS_ACTIVATION_UOPN_CA2+_INFUX_THROUGH_NMDA_RECEPTOR	absolute	0.69	0.496	18	17	GRIN2B RASGRF2 DLG4 GRIN2C ACTN2 RASGRF1 CALM2 NEFL CAMK2A GRIN2A GRIN1 HRAS GRIN2D CAMK2G CALM1 CAMK2D CALM3
KEGG_PRION_DISEASES	absolute	0.693	0.839	35	21	MAPK3 LAMC1 PRKACA STIP1 BAX SOD1 PRKACB PRNP HSPA5 HSPA1A EGR1 MAPK1 NCAM2 FYN MAP2K1 C9 C1QB IL6 C5 C8A C8G
REACTOME_MITOCHONDRIAL_TRNA_AMINOACYLATION	absolute	0.695	0.763	20	10	WARS2 PARS2 QARS LARS2 TARS2 GARS HARS2 CARS2 NARS2 KARS
REACTOME_CREB_PHOSPHORYLATION_THROUGH_THE_ACTIVATION_OF_CAMKII	absolute	0.697	0.536	16	15	GRIN2B DLG4 GRIN2C ACTN2 CALM2 NEFL CAMK2A CREB1 GRIN2A GRIN1 GRIN2D CAMK2G CALM1 CAMK2D CALM3
REACTOME_IRS_RELATED_EVENTS	absolute	0.697	0.901	79	28	MAPK3 GRB2 RAF1 FGFR4 EIF4E PRKAB2 PTPN11 EIF4B RHEB PRKAA1 PIK3R4 PIK3R2 THEM4 KRAS SOS1 EEF2K PIK3CA RPS6 PRKAA2 PDPK1 PRKAG1 FGF9 IRS1 PRKAG2 MAPK1 PRKAB1 EIF4EBP1 STRADA
REACTOME_UNFOLDED_PROTEIN_RESPONSE	absolute	0.699	0.762	19	8	SERP1 ATF6 HSPA5 DDIT3 NFYA DNAJC3 EIF2S1 EDEM1
KEGG_RIBOFLAVIN_METABOLISM	absolute	0.704	0.765	16	4	FLAD1 PHPT1 ENPP1 ACP6
REACTOME_REGULATION_OF_LIPID_METABOLISM_BY_PEROXISOME_PROLIFERATOR_ACTIVATED_RECEPTOR_ALPHA	absolute	0.708	0.852	61	11	NCOA6 ME1 PEX11A ACSL1 RXRA ABCA1 SCD NCOA3 CARM1 TBL1X SIN3A
REACTOME_APOPTOTIC_CLEAVAGE_OF_CELL_ADHESION_PROTEINS	absolute	0.714	0.739	11	6	DSG2 TJP1 OCLN DSP CTNNB1 CDH1
BIOCARTA_AKT_PATHWAY	absolute	0.714	0.764	22	8	NFKBIA PPP2CA IKBKB PIK3CA PDPK1 FOXO3 NFKB1 CASP9
REACTOME_DOWNSTREAM_SIGNALING_OF_ACTIVATED_FGFR	absolute	0.719	0.836	43	12	GRB2 FGFR4 PTPN11 PIK3R4 SHC1 PIK3R2 SOS1 PLCG1 PIK3CA FRS3 FGF9 IRS1
REACTOME_CELL_DEATH_SIGNALLING_VIA_NRAGE_NRIF_AND_NADE	absolute	0.721	0.845	61	32	TRAF6 VAV2 ITGB3BP SOS2 SQSTM1 ARHGEF17 SOS1 AATF PLEKHG2 ECT2 RAC1 TRIO AKAP13 NET1 PSEN1 PSEN2 UBB ARHGEF6 VAV1 MCF2L FGD1 OBSCN ARHGEF11 YWHAE PLEKHG5 NGFR ARHGEF9 PREX1 MAGED1 NCSTN ARHGEF2 ABR
BIOCARTA_AKAP95_PATHWAY	absolute	0.722	0.733	12	6	PRKAR2A PPP2CA PRKACB PRKAG1 AKAP8 PRKAR2B
REACTOME_VIRAL_DSRNA_TLR3_TRIF_COMPLEX_ACTIVATES_RIP1	absolute	0.724	0.682	12	4	NFKBIA IKBKB NFKB2 NFKB1
KEGG_GLYCOSAMINOGLYCAN_BIOSYNTHESIS_KERATAN_SULFATE	absolute	0.725	0.71	15	5	ST3GAL2 B4GALT4 ST3GAL3 ST3GAL1 B4GALT2
REACTOME_CRMPS_IN_SEMA3A_SIGNALING	absolute	0.726	0.739	16	8	GSK3B DPYSL2 CDK5 NRP1 FYN PLXNA4 DPYSL3 SEMA3A
KEGG_VIRAL_MYOCARDITIS	absolute	0.73	0.851	73	26	MYH1 ACTB HLA-DPB1 DAG1 SGCA BID CD55 HLA-F MYH7 EIF4G2 MYH2 MYH4 MYH9 HLA-DQA2 RAC1 RAC2 CASP9 FYN SGCD CYCS ICAM1 CAV1 CXADR RAC3 HLA-DMB SGCB
REACTOME_FANCONI_ANEMIA_PATHWAY	absolute	0.733	0.728	17	7	PALB2 C19orf40 FANCL FANCF UBE2T UBB FANCB
KEGG_LONG_TERM_POTENTIATION	absolute	0.734	0.846	70	36	MAPK3 EP300 PLCB1 RAF1 PRKCA CHP KRAS PPP3CB PRKACA PPP1CB PPP3R1 ITPR1 PRKACB PPP3CC ITPR3 PPP3CA RAPGEF3 CALM3 MAPK1 CAMK2D CALM1 CAMK2G GNAQ PPP1R12A GRIN2D HRAS RAP1A CAMK4 MAP2K1 RPS6KA2 PRKCG ATF4 RAP1B CHP2 BRAF NRAS
BIOCARTA_IL12_PATHWAY	absolute	0.735	0.733	23	9	TYK2 MAPK14 ETV5 IL12A JUN CD3G IL12B MAP2K6 CD3E
REACTOME_TRAFFICKING_OF_AMPA_RECEPTORS	absolute	0.737	0.777	30	11	MDM2 PRKCA AP2B1 DLG1 CAMK2D AP2M1 CAMK2G AP2A2 MYO6 PICK1 PRKCG
REACTOME_TRANSCRIPTION_OF_THE_HIV_GENOME	absolute	0.738	0.974	59	35	COBRA1 MNAT1 RNGTT POLR2F ELL NCBP2 TAF5 TAF12 GTF2B POLR2G CDK9 GTF2E1 POLR2I WHSC2 SUPT16H POLR2H TAF10 SUPT4H1 TCEA1 GTF2A2 POLR2E GTF2A1 POLR2K POLR2C CDK7 CCNH TCEB1 CCNT1 TAF11 GTF2F1 TAF6 GTF2E2 TH1L TAF4 POLR2B
REACTOME_GAP_JUNCTION_DEGRADATION	absolute	0.74	0.68	10	5	DNM1 CLTA CLTC AP2M1 MYO6
KEGG_GNRH_SIGNALING_PATHWAY	absolute	0.743	0.869	101	40	MAPK3 GRB2 PLCB1 RAF1 MAPK13 SOS2 PRKCA PLA2G12A MAP2K4 KRAS SOS1 PRKACA PLD2 MAP2K7 MAPK14 ITPR1 PRKACB PRKCD MAP3K3 MAPK7 ITPR3 JUN PLA2G6 CALM3 MAPK1 CAMK2D CALM1 CAMK2G GNAQ ADCY9 MAP2K3 HRAS EGFR ADCY6 CACNA1S MAP2K6 HBEGF MAP2K1 GNRHR PLA2G1B
BIOCARTA_STATHMIN_PATHWAY	absolute	0.748	0.705	19	10	PRKAR2A MAPK13 PRKACB PRKAR1A CAMK2D PRKAR2B CD3G CAMK2G CAMK4 CD3E
REACTOME_NEUROTRANSMITTER_RELEASE_CYCLE	absolute	0.749	0.73	28	3	UNC13B RAB3A SNAP25
KEGG_TOLL_LIKE_RECEPTOR_SIGNALING_PATHWAY	absolute	0.75	0.857	102	25	LY96 MAPK3 TRAF6 STAT1 MAPK13 IFNAR1 NFKBIA PIK3R2 MAP3K8 MAP2K4 MAP2K7 FADD IRF3 TOLLIP IKBKB MAPK14 PIK3CA IL12A PIK3R3 MAP3K7 JUN RAC1 TBK1 MAPK1 FOS
REACTOME_ZINC_TRANSPORTATION	absolute	0.751	0.696	17	7	SLC30A6 SLC30A5 SLC30A1 SLC30A3 SLC39A7 SLC30A7 SLC39A8
BIOCARTA_ARF_PATHWAY	absolute	0.752	0.705	17	8	MDM2 PIK3CA E2F1 POLR1B RAC1 MYC TP53 POLR1D
KEGG_ONE_CARBON_POOL_BY_FOLATE	absolute	0.755	0.68	17	6	MTHFD1 MTR GART SHMT1 MTHFR MTHFD2
KEGG_NICOTINATE_AND_NICOTINAMIDE_METABOLISM	absolute	0.757	0.681	24	8	NMNAT1 NNT NADSYN1 NT5C NAMPT ENPP1 NT5E C9orf95
REACTOME_NOTCH_HLH_TRANSCRIPTION_PATHWAY	absolute	0.76	0.696	13	5	MAML1 RBPJ MAML2 NOTCH2 NOTCH3
REACTOME_GLUCONEOGENESIS	absolute	0.762	0.769	31	15	MDH1 GOT1 SLC25A12 PGAM1 TPI1 PFKFB4 GPI SLC25A1 ENO1 PFKFB2 PCK2 SLC25A13 GAPDH ENO3 SLC25A11
REACTOME_SYNTHESIS_OF_BILE_ACIDS_AND_BILE_SALTS_VIA_24_HYDROXYCHOLESTEROL	absolute	0.766	0.3	10	10	HSD3B7 SLC27A5 AKR1D1 AKR1C4 CYP46A1 CYP8B1 SLC27A2 CYP27A1 CYP39A1 AMACR
REACTOME_OTHER_SEMAPHORIN_INTERACTIONS	absolute	0.771	0.646	16	6	PLXND1 ITGB1 ITGA1 SEMA6A SEMA4A PLXNA4
REACTOME_GLUCAGON_SIGNALING_IN_METABOLIC_REGULATION	absolute	0.772	0.728	34	10	PRKAR2A GNG5 GNB2 PRKACA PRKACB PRKAR1A GNG13 PRKAR2B ADCY9 ADCY6
REACTOME_GAB1_SIGNALOSOME	absolute	0.775	0.592	11	3	GRB2 PTPN11 PIK3CA
REACTOME_SIGNAL_AMPLIFICATION	absolute	0.777	0.718	31	8	GNG5 GNB2 GNAI3 TBXA2R GNAI1 MAPK14 P2RY1 GNG13
REACTOME_GLUCURONIDATION	absolute	0.786	0.246	19	2	UGT2A1 UGDH
REACTOME_AMINO_ACID_AND_OLIGOPEPTIDE_SLC_TRANSPORTERS	absolute	0.787	0.773	48	16	SLC38A2 SLC1A5 SLC15A4 SLC17A5 SLC36A1 SLC7A6 SLC17A6 SLC6A19 SLC43A2 SLC38A1 SLC1A6 SLC1A4 SLC7A11 SLC3A2 SLC7A1 SLC36A2
KEGG_B_CELL_RECEPTOR_SIGNALING_PATHWAY	absolute	0.788	0.816	75	27	MAPK3 GRB2 VAV2 RAF1 CR2 SOS2 NFKBIA RASGRP3 PIK3R2 GSK3B CHP KRAS SOS1 PPP3CB PPP3R1 PTPN6 IKBKB PIK3CA PPP3CC MALT1 PIK3R3 PPP3CA JUN RAC1 MAPK1 NFKBIE FOS
REACTOME_BASE_FREE_SUGAR_PHOSPHATE_REMOVAL_VIA_THE_SINGLE_NUCLEOTIDE_REPLACEMENT_PATHWAY	absolute	0.792	0.553	10	5	NTHL1 POLB APEX1 MPG SMUG1
BIOCARTA_AMI_PATHWAY	absolute	0.793	0.651	20	3	COL4A3 PROS1 PLG
REACTOME_TRAFFICKING_OF_GLUR2_CONTAINING_AMPA_RECEPTORS	absolute	0.797	0.634	16	6	PRKCA AP2B1 AP2M1 AP2A2 PICK1 PRKCG
REACTOME_FRS2MEDIATED_CASCADE	absolute	0.797	0.658	27	3	GRB2 FGFR4 PTPN11
KEGG_ANTIGEN_PROCESSING_AND_PRESENTATION	absolute	0.799	0.764	89	17	IFI30 HLA-DPB1 LGMN HLA-F B2M CALR HSPA4 CANX PSME2 HSPA8 RFX5 HSPA1B HSPA5 HLA-DQA2 NFYA HSPA1A CTSL1
KEGG_O_GLYCAN_BIOSYNTHESIS	absolute	0.8	0.684	30	9	GALNT2 ST3GAL2 B4GALT5 GALNT4 GCNT1 ST3GAL1 GALNT7 GALNT11 GALNTL4
KEGG_DRUG_METABOLISM_OTHER_ENZYMES	absolute	0.8	0.696	51	16	TK2 TYMP DPYD IMPDH2 GMPS TPMT UMPS ITPA TK1 UPP1 XDH CES7 UGT1A9 GUSB CYP3A5 UGT1A10
KEGG_PATHWAYS_IN_CANCER	absolute	0.8	0.904	328	149	LAMB3 FLT3LG CRKL MAPK3 BIRC2 WNT2B TRAF6 EP300 GRB2 TGFB1 DVL1 STAT1 GSTP1 RAF1 BID EGLN3 E2F3 CTBP2 WNT5A JUP SUFU MDM2 CDKN1B PIAS4 MITF DVL3 SOS2 CDKN1A NFKBIA CDKN2B ETS1 PTCH1 RXRA PRKCA MSH2 PIK3R2 LAMC1 CUL2 CRK PML RAD51 GSK3B KRAS KITLG MSH3 HIF1A PDGFA SOS1 PLCG1 ITGB1 CTNNA1 BCL2L1 TRAF5 FZD3 NCOA4 FADD TGFA IKBKB TGFBR2 PIK3CA E2F2 ITGA6 FH MAX AXIN2 PIAS1 BAX BIRC5 E2F1 STK4 PPARD C…
BIOCARTA_NKCELLS_PATHWAY	absolute	0.801	0.617	20	7	MAPK3 PAK1 B2M ITGB1 PTPN6 PIK3CA RAC1
KEGG_LONG_TERM_DEPRESSION	absolute	0.803	0.78	70	18	MAPK3 PLCB1 RAF1 PRKG1 PPP2CA PRKCA PLA2G12A GNAI3 KRAS GNAI1 PPP2R1A ITPR1 PPP2R1B GNA12 PPP2CB ITPR3 PLA2G6 MAPK1
REACTOME_COMMON_PATHWAY	absolute	0.803	0.23	14	12	SERPINC1 FGB THBD F13A1 F5 F2 PROC PF4V1 FGG PF4 F10 FGA
REACTOME_NCAM_SIGNALING_FOR_NEURITE_OUT_GROWTH	absolute	0.804	0.797	69	25	MAPK3 GRB2 RAF1 RPS6KA5 GFRA4 COL4A3 SPTAN1 KRAS SOS1 ARTN CACNB1 PRNP CACNB3 PTK2 MAPK1 SPTBN4 HRAS FYN COL6A1 CACNA1S MAP2K1 COL4A5 SPTA1 COL9A1 COL9A2
KEGG_ACUTE_MYELOID_LEUKEMIA	absolute	0.804	0.775	60	17	MAPK3 GRB2 RAF1 PIM1 JUP SOS2 PIK3R2 PML KRAS SOS1 IKBKB PIK3CA PPARD PIK3R3 MYC MAPK1 EIF4EBP1
REACTOME_FACILITATIVE_NA_INDEPENDENT_GLUCOSE_TRANSPORTERS	absolute	0.807	0.585	12	4	SLC2A8 SLC2A11 SLC2A12 SLC2A4
REACTOME_P130CAS_LINKAGE_TO_MAPK_SIGNALING_FOR_INTEGRINS	absolute	0.81	0.572	15	7	CRK PTK2 TLN1 RAP1A FGA RAP1B BCAR1
KEGG_PANCREATIC_CANCER	absolute	0.818	0.803	70	30	MAPK3 TGFB1 STAT1 RAF1 E2F3 PIK3R2 RAD51 KRAS BCL2L1 TGFA IKBKB TGFBR2 PIK3CA E2F2 E2F1 CDK6 SMAD3 CDK4 PIK3R3 RALB RAC1 TP53 MAPK1 SMAD2 RAC2 NFKB1 CASP9 RALGDS EGFR ARHGEF6
BIOCARTA_IL22BP_PATHWAY	absolute	0.821	0.54	16	3	STAT1 TYK2 STAT2
REACTOME_DOWNSTREAM_TCR_SIGNALING	absolute	0.822	0.702	47	14	TRAF6 HLA-DPB1 UBE2N NFKBIA PIK3R2 IKBKB PIK3CA RIPK2 PDPK1 MALT1 HLA-DQA2 MAP3K7 PRKCQ CD3G
KEGG_TYROSINE_METABOLISM	absolute	0.822	0.687	42	15	MIF GOT1 FAH TPO METTL6 TRMT11 GSTZ1 ALDH3A1 METTL2B AOC3 HEMK1 MAOB ADH5 ALDH3B1 MAOA
REACTOME_NRAGE_SIGNALS_DEATH_THROUGH_JNK	absolute	0.826	0.728	47	24	VAV2 SOS2 ARHGEF17 SOS1 AATF PLEKHG2 ECT2 RAC1 TRIO AKAP13 NET1 ARHGEF6 VAV1 MCF2L FGD1 OBSCN ARHGEF11 PLEKHG5 NGFR ARHGEF9 PREX1 MAGED1 ARHGEF2 ABR
KEGG_CIRCADIAN_RHYTHM_MAMMAL	absolute	0.827	0.584	13	5	NR1D1 BHLHE40 CSNK1E CSNK1D CRY1
REACTOME_SIGNALING_BY_NOTCH	absolute	0.831	0.52	16	6	JAG1 NOTCH2 NOTCH3 PSEN1 ADAM10 PSEN2
KEGG_HYPERTROPHIC_CARDIOMYOPATHY_HCM	absolute	0.832	0.769	85	19	ACTB TGFB1 DAG1 SGCA PRKAB2 PRKAA1 ITGB5 MYH7 ITGA5 CACNA2D1 ITGB1 ITGA1 CACNB1 ITGA6 PRKAA2 PRKAG1 CACNB3 PRKAG2 ATP2A2
REACTOME_G_ALPHA_12_13_SIGNALLING_EVENTS	absolute	0.832	0.729	54	21	VAV2 SOS2 ARHGEF17 SOS1 ROCK1 PLEKHG2 PIK3CA ECT2 GNA12 RHOB RAC1 TRIO AKAP13 RAC2 NET1 ARHGEF6 RHOG VAV1 MCF2L FGD1 OBSCN
REACTOME_PHOSPHOLIPASE_CMEDIATED_CASCADE	absolute	0.833	0.191	23	3	FGF16 FGFR1 FGF19
REACTOME_AXON_GUIDANCE	absolute	0.834	0.834	161	63	MAPK3 GRB2 ENAH RAF1 PAK1 RPS6KA5 GFRA4 SOS2 CLASP2 COL4A3 SPTAN1 GSK3B KRAS PFN2 PLXND1 SOS1 ITGB1 ROCK1 CFL1 ITGA1 ARTN VASP SRGAP1 RRAS CACNB1 MYH9 DPYSL2 MYL6 PRNP SEMA6A NCK1 CACNB3 MET PTK2 TLN1 RHOB RAC1 PAK4 MAPK1 CDK5 SRGAP3 SEMA4A RAC2 MYL12B CAP1 PFN1 NRP1 PAK3 SPTBN4 HRAS FYN HSP90AB1 RND1 RHOG PLXNA4 COL6A1 FARP2 CACNA1S MAP2K1 COL4A5 SPTA1 COL9A1 COL9A2
BIOCARTA_RAS_PATHWAY	absolute	0.834	0.609	23	12	MAPK3 RAF1 BCL2L1 PIK3CA RAC1 NFKB1 CASP9 RALGDS HRAS MAP2K1 RALA CHUK
KEGG_VASOPRESSIN_REGULATED_WATER_REABSORPTION	absolute	0.835	0.655	44	20	DCTN4 DYNC2LI1 DYNLL1 DCTN6 PRKACA DCTN2 RAB11A AQP4 RAB11B DYNC1LI1 PRKACB RAB5B DCTN5 STX4 CREB3 ADCY9 ADCY6 ARHGDIA DYNC1LI2 CREB5
REACTOME_REGULATION_OF_INSULIN_LIKE_GROWTH_FACTOR_ACTIVITY_BY_INSULIN_LIKE_GROWTH_FACTOR_BINDING_PROTEINS	absolute	0.836	0.545	17	3	IGFBP4 PLG CTSL1
KEGG_PHENYLALANINE_METABOLISM	absolute	0.841	0.504	18	8	MIF GOT1 ALDH3A1 PRDX6 AOC3 MAOB ALDH3B1 MAOA
REACTOME_METABOLISM_OF_NITRIC_OXIDE	absolute	0.842	0.485	13	4	LYPLA1 CALM3 CALM1 ZDHHC21
BIOCARTA_ACE2_PATHWAY	absolute	0.848	0.405	13	1	COL4A3
REACTOME_ADP_SIGNALLING_THROUGH_P2Y_PURINOCEPTOR_12	absolute	0.848	0.494	21	5	GNG5 GNB2 GNAI3 GNAI1 GNG13
KEGG_PROGESTERONE_MEDIATED_OOCYTE_MATURATION	absolute	0.851	0.764	86	21	MAPK3 CDC25C RAF1 MAPK13 ANAPC1 PIK3R2 GNAI3 ANAPC11 KRAS ANAPC7 PRKACA PLK1 GNAI1 ANAPC4 CDC23 MAPK14 PIK3CA CDC25B PRKACB MAD2L1 PIK3R3
REACTOME_AMINE_COMPOUND_SLC_TRANSPORTERS	absolute	0.855	0.542	29	10	SLC44A3 SLC6A19 SLC6A9 SLC44A1 SLC6A6 SLC18A1 SLC6A7 SLC6A18 SLC6A11 SLC6A5
REACTOME_FRS2_MEDIATED_ACTIVATION	absolute	0.858	0.53	16	4	MAPK3 RAF1 CRK KRAS
KEGG_REGULATION_OF_ACTIN_CYTOSKELETON	absolute	0.861	0.829	216	58	C3orf10 CRKL MAPK3 ACTB ITGAE ENAH PDGFC GIT1 VAV2 RAF1 FGFR4 WASF2 PAK1 CHRM1 MYL12A SOS2 ITGB5 ACTN1 ACTN4 SSH3 CYFIP1 WASF1 PIK3R2 CRK ARPC1B ITGA5 KRAS BDKRB2 PDGFA PFN2 ABI2 SOS1 ITGB1 NCKAP1 IQGAP1 VCL IQGAP3 ROCK1 CFL1 ITGA1 PPP1CB ARPC3 RRAS PIK3CA PIP4K2C ITGA6 ARPC5L MYH9 ARPC2 CFL2 GNA12 PIK3R3 PIP5K1A PIP4K2B PTK2 FGF9 ARPC5 RAC1
BIOCARTA_MAL_PATHWAY	absolute	0.865	0.504	19	7	MAPK3 RAF1 ROCK1 RAC1 MAPK1 HRAS MAP2K1
REACTOME_CREB_PHOPHORYLATION_THROUGH_THE_ACTIVATION_OF_RAS	absolute	0.866	0.534	26	9	RAF1 PDPK1 CALM3 MAPK1 CAMK2D CALM1 CAMK2G GRIN2D HRAS
REACTOME_PD1_SIGNALING	absolute	0.868	0.509	29	5	HLA-DPB1 PDCD1 PTPN11 CD274 PTPN6
KEGG_THYROID_CANCER	absolute	0.869	0.594	29	16	MAPK3 RXRA KRAS NCOA4 MYC TP53 MAPK1 CCDC6 CTNNB1 CDH1 HRAS TCF7L2 MAP2K1 PPARG BRAF NRAS
BIOCARTA_IL2_PATHWAY	absolute	0.869	0.533	22	6	MAPK3 GRB2 RAF1 CSNK2A1 SHC1 SOS1
BIOCARTA_SKP2E2F_PATHWAY	absolute	0.87	0.365	10	5	CDC34 SKP1 E2F1 SKP2 CCNA1
KEGG_CARDIAC_MUSCLE_CONTRACTION	absolute	0.87	0.665	80	31	UQCRB UQCRFS1 UQCRQ MYH7 CACNA2D1 COX6A1 COX7A2L COX7A2 CACNB1 COX5A COX4I1 COX8A ATP1B1 CACNB3 COX6B1 CYC1 ATP2A2 UCRC UQCR UQCRC1 COX5B UQCRC2 CACNA1S ATP1A3 FXYD2 COX7B TNNI3 TPM2 CACNG2 COX6A2 ATP1A1
KEGG_FOCAL_ADHESION	absolute	0.87	0.819	201	66	LAMB3 CRKL MAPK3 BIRC2 ACTB GRB2 PDGFC THBS1 VAV2 RAF1 CAV2 FLNB PAK1 MYL12A SOS2 ITGB5 ACTN1 SHC1 ACTN4 PRKCA PIK3R2 THBS3 LAMC1 CRK ITGA5 GSK3B PDGFA SOS1 ITGB1 VCL ROCK1 ITGA1 PPP1CB VASP PIK3CA ARHGAP5 ITGA6 PDPK1 PIK3R3 ZYX MET PTK2 TLN1 JUN RAC1 PAK4 MAPK1 CTNNB1 RAC2 MYL12B ILK PPP1R12A PAK3 HRAS LAMA5 FYN EGFR PDGFD RAP1A ITGAV COL6A1 PXN VAV1 MAP2K1 CAV1 PDGFB
REACTOME_RECRUITMENT_OF_NUMA_TO_MITOTIC_CENTROSOMES	absolute	0.872	0.361	11	5	NEDD1 TUBGCP2 TUBGCP5 TUBGCP3 TUBGCP6
REACTOME_ENDOGENOUS_STEROLS	absolute	0.873	0.39	14	8	CYP1B1 CYP51A1 CYP39A1 CYP11B1 CYP27A1 CYP8B1 CYP46A1 CYP11A1
REACTOME_HORMONE_SENSITIVE_LIPASE_HSL_MEDIATED_TRIACYLGLYCEROL_HYDROLYSIS	absolute	0.875	0.379	12	7	PRKACA PPP1CB PRKACB ABHD5 CAV1 FABP4 MGLL
REACTOME_ACTIVATION_OF_KAINATE_RECEPTORS_UPON_GLUTAMATE_BINDING	absolute	0.875	0.283	42	10	HRH2 CHRM4 HTR6 HTR1B DRD2 ADRA2C HTR5A HTR1D HTR2C ADRA1D
REACTOME_AMINE_LIGAND_BINDING_RECEPTORS	absolute	0.875	0.199	32	5	GRIK2 GNB4 GNB5 PLCB2 GRIK3
REACTOME_SEMAPHORIN_INTERACTIONS	absolute	0.878	0.682	66	27	PAK1 GSK3B PLXND1 ITGB1 ROCK1 CFL1 ITGA1 RRAS MYH9 DPYSL2 MYL6 SEMA6A MET TLN1 RHOB RAC1 CDK5 SEMA4A RAC2 MYL12B NRP1 FYN HSP90AB1 RND1 RHOG PLXNA4 FARP2
BIOCARTA_ERYTH_PATHWAY	absolute	0.882	0.419	15	2	TGFB1 KITLG
KEGG_PPAR_SIGNALING_PATHWAY	absolute	0.882	0.697	69	29	ACAA1 ACOX3 ME1 ACSL1 RXRA SLC27A4 SCD SORBS1 PPARD PDPK1 UBC PCK2 ILK CPT1B CYP27A1 PPARG PPARA SLC27A2 CPT1A PLTP ACADM EHHADH ACSL4 FABP4 CYP8B1 FABP3 SLC27A6 PCK1 UCP1
REACTOME_INTEGRIN_CELL_SURFACE_INTERACTIONS	absolute	0.882	0.699	81	28	GRB2 ITGAE THBS1 ITGB5 RASGRP3 COL4A3 LAMC1 CRK ITGA5 SOS1 ITGB1 ITGA1 ITGA6 PTK2 TLN1 RAPGEF3 CDH1 LAMA5 ITGAX RAP1A ITGAV ICAM1 MADCAM1 COL4A5 FGA ITGA11 ITGB4 RAP1B
KEGG_HISTIDINE_METABOLISM	absolute	0.883	0.472	29	14	ALDH3A2 ALDH1B1 METTL6 TRMT11 ALDH3A1 ALDH7A1 ALDH2 METTL2B ALDH9A1 UROC1 HEMK1 MAOB ALDH3B1 MAOA
REACTOME_COLLAGEN_MEDIATED_ACTIVATION_CASCADE	absolute	0.884	0.457	23	7	PRKCZ VAV2 PIK3CA PDPK1 LYN FYN VAV1
REACTOME_GS_ALPHA_MEDIATED_EVENTS_IN_GLUCAGON_SIGNALLING	absolute	0.885	0.211	27	3	GNB4 ADCY7 ADCY4
BIOCARTA_IL4_PATHWAY	absolute	0.886	0.363	11	2	GRB2 SHC1
REACTOME_METABOLISM_OF_LIPIDS_AND_LIPOPROTEINS	absolute	0.888	0.811	228	51	HACL1 GGPS1 SGMS1 FAR2 COL4A3BP LDLR HADH ACAA1 ACOX3 NCOA6 OSBP ME1 PEX11A ACSL1 AGPAT1 SPTLC2 GPAM AGPAT3 RXRA ABCA1 ABCC3 SQLE SCD VAPA FDFT1 STARD5 NCOA3 CARM1 DCI DHCR24 SAR1B LSS HMGCR P4HB HADHA PRKACA IDH1 SPTLC1 PPP1CB TBL1X PHYH AMACR SLC25A20 SIN3A SDC1 SC4MOL PRKACB SC5DL ECHS1 SPHK1 LASS4
KEGG_CYTOSOLIC_DNA_SENSING_PATHWAY	absolute	0.89	0.53	56	16	POLR3A NFKBIA POLR3C IRF3 IKBKB POLR3F TBK1 POLR1D POLR3B NFKB1 POLR3GL POLR1C IL6 CHUK IL18 IKBKG
BIOCARTA_BLYMPHOCYTE_PATHWAY	absolute	0.893	0.364	11	1	CR2
BIOCARTA_PML_PATHWAY	absolute	0.896	0.446	17	7	DAXX PML TP53 SUMO1 TNFRSF1A FAS HRAS
REACTOME_NCAM1_INTERACTIONS	absolute	0.896	0.566	44	28	GFRA4 COL4A3 ARTN CACNB1 PRNP CACNB3 COL6A1 CACNA1S COL4A5 COL9A1 COL9A2 COL9A3 COL1A1 COL6A2 CACNA1C CACNA1G GFRA1 CNTN2 NRTN ST8SIA2 COL1A2 NCAN CACNA1D CACNB4 ST8SIA4 NCAM1 CACNB2 GDNF
BIOCARTA_FIBRINOLYSIS_PATHWAY	absolute	0.897	0.186	12	10	FGB SERPINE1 PLAT F13A1 F2R F2 FGG CPB2 SERPINB2 FGA
REACTOME_PLATELET_ACTIVATION_TRIGGERS	signed	0.897	0.587	59	13	PRKCZ VAV2 GNG5 GNB2 GNAI3 TBXA2R GNAI1 MAPK14 PIK3CA P2RY1 PDPK1 GNA12 GNG13
KEGG_PROXIMAL_TUBULE_BICARBONATE_RECLAMATION	signed	0.897	0.451	23	14	MDH1 ATP1B1 PCK2 GLS GLUD1 CA2 SLC4A4 ATP1A3 FXYD2 ATP1A1 ATP1B3 PCK1 SLC38A3 ATP1B2
REACTOME_SIGNALLING_TO_P38_VIA_RIT_AND_RIN	signed	0.9	0.363	14	9	MAPK3 RAF1 KRAS MAPK1 HRAS MAP2K1 RIT2 BRAF NRAS
BIOCARTA_CASPASE_PATHWAY	signed	0.901	0.449	23	11	DFFB BIRC2 CASP7 CASP6 APAF1 PARP1 DFFA LMNB1 CASP9 CASP4 CYCS
REACTOME_GENERATION_OF_SECOND_MESSENGER_MOLECULES	signed	0.906	0.434	37	9	HLA-DPB1 ENAH PAK1 PLCG1 VASP NCK1 HLA-DQA2 CD3G ITK
REACTOME_MYOGENESSIS	signed	0.907	0.477	29	6	NEO1 MEF2D MEF2C CTNNA1 MAPK14 SPAG9
REACTOME_STEROID_METABOLISM	signed	0.907	0.593	62	18	GGPS1 ABCC3 SQLE FDFT1 STARD5 DHCR24 LSS HMGCR AMACR SC4MOL SC5DL HSD17B4 PMVK CYP51A1 IDI1 DHCR7 CYP39A1 HSD17B7
REACTOME_PHASE_1_FUNCTIONALIZATION	signed	0.909	0.342	15	1	SMOX
BIOCARTA_CTLA4_PATHWAY	signed	0.913	-0.061	21	8	PIK3R1 CD3D LCK ICOS CD86 CD28 IL2 CD80
REACTOME_METAL_ION_SLC_TRANSPORTERS	signed	0.914	0.412	23	7	SLC30A6 SLC30A5 SLC30A1 SLC30A3 SLC39A7 SLC30A7 SLC39A8
REACTOME_G_PROTEIN_ACTIVATION	signed	0.915	0.362	28	5	PDYN GNG5 GNB2 GNAI3 GNAI1
REACTOME_FGFR_LIGAND_BINDING_AND_ACTIVATION	signed	0.916	0.412	27	2	GRB2 FGFR4
REACTOME_CELL_JUNCTION_ORGANIZATION	signed	0.917	0.651	84	20	LAMB3 CADM1 CLDN12 PLEC1 PVRL2 JUP ACTN1 MLLT4 CLDN1 CLDN7 PARD3 ITGB1 CTNNA1 FERMT2 VASP ITGA6 TESK1 INADL MPP5 RSU1
REACTOME_GLUCAGON_TYPE_LIGAND_RECEPTORS	signed	0.917	0.43	33	5	GIPR GNG5 GNB2 GHRHR GNG13
REACTOME_CALCITONIN_LIKE_LIGAND_RECEPTORS	signed	0.918	0.273	10	2	ADM RAMP1
KEGG_SELENOAMINO_ACID_METABOLISM	signed	0.919	0.405	26	10	SEPHS2 MAT2A METTL6 CTH TRMT11 AHCYL1 SEPHS1 MAT1A METTL2B HEMK1
BIOCARTA_IL10_PATHWAY	signed	0.921	0.315	17	4	STAT1 STAT2 IL10RB BLVRA
KEGG_NATURAL_KILLER_CELL_MEDIATED_CYTOTOXICITY	signed	0.922	0.69	137	25	MAPK3 GRB2 VAV2 RAF1 TNFSF10 BID PAK1 PTPN11 SOS2 IFNAR1 TNFRSF10D SHC1 PRKCA PIK3R2 FCGR3A CHP KRAS SOS1 PLCG1 PPP3CB PPP3R1 PTPN6 ULBP3 PIK3CA TNFRSF10B
KEGG_ALPHA_LINOLENIC_ACID_METABOLISM	signed	0.924	0.303	19	2	ACOX3 PLA2G12A
KEGG_MELANOMA	signed	0.925	0.613	71	20	MAPK3 PDGFC RAF1 E2F3 MDM2 MITF CDKN1A PIK3R2 KRAS PDGFA PIK3CA E2F2 E2F1 CDK6 CDK4 PIK3R3 MET FGF9 TP53 MAPK1
REACTOME_SHCMEDIATED_CASCADE	signed	0.925	0.389	21	3	GRB2 SHC1 SOS1
BIOCARTA_TOB1_PATHWAY	signed	0.927	0.365	21	8	TGFB1 TOB2 TGFBR2 SMAD3 CD3G CD3E SMAD4 TGFBR3
REACTOME_SEMA4D_INDUCED_CELL_MIGRATION_AND_GROWTH_CONE_COLLAPSE	signed	0.927	0.372	24	9	ROCK1 MYH9 MYL6 RHOB RAC1 RAC2 MYL12B RND1 RHOG
REACTOME_G_PROTEIN_BETA_GAMMA_SIGNALLING	signed	0.927	0.302	28	5	PLCB1 GNG5 GNB2 PDPK1 GNG13
KEGG_ASTHMA	signed	0.929	-0.086	30	5	HLA-DOB IL13 IL10 FCER1G IL4
REACTOME_PI3K_CASCADE	signed	0.93	0.417	38	5	GRB2 FGFR4 PTPN11 PIK3R4 PIK3R2
KEGG_TYPE_II_DIABETES_MELLITUS	signed	0.93	0.524	47	13	MAPK3 PRKCZ PKM2 PIK3R2 SOCS4 IKBKB PIK3CA PRKCD PIK3R3 IRS1 MAPK1 SLC2A4 IRS2
KEGG_NITROGEN_METABOLISM	signed	0.931	0.37	23	7	GLUL CA5B CTH ASNS GLS GLUD1 CA2
REACTOME_G_BETA_GAMMA_SIGNALLING_THROUGH_PLC_BETA	signed	0.931	0.281	20	3	PLCB1 GNG5 GNB2
KEGG_GLYCOSAMINOGLYCAN_BIOSYNTHESIS_CHONDROITIN_SULFATE	signed	0.932	0.266	22	10	B3GAT3 CSGALNACT2 CHST14 B4GALT7 CHST7 B3GAT2 CHSY1 XYLT2 UST CHST13
REACTOME_G_ALPHA_Z_SIGNALLING_EVENTS	signed	0.934	0.304	14	4	GNAI3 GNAI1 ADCY9 ADCY6
KEGG_CHEMOKINE_SIGNALING_PATHWAY	signed	0.935	0.703	190	59	CRKL MAPK3 PRKCZ GRB2 STAT1 PLCB1 VAV2 RAF1 CCL18 PAK1 SOS2 NFKBIA CCL8 GNG5 SHC1 PIK3R2 CRK GNB2 GSK3B GNAI3 KRAS STAT2 PARD3 SOS1 PRKACA ROCK1 CCL2 GNAI1 IKBKB PIK3CA CCL7 PRKACB PRKCD FOXO3 PIK3R3 PTK2 ARRB2 RAC1 GNG13 MAPK1 CCL13 GRK6 CCL11 GSK3A RAC2 IL8 ITK LYN ADCY9 NFKB1 HRAS RAP1A ADCY6 PXN VAV1 MAP2K1 GRK5 GRK4 CCL1
KEGG_ASCORBATE_AND_ALDARATE_METABOLISM	signed	0.937	0.223	25	7	ALDH3A2 ALDH1B1 ALDH7A1 ALDH2 ALDH9A1 UGT1A9 UGT1A10
REACTOME_RHO_GTPASE_CYCLE	signed	0.937	0.681	124	65	VAV2 MYO9A G3BP2 SOS2 ARHGAP24 ARHGAP1 PIK3R2 ARHGEF17 FAM13B SOS1 ARHGAP19 RHOQ DEPDC1B PLEKHG2 SRGAP1 ARHGAP8 RHOBTB2 ARHGAP5 GMIP RHOV ARHGAP12 ECT2 RHOB RAC1 TRIO HMHA1 SRGAP3 ARAP3 AKAP13 RAC2 NET1 ARHGAP26 GDI2 ARHGEF6 RHOG ARHGDIA VAV1 CHN1 ARHGDIG MCF2L FGD1 ARAP2 OBSCN RAC3 RHOF GDI1 ARHGEF11 FAM13A TRIP10 BCR PLEKHG5 DEPDC1 ARHGEF9 RICS PREX1 STARD13 DLC1 ARHGEF2 ABR RHOD ARHGAP6 OPHN1 …
KEGG_ETHER_LIPID_METABOLISM	signed	0.937	0.328	33	16	PAFAH2 PLA2G12A PLD2 PAFAH1B3 PAFAH1B2 PLA2G6 PAFAH1B1 ENPP6 PLA2G1B LPCAT1 PLA2G2E CHPT1 PLA2G3 PLA2G4E PPAP2B PLA2G5
REACTOME_PLATELET_DEGRANULATION	signed	0.94	0.607	86	15	CD63 TGFB1 THBS1 HABP4 SERPINF2 CALU ACTN1 ACTN4 THBS3 PROS1 PDGFA PSAP VCL PLG CFL1
BIOCARTA_CSK_PATHWAY	signed	0.943	0.329	24	5	PRKAR2A PRKACB PRKAR1A PRKAR2B CD3G
KEGG_DILATED_CARDIOMYOPATHY	signed	0.947	0.602	92	14	ACTB TGFB1 DAG1 SGCA ITGB5 MYH7 ITGA5 CACNA2D1 ITGB1 PRKACA ITGA1 CACNB1 ITGA6 PRKACB
BIOCARTA_IL17_PATHWAY	signed	0.949	0.238	17	8	KITLG CD58 CD3G IL8 CD3E IL6 CD4 CD2
REACTOME_POST_NMDA_RECEPTOR_ACTIVATION_EVENTS	signed	0.95	0.39	32	11	RAF1 PRKACB PDPK1 CALM3 MAPK1 CAMK2D CALM1 CAMK2G GRIN2D HRAS CAMK4
BIOCARTA_INFLAM_PATHWAY	signed	0.951	0.324	29	13	TGFB1 PDGFA IL12A CSF1 IL15 IL8 IL7 IL11 IL12B IL6 CD4 LTA TNF
REACTOME_ADP_SIGNALLING_THROUGH_P2Y_PURINOCEPTOR_1	signed	0.951	0.245	25	5	GNG5 GNB2 MAPK14 P2RY1 GNG13
KEGG_OLFACTORY_TRANSDUCTION	signed	0.951	0.557	389	5	OR1A1 OR7C1 OR1A2 OR7C2 OR5I1
KEGG_ECM_RECEPTOR_INTERACTION	signed	0.953	0.55	84	11	LAMB3 DAG1 THBS1 ITGB5 THBS3 LAMC1 ITGA5 ITGB1 ITGA1 ITGA6 SDC1
REACTOME_CLASS_B2_SECRETIN_FAMILY_RECEPTORS	signed	0.953	0.564	85	12	GIPR WNT2B WNT5A GNG5 PTCH1 GNB2 ADM FZD3 FZD6 FZD5 GHRHR GNG13
BIOCARTA_PLATELETAPP_PATHWAY	signed	0.955	0.155	14	2	COL4A3 PLG
REACTOME_ETHANOL_OXIDATION	signed	0.959	-0.038	10	3	ADH6 ACSS1 ALDH2
REACTOME_CELL_CELL_ADHESION_SYSTEMS	signed	0.96	0.403	59	9	CADM1 CLDN12 PVRL2 JUP MLLT4 CLDN1 CLDN7 PARD3 CTNNA1
KEGG_TYPE_I_DIABETES_MELLITUS	signed	0.96	0.358	44	17	HLA-DPB1 HLA-F IL12A HLA-DQA2 FAS HSPD1 IL12B GAD1 HLA-DMB HLA-C LTA INS TNF CPE HLA-G HLA-DOA HLA-E
BIOCARTA_EXTRINSIC_PATHWAY	signed	0.961	0.183	13	11	PROS1 F3 FGA TFPI F7 F10 FGG PROC F2 F2R F5
REACTOME_HORMONE_BIOSYNTHESIS	signed	0.965	0.372	52	5	CYP2R1 LGMN LTA4H STARD5 LRP2
KEGG_ARACHIDONIC_ACID_METABOLISM	signed	0.967	0.326	58	13	PTGES ALOX12B PLA2G12A LTA4H CYP4F3 CBR3 PLA2G6 GPX2 GPX4 GPX1 EPHX2 CBR1 PTGS2
KEGG_LEISHMANIA_INFECTION	signed	0.968	0.443	72	17	MAPK3 TRAF6 TGFB1 STAT1 HLA-DPB1 MAPK13 NFKBIA FCGR3A ITGB1 PTPN6 MAPK14 IL12A HLA-DQA2 MAP3K7 JUN MAPK1 FOS
REACTOME_RECYCLING_OF_BILE_ACIDS_AND_SALTS	signed	0.968	0.126	11	1	ABCC3
KEGG_FC_EPSILON_RI_SIGNALING_PATHWAY	signed	0.972	0.491	79	37	MAPK3 GRB2 VAV2 RAF1 MAPK13 SOS2 PRKCA PLA2G12A PIK3R2 MAP2K4 KRAS SOS1 PLCG1 MAP2K7 MAPK14 PIK3CA PRKCD PIK3R3 RAC1 PLA2G6 MAPK1 RAC2 LYN MAP2K3 HRAS FYN VAV1 MAP2K6 MAP2K1 PLA2G1B RAC3 PDK1 GAB2 NRAS PIK3R5 MAPK12 MAPK11
REACTOME_TRANSMISSION_ACROSS_CHEMICAL_SYNAPSES	signed	0.972	0.576	130	35	UNC13B PLCB1 RAF1 RAB3A MDM2 SNAP25 GNG5 PRKCA AP2B1 GNB2 CACNA2D1 GLUL CACNB1 PRKACB PDPK1 SLC38A1 SLC1A6 CACNB3 GNG13 STXBP1 CALM3 MAPK1 DLG1 CAMK2D CALM1 AP2M1 CAMK2G GLS AP2A2 GRIN2D MYO6 SLC17A7 HRAS ALDH2 ACHE
REACTOME_ACTIVATION_OF_NMDA_RECEPTOR_UPON_GLUTAMATE_BINDING_AND_POSTSYNAPTIC_EVENTS	signed	0.974	0.258	36	11	RAF1 PRKACB PDPK1 CALM3 MAPK1 CAMK2D CALM1 CAMK2G GRIN2D HRAS CAMK4
KEGG_GLYCINE_SERINE_AND_THREONINE_METABOLISM	signed	0.974	0.184	31	15	DLD SHMT1 GCAT CTH PSAT1 GNMT GLYCTK ALAS1 AGXT2 AOC3 MAOB MAOA PIPOX SDS AGXT
BIOCARTA_CACAM_PATHWAY	signed	0.977	0.078	14	6	CALM3 CAMK2D CALM1 CAMK2G CAMK1 CAMK4
KEGG_DRUG_METABOLISM_CYTOCHROME_P450	signed	0.977	0.241	72	21	GSTP1 MGST2 MGST3 GSTK1 GSTA4 GSTZ1 ALDH3A1 MGST1 UGT1A9 FMO5 MAOB CYP3A5 ADH5 UGT1A10 GSTO1 ALDH3B1 MAOA CYP2B6 GSTO2 CYP2E1 FMO1
BIOCARTA_TALL1_PATHWAY	signed	0.977	0.118	15	5	TRAF6 TRAF5 MAPK14 TRAF2 NFKB1
KEGG_METABOLISM_OF_XENOBIOTICS_BY_CYTOCHROME_P450	signed	0.979	0.254	70	19	GSTP1 MGST2 CYP1B1 MGST3 GSTK1 GSTA4 GSTZ1 ALDH3A1 MGST1 CYP2S1 UGT1A9 CYP3A5 ADH5 UGT1A10 GSTO1 ALDH3B1 CYP2B6 GSTO2 CYP2E1
REACTOME_MUSCLE_CONTRACTION	signed	0.98	0.264	51	13	MYL6B TNNT1 MYBPC2 ITGB5 VCL ITGA1 SORBS1 MYL6 TLN1 CALM3 CALM1 MYL12B SORBS3
REACTOME_FORMATION_OF_PLATELET_PLUG	signed	0.98	0.622	186	47	CD63 DGKQ PRKCZ GRB2 TGFB1 THBS1 VAV2 HABP4 SERPINF2 GNG5 CALU ACTN1 RASGRP3 ACTN4 PRKCA THBS3 CRK GNB2 PROS1 GNAI3 TBXA2R PDGFA SOS1 ITGB1 PSAP VCL PLG CFL1 GNAI1 MAPK14 PIK3CA ITPR1 SOD1 P2RY1 PDPK1 GNA12 HSPA5 PTK2 ITPR3 TLN1 GNG13 RAPGEF3 DGKE CALM3 CALM1 STXBP3 STX4
REACTOME_INFLUENZA_LIFE_CYCLE	signed	0.981	0.939	137	76	RPL26L1 RPS23 RPL34 POLR2F RPS7 RPL28 RPS4X UBA52 RPLP2 NUP107 GRSF1 RPLP0 NUP35 NUP205 RPL27A RPL7 NUPL2 RPL26 POLR2G NUP153 RPL11 POLR2I RPL29 RPS2 RPLP1 POLR2H RPS16 RPL5 RPS11 RPS26 CALR RPL38 RPS27 RPL8 KPNA1 POLR2E RPL6 CANX RPL9 RPS6 RPS27A RAE1 POLR2K RPS21 KPNB1 POLR2C HSPA1B CLTA NUP54 RPS29 HSPA1A NUP160 POM121 GTF2F1 DNAJC3 RPS5 CLTC RPS10 RPL37 POLR2B RPS13 RPL22 RPS19 RPS15A XPO1 RP…
REACTOME_A_THIRD_PROTEOLYTIC_CLEAVAGE_RELEASES_NICD	signed	0.982	0.079	10	4	NOTCH2 NOTCH3 PSEN1 PSEN2
KEGG_ABC_TRANSPORTERS	signed	0.982	0.261	44	9	ABCC4 ABCD3 ABCA1 ABCC3 ABCA5 ABCG2 ABCA7 ABCA2 ABCB8
REACTOME_INHIBITION_OF_INSULIN_SECRETION_BY_ADRENALINE_NORADRENALINE	signed	0.982	0.159	30	5	GNG5 GNB2 GNAI1 CACNB3 GNG13
BIOCARTA_HCMV_PATHWAY	signed	0.984	0.094	17	9	MAPK3 MAPK14 PIK3CA MAPK1 NFKB1 MAP2K3 MAP2K6 SP1 MAP2K1
BIOCARTA_NO2IL12_PATHWAY	signed	0.984	0.058	17	7	TYK2 IL12A CD3G IL12B CD3E CD4 CD2
KEGG_CELL_ADHESION_MOLECULES_CAMS	signed	0.984	0.128	134	19	CADM1 HLA-DPB1 NEO1 PVRL2 PDCD1 GLG1 NLGN4X CLDN1 OCLN HLA-F CLDN7 ITGB1 ESAM CD58 CD274 CD276 ITGA6 SDC1 ALCAM
REACTOME_NA_CL_DEPENDENT_NEUROTRANSMITTER_TRANSPORTERS	signed	0.984	0.086	18	9	SLC6A19 SLC6A9 SLC6A6 SLC18A1 SLC6A7 SLC6A18 SLC6A11 SLC6A5 SLC6A15
REACTOME_G_BETA_GAMMA_SIGNALLING_THROUGH_PI3KGAMMA	signed	0.984	0.08	25	4	GNG5 GNB2 PDPK1 GNG13
KEGG_STEROID_HORMONE_BIOSYNTHESIS	signed	0.985	0.128	55	4	HSD17B2 HSD11B2 CYP1B1 HSD17B12
REACTOME_INORGANIC_CATION_ANION_SLC_TRANSPORTERS	signed	0.985	0.383	94	33	SLC38A2 SLC1A5 SLC15A4 SLC17A5 SLC4A2 SLC36A1 SLC7A6 SLC17A6 SLC6A19 SLC43A2 SLC12A6 SLC38A1 SLC1A6 SLC1A4 SLC7A11 SLC3A2 SLC7A1 SLC36A2 SLC26A7 SLC34A2 SLC20A1 SLC17A7 SLC12A7 SLC6A6 SLC9A8 SLC4A4 SLC12A2 SLC5A5 SLC12A5 SLC6A18 SLC8A2 SLC7A7 SLC3A1
KEGG_JAK_STAT_SIGNALING_PATHWAY	signed	0.986	0.557	155	32	EP300 GRB2 STAT1 SOCS5 PIM1 PTPN11 PIAS4 TYK2 SOS2 IFNAR1 SPRY2 CISH PIK3R2 STAT2 IL10RB SOS1 SOCS4 BCL2L1 TSLP PTPN6 STAM2 LEPR IL6R PIK3CA TPO PIAS1 IL6ST IL12A PIK3R3 STAM IL15 MYC
REACTOME_HIV_INFECTION	signed	0.988	0.943	183	100	LIG4 COBRA1 MNAT1 RNGTT XRCC4 PSMA5 POLR2F ELL PSMC2 AP1M1 NCBP2 AP1S3 PSMB7 PSMB3 NUP107 TAF5 NUP35 NUP205 PSMD6 TAF12 B2M GTF2B NUPL2 AP1S1 POLR2G AP2B1 AP1B1 NUP153 PSMB10 CDK9 GTF2E1 POLR2I PSMA6 WHSC2 SUPT16H PSMB1 POLR2H PSMB6 TAF10 SUPT4H1 TCEA1 PSMC4 GTF2A2 PSMC6 SKP1 KPNA1 POLR2E GTF2A1 BTRC SLC25A4 RAE1 PSMD9 POLR2K PSMD7 AP1S2 KPNB1 PSME2 POLR2C PSMA3 CDK7 CCNH TCEB1 NUP54 RBX1 CCNT1 R…
REACTOME_BASIGIN_INTERACTIONS	signed	0.989	0.107	25	16	SLC7A6 ITGB1 ITGA6 ATP1B1 SLC16A1 SLC7A11 SLC3A2 PPIL2 CAV1 L1CAM SLC7A7 MAG ATP1B3 SLC7A8 SLC7A10 ATP1B2
REACTOME_HEMOSTASIS	signed	0.99	0.473	274	66	CD63 DGKQ PRKCZ GRB2 TGFB1 C1QBP THBS1 VAV2 HABP4 SERPINF2 PTPN11 GNG5 CALU ACTN1 SHC1 RASGRP3 ACTN4 PRKCA PIK3R2 THBS3 CRK ITGA5 GNB2 PROS1 GNAI3 KRAS SLC7A6 TBXA2R PDGFA SOS1 PLCG1 ITGB1 ESAM PSAP VCL PLG CFL1 SIRPG CD58 PTPN6 GNAI1 MAPK14 PIK3CA ITGA6 ITPR1 SOD1 P2RY1 PDPK1 ATP1B1 GNA12 SLC16A1 PLAUR HSPA5 PTK2 ITPR3 TLN1 GNG13 RAPGEF3 DGKE CALM3 F3 GRB7 SLC7A11 CALM1 STXBP3 STX4
REACTOME_NEURORANSMITTER_RECEPTOR_BINDING_AND_DOWNSTREAM_TRANSMISSION_IN_THE_POSTSYNAPTIC_CELL	signed	0.99	0.36	84	21	PLCB1 RAF1 MDM2 GNG5 PRKCA AP2B1 GNB2 PRKACB PDPK1 GNG13 CALM3 MAPK1 DLG1 CAMK2D CALM1 AP2M1 CAMK2G AP2A2 GRIN2D MYO6 HRAS
REACTOME_TRANSMEMBRANE_TRANSPORT_OF_SMALL_MOLECULES	signed	0.99	0.578	218	76	SLC38A2 SLC44A3 SLC1A5 SLC29A1 SLC15A4 SLC17A5 PEX19 SLC4A2 SLC2A8 SLC36A1 ABCD3 NUP107 NUP35 NUP205 NUPL2 NUP153 PEX3 SLC7A6 SLC29A2 SLC17A6 SLC30A6 SLC2A11 SLC30A5 SLC6A19 SLC43A2 ABCA7 SLC6A9 RAE1 SLC30A1 G6PC SLC30A3 SLC12A6 SLC38A1 SLC16A1 SLC1A6 SLC1A4 NUP54 SLC39A7 SLC2A12 NUP160 POM121 SLC7A11 SLC30A7 SLC3A2 SLC7A1 SLC44A1 SLC2A4 SLC36A2 SLC26A7 NUP214 SLC2A13 AAAS SLC34A2 SLC39A8 SLC20A1…
REACTOME_THROMBOXANE_SIGNALLING_THROUGH_TP_RECEPTOR	signed	0.992	0.077	23	3	GNG5 GNB2 TBXA2R
KEGG_TASTE_TRANSDUCTION	signed	0.992	0.075	52	9	TAS2R38 PRKACA PRKACB ITPR3 GNG13 SCNN1A TAS1R1 SCNN1G ADCY6
REACTOME_CELL_SURFACE_INTERACTIONS_AT_THE_VASCULAR_WALL	signed	0.992	0.397	94	19	GRB2 PTPN11 SHC1 PIK3R2 ITGA5 PROS1 KRAS SLC7A6 SOS1 PLCG1 ITGB1 ESAM SIRPG CD58 PTPN6 PIK3CA ITGA6 ATP1B1 SLC16A1
KEGG_MATURITY_ONSET_DIABETES_OF_THE_YOUNG	signed	0.993	0.086	25	2	HES1 ONECUT1
KEGG_LEUKOCYTE_TRANSENDOTHELIAL_MIGRATION	signed	0.993	0.409	118	25	ACTB VAV2 MAPK13 PTPN11 MYL12A ACTN1 MLLT4 CLDN1 OCLN ACTN4 CLDN7 PRKCA PIK3R2 GNAI3 PLCG1 ITGB1 ESAM VCL ROCK1 CTNNA1 VASP GNAI1 MAPK14 PIK3CA ARHGAP5
KEGG_COMPLEMENT_AND_COAGULATION_CASCADES	signed	0.994	0.23	69	8	SERPINA5 SERPINF2 CR2 CD55 PROS1 BDKRB2 CD46 PLG
REACTOME_SIGNALING_IN_IMMUNE_SYSTEM	signed	0.994	0.659	366	116	MAPKAP1 LY96 MAPK3 TRAF6 GRB2 HLA-DPB1 ENAH PVRL2 ATF1 PDCD1 PAK1 PTPN11 UBE2N PPP2R5C RPS6KA5 MAPKAPK3 PIK3R4 NFKBIA SHC1 HLA-F PPP2CA B2M LY86 PIK3R2 MAP3K8 FCGR3A DUSP3 THEM4 ZFYVE20 MAP2K4 ITGA5 PROS1 KRAS SLC7A6 MEF2C SOS1 PLCG1 ITGB1 ESAM DUSP6 SIRPG MAP2K7 CD58 CD274 PTPN6 VASP IRF3 PPP2R1A IKBKB MAPK14 ULBP3 PIK3CA ATF2 ITGA6 ECSIT RIPK2 PPP2R5D PPP2R1B PDPK1 MALT1 PPP2R5B ATP1B1 SLC16A1 …
REACTOME_HIV_LIFE_CYCLE	signed	0.995	0.911	103	56	LIG4 COBRA1 MNAT1 RNGTT XRCC4 POLR2F ELL NCBP2 NUP107 TAF5 NUP35 NUP205 TAF12 GTF2B NUPL2 POLR2G NUP153 CDK9 GTF2E1 POLR2I WHSC2 SUPT16H POLR2H TAF10 SUPT4H1 TCEA1 GTF2A2 POLR2E GTF2A1 RAE1 POLR2K POLR2C CDK7 CCNH TCEB1 NUP54 CCNT1 TAF11 NUP160 XRCC5 POM121 GTF2F1 TAF6 GTF2E2 TH1L TAF4 POLR2B PSIP1 RANBP1 XPO1 RANGAP1 NUP214 TCEB3 GTF2H4 AAAS FEN1
REACTOME_PLATELET_ACTIVATION	signed	0.995	0.527	167	48	CD63 DGKQ PRKCZ TGFB1 THBS1 VAV2 HABP4 SERPINF2 GNG5 CALU ACTN1 ACTN4 PRKCA THBS3 GNB2 PROS1 GNAI3 TBXA2R PDGFA PSAP VCL PLG CFL1 GNAI1 MAPK14 PIK3CA ITPR1 SOD1 P2RY1 PDPK1 GNA12 HSPA5 ITPR3 TLN1 GNG13 DGKE CALM3 CALM1 STXBP3 STX4 CLU CAP1 GNAQ LYN PFN1 DGKH WDR1 FYN
KEGG_SYSTEMIC_LUPUS_ERYTHEMATOSUS	signed	0.996	0.254	140	11	H2AFZ SNRPB HLA-DPB1 HIST2H2BE HIST1H2AM ACTN1 HIST1H3B ACTN4 FCGR3A HIST1H4J H3F3A
REACTOME_SEMA4D_IN_SEMAPHORIN_SIGNALING	signed	0.997	0.086	29	11	ROCK1 RRAS MYH9 MYL6 MET RHOB RAC1 RAC2 MYL12B RND1 RHOG
REACTOME_PHASE_1_FUNCTIONALIZATION_OF_COMPOUNDS	signed	0.997	0.033	60	9	GSTP1 MGST2 SLC35D1 GSS MGST3 MTR GCLM MAT2A TPMT
REACTOME_PHASE_II_CONJUGATION	signed	0.997	0.024	67	22	SMOX CYP2R1 CYP1B1 CYP4F3 CYP51A1 CYP39A1 PTGS2 ALDH2 CYP2S1 MAOB CYP3A5 CYP27B1 CYP11B1 CYP27A1 CYP8B1 MAOA CYP26A1 CYP2B6 CYP2E1 FMO1 CYP4B1 CYP46A1
REACTOME_G_ALPHA_Q_SIGNALLING_EVENTS	signed	0.997	0.07	157	57	DGKQ PLCB1 GRPR HTR2A CHRM1 GNG5 GNB2 BDKRB2 TBXA2R EDN1 PIK3CA ITPR1 P2RY1 ITPR3 GNG13 DGKE TRIO GNAQ DGKH DGKD GPR17 LPAR2 PROKR2 GRK5 AVPR1A GNRHR TRH P2RY2 PROKR1 NTSR1 EDN3 GNA15 GNA14 MGLL EDNRB KISS1 CYSLTR2 LPAR3 KNG1 GNB1 CCKBR NPFFR2 GNG8 KISS1R HCRTR1 ADRBK1 PTGFR HCRT AVPR1B F2RL2 EDN2 ANXA1 TACR3 LPAR4 AVP GNG4 MLNR
REACTOME_GLUCOSE_AND_OTHER_SUGAR_SLC_TRANSPORTERS	signed	0.998	0.211	82	28	SLC44A3 SLC2A8 SLC30A6 SLC2A11 SLC30A5 SLC6A19 SLC6A9 SLC30A1 SLC30A3 SLC16A1 SLC39A7 SLC2A12 SLC30A7 SLC44A1 SLC2A4 SLC2A13 SLC39A8 SLC6A6 SLC18A1 SLC6A7 SLC2A1 SLC6A18 SLC6A11 SLC6A5 SLC2A5 SLC40A1 SLC39A6 SLC6A15
REACTOME_PROSTANOID_HORMONES	signed	0.999	0.003	11	3	LTA4H PTGES3 PTGS2
BIOCARTA_NUCLEARRS_PATHWAY	signed	0.999	0.166	88	23	FLT3LG FCER2 CR2 CD1D CD55 TFRC CD1A ITGA5 KITLG ITGA1 IL6R TPO ITGA6 CSF1 CD1B CD3G IL7 IL11 CD1E CD44 IL4R CD22 DNTT
KEGG_CALCIUM_SIGNALING_PATHWAY	signed	0.999	0.163	178	28	PLCB1 GRPR HTR2A CHRM1 PPID ADRB3 PRKCA PHKB VDAC2 CHP BDKRB2 TBXA2R PLCG1 PPP3CB PRKACA PPP3R1 SLC25A4 ITPR1 PRKACB PPP3CC SPHK1 ITPR3 PPP3CA ATP2A2 CALM3 TRPC1 CAMK2D CALM1
KEGG_HEMATOPOIETIC_CELL_LINEAGE	signed	0.999	0.01	28	7	DCXR AKR1B1 UGP2 RPE UGT1A9 GUSB UGT1A10
KEGG_PENTOSE_AND_GLUCURONATE_INTERCONVERSIONS	signed	0.999	0.003	15	2	ABCC3 PPARD
KEGG_CYTOKINE_CYTOKINE_RECEPTOR_INTERACTION	signed	0.999	0.89	90	51	COBRA1 MNAT1 RNGTT POLR2F ELL NCBP2 NUP107 TAF5 NUP35 NUP205 TAF12 GTF2B NUPL2 POLR2G NUP153 CDK9 GTF2E1 POLR2I WHSC2 SUPT16H POLR2H TAF10 SUPT4H1 TCEA1 GTF2A2 POLR2E GTF2A1 RAE1 POLR2K POLR2C CDK7 CCNH TCEB1 NUP54 CCNT1 TAF11 NUP160 POM121 GTF2F1 TAF6 GTF2E2 TH1L TAF4 POLR2B RANBP1 XPO1 RANGAP1 NUP214 TCEB3 GTF2H4 AAAS
KEGG_NEUROACTIVE_LIGAND_RECEPTOR_INTERACTION	absolute	0.999	0.736	177	133	HTR1F ADRA2B C5AR1 CCL5 POMC MTNR1B ADORA1 CXCL13 PENK SSTR5 CCL16 RXFP4 NPY INSL5 CXCL12 ADCY2 S1PR1 GNAI2 SST C3 PYY ADCY8 GNG11 GALR1 CXCL1 OPN1SW ADCY3 P2RY4 CCR7 GPER HRH3 ADCY5 OPN1LW DRD4 RGR CCL20 GABBR2 CCL21 CCL25 FPR2 GPR18 CCR1 OPN1MW2 LPAR1 AGT CCL27 GNG12 ADRA2A PPY BDKRB1 CXCR6 GNB3 ADCY1 CXCL3 ADORA3 PPYR1 PNOC NPY5R CCL19 PF4 NPBWR1 CCL23 OXER1 HTR1D OPRK1 PTGER3 GNG4 GABBR1 CCR9…
KEGG_VASCULAR_SMOOTH_MUSCLE_CONTRACTION	absolute	0.999	0.607	267	132	INHBB FLT3LG TGFB1 PDGFC BMPR1A CCL18 TNFRSF12A TNFSF10 IFNAR1 CCL8 TNFRSF10D RELT ACVR1B TNFRSF17 IL10RB KITLG PDGFA CCL2 TNFRSF18 TSLP LEPR IL6R TGFBR2 TPO TNFRSF10B CCL7 IL1RAP IL6ST IL12A MET CSF1 IL15 CCL13 CCL11 BMPR2 TNFSF9 TNFRSF1A IL8 MPL IL7 ACVR2A INHBC OSM FAS IL11 IL18RAP OSMR IL13 CCR8 IL21 EGFR IL4R TNFRSF21 CXCL6 TNFSF4 IL12B IL22RA1 PPBP PDGFB CCL1 PRLR CXCL5 IL24 EDA2R IL19 GH2 …
REACTOME_BIOLOGICAL_OXIDATIONS	absolute	0.999	0.579	127	57	GSTP1 SMOX NAT2 SULT1B1 CYP2R1 MGST2 SLC35D1 CYP1B1 GSS MGST3 CYP4F3 MTR CYP2W1 GCLM MAT2A TPMT GSTA4 GSTM5 CYP51A1 UGP2 CYP39A1 PTGS2 MAT1A MGST1 UGT2A1 ALDH2 CYP2S1 CYP26C1 SULT2B1 UGT1A9 CYP17A1 SULT2A1 MAOB CYP3A5 CYP27B1 CYP11B1 CYP27A1 CYP2A6 GSTA3 GSTO1 UGDH CYP8B1 MAOA GCLC CYP26A1 CYP2B6 SULT1C4 GSTO2 CYP2E1 FMO1 CYP4B1 NNMT PTGIS CYP46A1 AHCY CYP4F2 SULT1A2
REACTOME_CLASS_A1_RHODOPSIN_LIKE_RECEPTORS	absolute	0.999	0.529	173	135	DARC RLN2 MLN HCRTR2 C5AR1 CCL5 POMC NTS QRFP CXCL13 PENK SSTR5 GRP CCL16 UTS2R RXFP4 NPY INSL5 CXCL12 MC2R INSL3 PRLH SST C3 TRHR PYY UTS2 GALR1 CXCL1 NMBR CCR7 GPER PROK1 CCL20 CCL21 CCL25 OXTR NTSR2 FPR2 CCR1 CCKAR NPSR1 F2R F2 AGT OXT CCL27 CX3CR1 TACR1 CX3CL1 CCK PPY BDKRB1 CXCR6 TAC1 CXCL3 QRFPR PPYR1 F2RL1 PROK2 PNOC NPY5R MC1R F2RL3 CCL19 PF4 NPBWR1 CCL23 OPRK1 MLNR AGTR1 AVP CCR9 OPRM1 T…
REACTOME_DOWNSTREAM_EVENTS_IN_GPCR_SIGNALING	absolute	0.999	0.431	292	217	HTR1F ADRA2B ADRB1 CGA DARC RLN2 MLN HCRTR2 PTGDR C5AR1 CCL5 POMC NTS OPN4 MTNR1B TSHB ADORA1 QRFP ADRA1B LTB4R CXCL13 PENK TAAR5 SSTR5 GRP CCL16 UTS2R TAAR8 RXFP4 LTB4R2 ADRB2 NPY INSL5 CXCL12 MC2R P2RY10 S1PR1 INSL3 PRLH SST C3 TRHR PYY UTS2 GALR1 CYSLTR1 CXCL1 NMBR OPN1SW LHCGR FFAR3 P2RY4 CCR7 GPER TSHR HRH3 OPN1LW DRD4 ADRA1A RGR PROK1 CCL20 GPR68 CCL21 CCL25 OXTR NTSR2 FFAR2 FPR2 PTGER1 GPR…
REACTOME_G_ALPHA_I_SIGNALLING_EVENTS	signed	0.999	0.339	169	55	SLC38A2 SLC44A3 SLC1A5 SLC15A4 SLC17A5 SLC4A2 SLC2A8 SLC36A1 SLC7A6 SLC17A6 SLC30A6 SLC2A11 SLC30A5 SLC6A19 SLC43A2 SLC6A9 SLC30A1 SLC30A3 SLC12A6 SLC38A1 SLC16A1 SLC1A6 SLC1A4 SLC39A7 SLC2A12 SLC7A11 SLC30A7 SLC3A2 SLC7A1 SLC44A1 SLC2A4 SLC36A2 SLC26A7 SLC2A13 SLC34A2 SLC39A8 SLC20A1 SLC17A7 SLC12A7 SLC6A6 SLC18A1 SLC9A8 SLC4A4 SLC12A2 SLC6A7 SLC5A5 SLC12A5 SLC2A1 SLC6A18 SLC6A11 SLC8A2 SLC7A7 S…
REACTOME_GPCR_LIGAND_BINDING	absolute	0.999	0.253	448	203	GIPR DGKQ PDYN PLCB1 VAV2 GRPR HTR2A S1PR5 CHRM1 SOS2 GNG5 ADRB3 S1PR2 GNB2 ARHGEF17 GNAI3 BDKRB2 TBXA2R SOS1 EDN1 ROCK1 ADM PLEKHG2 HEBP1 GNAI1 PIK3CA ITPR1 PIK3R1 P2RY1 PDPK1 ECT2 GNA12 ITPR3 RHOB GHRHR RAC1 GNG13 DGKE TRIO GNB4 PTAFR PTGIR AKAP13 RAC2 IL8 NET1 GNAQ GNB5 GNAT1 ADCY9 PDE2A FPR3 DGKH CCR8 OPRL1 RAMP1 HRH2 DGKD PTGER4 ADCY6 ARHGEF6 NPY1R RHOG DRD3 CXCL6 GPR17 VAV1 PPBP RLN3 TACR2 …
REACTOME_LATE_PHASE_OF_HIV_LIFE_CYCLE	absolute	0.999	0.179	272	141	GIPR TSPO GRIK2 GABRD GRPR HTR2A S1PR5 CHRM1 PRSS1 ADRB3 S1PR2 BDKRB2 TBXA2R PARD3 THRB PLG P2RX1 LEPR MAS1 NMUR2 P2RY1 GHRHR PTAFR GABRR2 PTGIR NR3C1 FPR3 GRIN2D PRSS3 OPRL1 HRH2 CHRNG CHRNB2 PTGER4 GABRQ NPY1R GABRA2 DRD3 GPR156 TACR2 LPAR2 GRID2 AVPR1A GLP2R PRLR GNRHR GRM5 P2RY2 P2RY6 GRIN2B THRA CHRND GH2 GPR83 GH1 MC5R SSTR3 GALR2 P2RX6 MC4R APLNR CHRNA1 C3AR1 CHRM4 CTSG GRIK1 PRLHR GPR35 N…
REACTOME_PEPTIDE_LIGAND_BINDING_RECEPTORS	signed	0.999	0.146	115	32	MAPK3 MYL6B PLCB1 RAF1 PRKG1 PRKCA PLA2G12A PRKCH PRKACA ROCK1 KCNMB4 PPP1CB PPP1R12B ITPR1 PRKACB PRKCD GNA12 MYL6 ITPR3 PLA2G6 CALM3 MAPK1 CALM1 PRKCQ GNAQ PPP1R12A ADCY9 RAMP1 ADCY6 CACNA1S MAP2K1 AVPR1A
REACTOME_SLC_MEDIATED_TRANSMEMBRANE_TRANSPORT	absolute	0.999	0.053	392	188	GIPR WNT2B PDYN GRPR HTR2A S1PR5 CHRM1 WNT5A GNG5 PTCH1 ADRB3 S1PR2 GNB2 BDKRB2 TBXA2R EDN1 CCL2 ADM FZD3 HEBP1 CCL7 P2RY1 FZD6 FZD5 GHRHR GNG13 GNB4 CCL11 PTAFR PTGIR IL8 TAS1R1 GNB5 WNT7B FPR3 CCR8 OPRL1 RAMP1 HRH2 PTGER4 NPY1R DRD3 CXCL6 GPR17 FZD7 PPBP RLN3 TACR2 LPAR2 GPR44 PROKR2 AVPR1A OPN5 GLP2R GNRHR GRM5 TRH CXCL5 P2RY2 P2RY6 RXFP3 WNT6 CCR3 MC5R SSTR3 GALR2 CCR4 CCR10 FFAR1 MC4R APLNR …
