# Supplementary material for: pathCHEMO, a generalizable computational framework uncovers molecular pathways of chemoresistance in lung adenocarcinoma
Source: Commun Biol. 2019 Sep 6;2:334. doi: 10.1038/s42003-019-0572-6 (PMC6731276; doi:10.1038/s42003-019-0572-6)
Supplement: Supplementary file 5 — Supplementary Data 3 [file 42003_2019_572_MOESM5_ESM.xlsx]

## Sheet: LUAD_CP
Supplementary Data 3A. Overlaps between carboplatin-paclitaxel treated LUAD, and cisplatin-vinorelbine treated LUAD, cisplatin-vinorelbine treated LUSC, FOLFOX (folinic acid, fluorouracil, oxaliplatin) treated COAD candidate transcriptomic pathways.
Transcriptiomic candidate pathways
			LUAD_CV			LUSC						COAD
			BIOCARTA_ACTINY_PATHWAY	REACTOME_METABLISM_OF_NUCLEOTIDES	KEGG_RIBOSOME	KEGG_CYTOKINE_CYTOKINE_RECEPTOR_INTERACTION	KEGG_NEUROACTIVE_LIGAND_RECEPTOR_INTERACTION	REACTOME_DNA_REPAIR	REACTOME_SLC_MEDIATED_TRANSMEMBRANE_TRANSPORT	REACTOME_TRANSLATION	REACTOME_TRANSPORT_OF_MATURE_MRNA_DERIVED_FROM_AN_INTRON_CONTAINING_TRANSCRIPT	KEGG_CALCIUM_SIGNALING_PATHWAY	REACTOME_METABOLISM_OF_PROTEINS	REACTOME_ELONGATION_AND_PROCESSING_OF_CAPPED_TRANSCRIPTS	REACTOME_S_PHASE	REACTOME_PROCESSING_OF_CAPPED_INTRON_CONTAINING_PRE_MRNA
LUAD_CP	REACTOME_CHEMOKINE_RECEPTORS_BIND_CHEMOKINES		1	1	1	4.86675e-09	1	1	1	1	1	1	1	1	1	1
	REACTOME_MRNA_SPLICING		1	1	1	1	1	0.0405925	1	1	0.00318707	1	1	4.12188e-24	1	6.45534e-32
	REACTOME_CELL_CYCLE_MITOTIC		1	1	1	1	1	0.000101003	1	1	0.039563	1	1	1	3.43504e-60	1
	REACTOME_METABOLISM_OF_PROTEINS		1	1	6.18101e-55	1	1	1	1	1.28535e-59	0.337172	1	4.54184e-39	1	1	1
	KEGG_INTESTINAL_IMMUNE_NETWORK_FOR_IGA_PRODUCTION		1	1	1	0.626996	1	1	1	1	1	1	1	1	1	1
	REACTOME_G_ALPHA_S_SIGNALLING_EVENTS		1	1	1	1	0.140465	1	1	1	1	1	1	1	1	1
	KEGG_RNA_DEGRADATION		1	1	1	1	1	1	1	1	1	1	1	1	1	0.420987
Notes: LUAD_CP = Lung Adenocarcinoma treated with carboplatin and paclitaxel, LUAD_CV = Lung Adenocarcinoma treated with cisplatin and vinorelbine, LUSC = Lung Squamous Cell carcinoma treated with cisplatin and vinorelbine, and COAD = Colon Adenocarcinoma treated with FOLFOX. Pathways are highlighted as follows: over-expressed (red), under-expressed (blue) and differentially expressed (green)
Supplementary Data 3B. Overlaps between carboplatin-paclitaxel treated LUAD, and cisplatin-vinorelbine treated LUAD, cisplatin-vinorelbine treated LUSC, FOLFOX (folinic acid, fluorouracil, oxaliplatin) treated COAD candidate epigenomic pathways.
Epigenomic candidate pathways
			LUAD_CV			LUSC						COAD
			BIOCARTA_ACTINY_PATHWAY	REACTOME_METABLISM_OF_NUCLEOTIDES	KEGG_RIBOSOME	KEGG_CYTOKINE_CYTOKINE_RECEPTOR_INTERACTION	KEGG_NEUROACTIVE_LIGAND_RECEPTOR_INTERACTION	REACTOME_DNA_REPAIR	REACTOME_SLC_MEDIATED_TRANSMEMBRANE_TRANSPORT	REACTOME_TRANSLATION	REACTOME_TRANSPORT_OF_MATURE_MRNA_DERIVED_FROM_AN_INTRON_CONTAINING_TRANSCRIPT	KEGG_CALCIUM_SIGNALING_PATHWAY	REACTOME_METABOLISM_OF_PROTEINS	REACTOME_ELONGATION_AND_PROCESSING_OF_CAPPED_TRANSCRIPTS	REACTOME_S_PHASE	REACTOME_PROCESSING_OF_CAPPED_INTRON_CONTAINING_PRE_MRNA
LUAD_CP	REACTOME_CHEMOKINE_RECEPTORS_BIND_CHEMOKINES		1	1	1	8.51483e-29	1	1	1	1	1	1	1	1	1	1
	REACTOME_MRNA_SPLICING		1	1	1	1	1	0.000361584	1	1	0.000544673	1	1	3.18065e-57	1	5.54709e-61
	REACTOME_CELL_CYCLE_MITOTIC		0.227066	1	1	1	1	0.0152686	1	1	0.00291181	1	1	1	2.71187e-83	0.0487704
	REACTOME_METABOLISM_OF_PROTEINS		1	1	3.28999e-15	1	1	1	1	2.56426e-42	0.700443	1	7.42355e-95	1	1	1
	KEGG_INTESTINAL_IMMUNE_NETWORK_FOR_IGA_PRODUCTION		1	1	1	1.33274e-05	1	1	1	1	1	1	1	1	1	1
	REACTOME_G_ALPHA_S_SIGNALLING_EVENTS		1	1	1	1	3.05547e-10	1	1	1	1	0.739408	1	1	1	1
	KEGG_RNA_DEGRADATION		1	1	1	1	1	1	1	1	1	1	1	1	1	0.666741
Notes: LUAD_CP = Lung Adenocarcinoma treated with carboplatin and paclitaxel, LUAD_CV = Lung Adenocarcinoma treated with cisplatin and vinorelbine, LUSC = Lung Squamous Cell carcinoma treated with cisplatin and vinorelbine, and COAD = Colon Adenocarcinoma treated with FOLFOX. Pathways are highlighted as follows: over-methylated (red), under-methylated (blue) and differentially methylated (green)

## Sheet: LUAD_CV
Supplementary Data 3C. Overlaps between cisplatin-vinorelbine treated LUAD, and carboplatin-paclitaxel treated LUAD, cisplatin-vinorelbine treated LUSC, FOLFOX (folinic acid, fluorouracil, oxaliplatin) treated COAD candidate transcriptomic pathways.
Transcriptiomic candidate pathways
			LUAD_CP							LUSC						COAD
			REACTOME_CHEMOKINE_RECEPTORS_BIND_CHEMOKINES	REACTOME_MRNA_SPLICING	REACTOME_CELL_CYCLE_MITOTIC	REACTOME_METABOLISM_OF_PROTEINS	KEGG_INTESTINAL_IMMUNE_NETWORK_FOR_IGA_PRODUCTION	REACTOME_G_ALPHA_S_SIGNALLING_EVENTS	KEGG_RNA_DEGRADATION	KEGG_CYTOKINE_CYTOKINE_RECEPTOR_INTERACTION	KEGG_NEUROACTIVE_LIGAND_RECEPTOR_INTERACTION	REACTOME_DNA_REPAIR	REACTOME_SLC_MEDIATED_TRANSMEMBRANE_TRANSPORT	REACTOME_TRANSLATION	REACTOME_TRANSPORT_OF_MATURE_MRNA_DERIVED_FROM_AN_INTRON_CONTAINING_TRANSCRIPT	KEGG_CALCIUM_SIGNALING_PATHWAY	REACTOME_METABOLISM_OF_PROTEINS	REACTOME_ELONGATION_AND_PROCESSING_OF_CAPPED_TRANSCRIPTS	REACTOME_S_PHASE	REACTOME_PROCESSING_OF_CAPPED_INTRON_CONTAINING_PRE_MRNA
LUAD_CV	BIOCARTA_ACTINY_PATHWAY		1	1	1	1	1	1	1	1	1	1	1	1	1	1	1	1	1	1
	REACTOME_METABLISM_OF_NUCLEOTIDES		1	1	1	1	1	1	1	1	1	1	1	1	1	1	1	1	1	1
	KEGG_RIBOSOME		1	1	1	6.18101e-55	1	1	1	1	1	1	1	8.01029e-96	1	1	2.61511e-22	1	1	1
Notes: LUAD_CP = Lung Adenocarcinoma treated with carboplatin and paclitaxel, LUAD_CV = Lung Adenocarcinoma treated with cisplatin and vinorelbine, LUSC = Lung Squamous Cell carcinoma treated with cisplatin and vinorelbine, and COAD = Colon Adenocarcinoma treated with FOLFOX. Pathways are highlighted as follows: over-expressed (red), under-expressed (blue) and differentially expressed (green)
Supplementary Data 3D. Overlaps between cisplatin-vinorelbine treated LUAD, and carboplatin-paclitaxel treated LUAD, cisplatin-vinorelbine treated LUSC, FOLFOX (folinic acid, fluorouracil, oxaliplatin) treated COAD candidate epigenomic pathways.
Epigenomic candidate pathways
			LUAD_CP							LUSC						COAD
			REACTOME_CHEMOKINE_RECEPTORS_BIND_CHEMOKINES	REACTOME_MRNA_SPLICING	REACTOME_CELL_CYCLE_MITOTIC	REACTOME_METABOLISM_OF_PROTEINS	KEGG_INTESTINAL_IMMUNE_NETWORK_FOR_IGA_PRODUCTION	REACTOME_G_ALPHA_S_SIGNALLING_EVENTS	KEGG_RNA_DEGRADATION	KEGG_CYTOKINE_CYTOKINE_RECEPTOR_INTERACTION	KEGG_NEUROACTIVE_LIGAND_RECEPTOR_INTERACTION	REACTOME_DNA_REPAIR	REACTOME_SLC_MEDIATED_TRANSMEMBRANE_TRANSPORT	REACTOME_TRANSLATION	REACTOME_TRANSPORT_OF_MATURE_MRNA_DERIVED_FROM_AN_INTRON_CONTAINING_TRANSCRIPT	KEGG_CALCIUM_SIGNALING_PATHWAY	REACTOME_METABOLISM_OF_PROTEINS	REACTOME_ELONGATION_AND_PROCESSING_OF_CAPPED_TRANSCRIPTS	REACTOME_S_PHASE	REACTOME_PROCESSING_OF_CAPPED_INTRON_CONTAINING_PRE_MRNA
LUAD_CV	BIOCARTA_ACTINY_PATHWAY		1	1	0.666543	1	1	1	1	1	1	1	1	1	1	1	1	1	0.384726	1
	REACTOME_METABLISM_OF_NUCLEOTIDES		1	1	1	1	1	1	1	1	1	1	1	1	1	1	1	1	1	1
	KEGG_RIBOSOME		1	1	1	1.53171e-13	1	1	1	1	1	1	1	5.69422e-17	1	1	5.02781e-08	1	1	1
Note: LUAD_CP = Lung Adenocarcinoma treated with carboplatin and paclitaxel, LUAD_CV = Lung Adenocarcinoma treated with cisplatin and vinorelbine, LUSC = Lung Squamous Cell carcinoma treated with cisplatin and vinorelbine, and COAD = Colon Adenocarcinoma treated with FOLFOX. Pathways are highlighted as follows: over-methylated (red), under-methylated (blue) and differentially methylated (green)

## Sheet: LUSC
Supplementary Data 3E. Overlaps between cisplatin-vinorelbine treated LUSC, and carboplatin-paclitaxel treated LUAD, cisplatin-vinorelbine treated LUAD, FOLFOX (folinic acid, fluorouracil, oxaliplatin) treated COAD candidate transcriptomic pathways.
Transcriptiomic candidate pathways
			LUAD_CP							LUAD_CV			COAD
			REACTOME_CHEMOKINE_RECEPTORS_BIND_CHEMOKINES	REACTOME_MRNA_SPLICING	REACTOME_CELL_CYCLE_MITOTIC	REACTOME_METABOLISM_OF_PROTEINS	KEGG_INTESTINAL_IMMUNE_NETWORK_FOR_IGA_PRODUCTION	REACTOME_G_ALPHA_S_SIGNALLING_EVENTS	KEGG_RNA_DEGRADATION	BIOCARTA_ACTINY_PATHWAY	REACTOME_METABLISM_OF_NUCLEOTIDES	KEGG_RIBOSOME	KEGG_CALCIUM_SIGNALING_PATHWAY	REACTOME_METABOLISM_OF_PROTEINS	REACTOME_ELONGATION_AND_PROCESSING_OF_CAPPED_TRANSCRIPTS	REACTOME_S_PHASE	REACTOME_PROCESSING_OF_CAPPED_INTRON_CONTAINING_PRE_MRNA
LUSC	KEGG_CYTOKINE_CYTOKINE_RECEPTOR_INTERACTION		3.54975e-08	1	1	1	0.8614	1	1	1	1	1	1	1	1	1	1
	KEGG_NEUROACTIVE_LIGAND_RECEPTOR_INTERACTION		1	1	1	1	1	0.175351	1	1	1	1	0.0199168	1	1	1	1
	REACTOME_DNA_REPAIR		1	0.0765262	0.000969045	1	1	1	1	1	1	1	1	1	0.484078	0.0765262	0.0765262
	REACTOME_SLC_MEDIATED_TRANSMEMBRANE_TRANSPORT		1	1	1	1	1	1	1	1	1	1	1	1	1	1	1
	REACTOME_TRANSLATION		1	1	1	1.40694e-54	1	1	1	1	1	3.97442e-89	1	1.97812e-18	1	1	1
	REACTOME_TRANSPORT_OF_MATURE_MRNA_DERIVED_FROM_AN_INTRON_CONTAINING_TRANSCRIPT		1	0.00823893	0.0750929	0.331678	1	1	1	1	1	1	1	1	0.153188	1	0.00823893
Notes: LUAD_CP = Lung Adenocarcinoma treated with carboplatin and paclitaxel, LUAD_CV = Lung Adenocarcinoma treated with cisplatin and vinorelbine, LUSC = Lung Squamous Cell carcinoma treated with cisplatin and vinorelbine, and COAD = Colon Adenocarcinoma treated with FOLFOX. Pathways are highlighted as follows: over-expressed (red), under-expressed (blue) and differentially expressed (green)
Supplementary Data 3F. Overlaps between cisplatin-vinorelbine treated LUSC, and carboplatin-paclitaxel treated LUAD, cisplatin-vinorelbine treated LUAD, FOLFOX (folinic acid, fluorouracil, oxaliplatin) treated COAD candidate epigenomic pathways.
Epigenomic candidate pathways
			LUAD_CP							LUAD_CV			COAD
			REACTOME_CHEMOKINE_RECEPTORS_BIND_CHEMOKINES	REACTOME_MRNA_SPLICING	REACTOME_CELL_CYCLE_MITOTIC	REACTOME_METABOLISM_OF_PROTEINS	KEGG_INTESTINAL_IMMUNE_NETWORK_FOR_IGA_PRODUCTION	REACTOME_G_ALPHA_S_SIGNALLING_EVENTS	KEGG_RNA_DEGRADATION	BIOCARTA_ACTINY_PATHWAY	REACTOME_METABLISM_OF_NUCLEOTIDES	KEGG_RIBOSOME	KEGG_CALCIUM_SIGNALING_PATHWAY	REACTOME_METABOLISM_OF_PROTEINS	REACTOME_ELONGATION_AND_PROCESSING_OF_CAPPED_TRANSCRIPTS	REACTOME_S_PHASE	REACTOME_PROCESSING_OF_CAPPED_INTRON_CONTAINING_PRE_MRNA
LUSC	KEGG_CYTOKINE_CYTOKINE_RECEPTOR_INTERACTION		1.92048e-27	1	1	1	3.25274e-05	1	1	1	1	1	1	1	1	1	1
	KEGG_NEUROACTIVE_LIGAND_RECEPTOR_INTERACTION		1	1	1	1	1	1.53266e-09	1	1	1	1	1.61826e-09	1	1	1	1
	REACTOME_DNA_REPAIR		1	0.00124329	0.0204241	1	1	1	1	1	1	1	1	1	0.00256552	0.0260249	0.00256552
	REACTOME_SLC_MEDIATED_TRANSMEMBRANE_TRANSPORT		1	1	1	1	1	1	1	1	1	1	1	1	1	1	1
	REACTOME_TRANSLATION		1	1	1	3.75627e-40	1	1	1	1	1	4.1976e-18	1	6.46996e-30	1	1	1
	REACTOME_TRANSPORT_OF_MATURE_MRNA_DERIVED_FROM_AN_INTRON_CONTAINING_TRANSCRIPT		1	0.00116745	0.00347229	0.706774	1	1	1	1	1	1	1	1	1.22242e-07	1	3.25182e-27
Notes: LUAD_CP = Lung Adenocarcinoma treated with carboplatin and paclitaxel, LUAD_CV = Lung Adenocarcinoma treated with cisplatin and vinorelbine, LUSC = Lung Squamous Cell carcinoma treated with cisplatin and vinorelbine, and COAD = Colon Adenocarcinoma treated with FOLFOX. Pathways are highlighted as follows: over-methylated (red), under-methylated (blue) and differentially methylated (green)

## Sheet: COAD
Supplementary Data 3G. Overlaps between FOLFOX (folinic acid, fluorouracil, oxaliplatin) treated COAD, and carboplatin-paclitaxel treated LUAD, cisplatin-vinorelbine treated LUAD, cisplatin-vinorelbine treated LUSC candidate transcriptomic pathways.
Transcriptiomic candidate pathways
			LUAD_CP							LUAD_CV			LUSC
			REACTOME_CHEMOKINE_RECEPTORS_BIND_CHEMOKINES	REACTOME_MRNA_SPLICING	REACTOME_CELL_CYCLE_MITOTIC	REACTOME_METABOLISM_OF_PROTEINS	KEGG_INTESTINAL_IMMUNE_NETWORK_FOR_IGA_PRODUCTION	REACTOME_G_ALPHA_S_SIGNALLING_EVENTS	KEGG_RNA_DEGRADATION	BIOCARTA_ACTINY_PATHWAY	REACTOME_METABLISM_OF_NUCLEOTIDES	KEGG_RIBOSOME	KEGG_CYTOKINE_CYTOKINE_RECEPTOR_INTERACTION	KEGG_NEUROACTIVE_LIGAND_RECEPTOR_INTERACTION	REACTOME_DNA_REPAIR	REACTOME_SLC_MEDIATED_TRANSMEMBRANE_TRANSPORT	REACTOME_TRANSLATION	REACTOME_TRANSPORT_OF_MATURE_MRNA_DERIVED_FROM_AN_INTRON_CONTAINING_TRANSCRIPT
COAD	KEGG_CALCIUM_SIGNALING_PATHWAY		1	1	1	1	1	1	1	1	1	1	1	0.0165725	1	1	1	1
	REACTOME_METABOLISM_OF_PROTEINS		1	1	1	1.05626e-35	1	1	1	1	1	2.36893e-20	1	1	1	1	9.83834e-19	1
	REACTOME_ELONGATION_AND_PROCESSING_OF_CAPPED_TRANSCRIPTS		1	1.63902e-22	1	1	1	1	1	1	1	1	1	1	0.554117	1	1	0.182183
	REACTOME_S_PHASE		1	1	7.09781e-56	1	1	1	1	1	1	1	1	1	0.0986399	1	1	1
	REACTOME_PROCESSING_OF_CAPPED_INTRON_CONTAINING_PRE_MRNA		1	5.33444e-30	1	1	1	1	0.249819	1	1	1	1	1	0.0566979	1	1	0.0045109
Notes: LUAD_CP = Lung Adenocarcinoma treated with carboplatin and paclitaxel, LUAD_CV = Lung Adenocarcinoma treated with cisplatin and vinorelbine, LUSC = Lung Squamous Cell carcinoma treated with cisplatin and vinorelbine, and COAD = Colon Adenocarcinoma treated with FOLFOX. Pathways are highlighted as follows: over-expressed (red), under-expressed (blue) and differentially expressed (green)
Supplementary Data 3H. Overlaps between FOLFOX (folinic acid, fluorouracil, oxaliplatin) treated COAD, and carboplatin-paclitaxel treated LUAD, cisplatin-vinorelbine treated LUAD, cisplatin-vinorelbine treated LUSC candidate epigenomic pathways.
Epigenomic candidate pathways
			LUAD_CP							LUAD_CV			LUSC
			REACTOME_CHEMOKINE_RECEPTORS_BIND_CHEMOKINES	REACTOME_MRNA_SPLICING	REACTOME_CELL_CYCLE_MITOTIC	REACTOME_METABOLISM_OF_PROTEINS	KEGG_INTESTINAL_IMMUNE_NETWORK_FOR_IGA_PRODUCTION	REACTOME_G_ALPHA_S_SIGNALLING_EVENTS	KEGG_RNA_DEGRADATION	BIOCARTA_ACTINY_PATHWAY	REACTOME_METABLISM_OF_NUCLEOTIDES	KEGG_RIBOSOME	KEGG_CYTOKINE_CYTOKINE_RECEPTOR_INTERACTION	KEGG_NEUROACTIVE_LIGAND_RECEPTOR_INTERACTION	REACTOME_DNA_REPAIR	REACTOME_SLC_MEDIATED_TRANSMEMBRANE_TRANSPORT	REACTOME_TRANSLATION	REACTOME_TRANSPORT_OF_MATURE_MRNA_DERIVED_FROM_AN_INTRON_CONTAINING_TRANSCRIPT
COAD	KEGG_CALCIUM_SIGNALING_PATHWAY		1	1	1	1	1	0.881327	1	1	1	1	1	2.47616e-09	1	1	1	1
	REACTOME_METABOLISM_OF_PROTEINS		1	1	1	2.0538e-90	1	1	1	1	1	1.44243e-08	1	1	1	1	6.76952e-30	1
	REACTOME_ELONGATION_AND_PROCESSING_OF_CAPPED_TRANSCRIPTS		1	7.01582e-55	1	1	1	1	1	1	1	1	1	1	0.00157253	1	1	9.29213e-08
	REACTOME_S_PHASE		1	1	2.46443e-79	1	1	1	1	0.15624	1	1	1	1	0.0522785	1	1	1
	REACTOME_PROCESSING_OF_CAPPED_INTRON_CONTAINING_PRE_MRNA		1	1.18475e-58	0.0751128	1	1	1	0.341011	1	1	1	1	1	0.00206603	1	1	1.68607e-27
Note: LUAD_CP = Lung Adenocarcinoma treated with carboplatin and paclitaxel, LUAD_CV = Lung Adenocarcinoma treated with cisplatin and vinorelbine, LUSC = Lung Squamous Cell carcinoma treated with cisplatin and vinorelbine, and COAD = Colon Adenocarcinoma treated with FOLFOX. Pathways are highlighted as follows: over-methylated (red), under-methylated (blue) and differentially methylated (green)
